# Supplementary material for: Prolyl-tRNA synthetase as a novel therapeutic target in multiple myeloma
Source: Blood Cancer J. 2023 Jan 12;13(1):12. doi: 10.1038/s41408-023-00787-w (PMC9834298; doi:10.1038/s41408-023-00787-w)
Supplement: Supplementary file 4 — Supplemental Data S1 [file 41408_2023_787_MOESM4_ESM.xlsx]

## Sheet: all data
ENSEMBL	SYMBOL	baseMean_HFG24hr	log2FoldChange_HFG 24hr	padj_HFG 24hr	baseMean_ncp 24hr	log2FoldChange_ncp24hr	padj_ncp24hr	baseMean_carf24hr	log2FoldChange_carf24hr	padj_carf24hr	baseMean_HFG 6hr	log2FoldChange_HFG 6hr	padj_HFG 6hr	baseMean_ncp 6hr	log2FoldChange_ncp 6hr	padj_ncp 6hr	baseMean_carf 6hr	log2FoldChange_carf 6hr	padj_carf 6hr
ENSG00000171388	APLN	12.34320937189057	-6.721814727932058	7.555426381814667e-7	16.19308724853231	-2.991478636860581	3.813436403398491e-6	15.08294871365596	-2.685561770112681	3.0548671404897505e-4	NA	NA	NA	NA	NA	NA	NA	NA	NA
ENSG00000140835	CHST4	11.389058588118544	-6.605142931132042	1.4484995182438213e-6	13.847419158802804	-4.606600306682341	5.580823239352295e-6	13.944570011434529	-2.5980322867592713	8.222138239889584e-4	20.014022223226497	-4.4107150549358956	5.917115752112255e-10	19.35390125058294	-2.5801618198905594	8.25472568867323e-6	24.94054926096912	-0.9138662169441952	0.07098345759075059
ENSG00000182957	SPATA13	18.313043464075232	-5.416426250366992	3.843474675580223e-6	23.17683603087774	-3.1345471354451284	1.6065338392996156e-8	24.588287280799324	-1.7207304226796218	0.002101578451316045	25.548650652639385	-1.3592843753989057	0.001693733020210775	21.437736010925374	-1.5139325022744068	0.004855236255352129	27.994795730323112	-0.33204417482440035	0.5998613464443625
ENSG00000119922	IFIT2	77.4616226590675	5.315940615554866	3.3751415033492527e-35	34.366647992908426	3.8448207225617534	1.0920662812645502e-15	13.234130098599932	2.427383497877843	0.004235017892226929	16.035435944659817	0.4491916922463517	0.48985450042410356	14.412123778663249	0.5713973371861957	0.4342140932612502	NA	NA	NA
ENSG00000185304	RGPD2	16.334816418469085	-5.25692890521328	9.053686831356029e-6	21.576947594507153	-2.628612614519047	0.1402807821043254	19.12516603079014	-2.8114676808991064	3.428987824073863e-5	17.661475917430984	-2.7092325471756924	1.8495234355905465e-5	19.362434246866286	-1.065035918913855	0.4470376921341153	NA	NA	NA
ENSG00000100302	RASD2	13.032718131716837	-4.945101945065297	4.70580428145394e-5	21.33502797855463	-1.1773417244877806	0.014631739454058438	16.053431721616075	-2.338775035580353	0.0011546496074153164	NA	NA	NA	NA	NA	NA	NA	NA	NA
ENSG00000142583	SLC2A5	36.78768453135875	-4.865329774938003	8.8401207122698e-13	47.358357842985555	-2.8878118380701157	6.716537870974989e-16	42.25097578525031	-3.0352623479949528	1.9669875629523685e-12	42.10963217966769	-1.2947706698364094	8.911643464463844e-5	41.641709034379474	-0.719309766241262	0.06511107535534888	38.35977074683877	-0.9783016326641636	0.011037477006924838
ENSG00000007038	PRSS21	18.765855317243666	-4.843219820449566	6.585479523640046e-7	25.644355289166352	-2.2075817071829333	9.491550075267535e-7	23.71575442923254	-2.035758202464012	1.4055902441514583e-4	33.115040900158654	-1.3570208224459932	4.722843744461186e-4	34.01439554768771	-0.6183579627960344	0.1564345780918301	36.95736284161828	-0.2578060834936094	0.6403973830964951
ENSG00000171596	NMUR1	12.068675752474292	-4.842726086040058	8.26004046358991e-5	15.491425904020549	-2.9184667270086577	2.085897374235541e-5	14.01936941787395	-2.927917448442394	5.690542859394595e-4	NA	NA	NA	NA	NA	NA	NA	NA	NA
ENSG00000152969	JAKMIP1	23.677049576077565	-4.796654556228451	1.3915702202518075e-8	30.12989543446668	-2.9626185699248215	1.4671637801706202e-10	26.601179396938413	-3.3222596086739618	1.6619398388853545e-8	41.855796971404864	-3.165025942914041	2.0076342019360854e-16	39.02263108600142	-2.389945204402423	5.606275370608579e-10	43.07984980013809	-1.5484284838623836	3.117905734759422e-6
ENSG00000134321	RSAD2	11.122684760970989	4.754575644805799	6.025657869316465e-6	10.629545588698024	4.431045409385605	2.3456563348028444e-5	19.16427038909654	5.494067576009054	8.538056042510833e-8	10.719459880676812	0.14754308772887884	0.879065917485328	11.232621951472877	0.6708527455829766	0.4161182293673559	18.135920730350996	1.7193995767908028	0.003938229287722493
ENSG00000185745	IFIT1	19.04299348874974	4.620697586177148	5.412206094425976e-10	NA	NA	NA	NA	NA	NA	23.233179423505064	-0.03501217878690115	0.9642601087957181	22.833514195471686	0.2871875916051734	0.6528602560155371	21.685666595327834	0.20143472505697027	0.8107855531127073
ENSG00000164237	CMBL	36.11267271379626	-4.541201037419906	7.629309626390699e-13	52.43766548569192	-1.6946037761095414	5.883543966515616e-9	40.0659217438272	-3.2440903961577603	8.404582061774822e-13	33.87444315162736	-1.3966290749087271	2.7173441992897076e-4	32.41270023350461	-0.9082957584808857	0.033445801724738045	35.72704671137227	-0.4518495349201145	0.3675074449620286
ENSG00000111348	ARHGDIB	115.7976259962895	-4.480681069647174	1.6243781769477884e-40	159.6931581898368	-2.0933688764910166	6.542302031782241e-33	129.76389759259175	-3.1680242337777185	1.5465998931978368e-33	159.60850525986928	-2.281655881289344	1.546373028693651e-38	159.39154225955113	-1.3586093500104344	5.480770263603704e-13	187.08299233781662	-0.5876429227025799	3.0402730855224084e-4
ENSG00000196154	S100A4	189.71750042302446	-4.369097390244842	4.3709498137754005e-66	249.7403458879198	-2.435675111716809	4.77667288005127e-65	209.44121228232297	-3.333366027105436	6.02389710266041e-45	204.09330521877524	-1.5045078811009385	2.8801561339264912e-24	191.28646117167847	-1.0874117563892403	5.240468787394633e-8	216.98108069173003	-0.49788776890525444	0.0019641703608760273
ENSG00000175793	SFN	21.768489211357974	-4.336406171213536	2.3423375349512437e-8	30.309941550395056	-2.0146801654467703	6.21500024610963e-7	28.521438270324513	-1.7320476083689254	1.6976778384524615e-4	31.79065966550567	-2.7392042536472334	3.7571148879335393e-11	29.377824349468856	-2.0993631359387637	4.399171858382266e-6	34.74539325674162	-1.0318475024574085	0.015394648679633785
ENSG00000111249	CUX2	20.95794467028511	-4.285418302340616	4.496527221888919e-8	29.115761384800578	-2.012269974227445	1.1856774227444365e-6	23.69235325097772	-3.016982929038072	2.2985388296673737e-7	23.246547276630196	-1.3580560412817444	0.008241862896670846	23.06209550745692	-0.8460673561723516	0.12641074122985665	19.87547911260367	-1.3904996828309166	0.011863873789673816
ENSG00000178695	KCTD12	29.100563025055077	-4.227564486312577	7.38740383922229e-11	39.193884483032036	-2.1727100271129594	3.8470359066043055e-9	41.65378291037948	-1.2079387115097773	0.050993663653431116	37.45437598368932	-2.1107856710626867	4.2937598414891286e-9	35.92542886447409	-1.4271257570760933	3.861051416259881e-4	34.756637037646136	-1.5036697857200914	1.5356982575857967e-4
ENSG00000137628	DDX60	14.942613515421572	4.162525873397542	6.850594740671948e-8	NA	NA	NA	NA	NA	NA	15.322820926689312	1.9582763545066197	0.0020360776120592412	11.477824602881203	1.7219345846560103	0.025201452052587413	NA	NA	NA
ENSG00000101846	STS	785.299681501664	-4.156360998784059	1.8598232727161386e-263	1083.7023464899758	-2.0004332789524426	1.226151924575179e-185	886.3973009887096	-2.936779056156578	3.5507091995040284e-81	545.7992682929961	-2.5289205248430107	4.326422257312647e-131	515.1998203260213	-1.8191595352553915	1.3964081998768736e-37	529.9829047762388	-1.5319093155165475	1.623550788545047e-54
ENSG00000000938	FGR	13.652749919313337	-3.993921441043346	1.2674140136322396e-5	19.831242244355913	-1.6797087694182564	8.279699792044038e-4	15.52981225410232	-2.905376467623597	7.128570930812866e-5	11.81350663652341	-0.6342947709507343	0.39153811186157494	10.207249718057433	-0.659739050318168	0.45453047289714155	NA	NA	NA
ENSG00000176845	METRNL	10.482663804574804	-3.9220569291832157	2.071598205664784e-4	13.692297492571702	-2.2585375594595134	4.4865779866308135e-4	11.255438359685987	-3.3456452183789804	3.8397314029983926e-4	NA	NA	NA	NA	NA	NA	NA	NA	NA
ENSG00000213626	LBH	12.980515786753	-3.90138474350284	2.1964852034366365e-5	19.671862843343796	-1.396447810006893	0.005393252347873091	15.496337504708078	-2.309553930990574	4.262559254026492e-4	13.24313828281085	-0.8466183998997766	0.19692257029217752	13.67368553967298	-0.18822748546761378	0.8295112218299093	NA	NA	NA
ENSG00000068831	RASGRP2	25.83755741223555	-3.8932287381778172	1.0482815127669807e-9	35.40822198689104	-2.0288345161672683	1.3093686825223696e-7	30.76460718786446	-2.3459366777571287	4.883918262647496e-7	26.805325618546203	-1.223447000314081	0.0038615730345309624	23.273470872707737	-1.1652171384540289	0.020266963555385743	26.83816859608905	-0.5108737248668969	0.3789155399029746
ENSG00000188042	ARL4C	312.43706761640107	-3.8676700816575527	5.661887102154684e-110	409.7174280325179	-2.323946767413587	1.0864147903184014e-101	325.9878160533584	-4.17161377851194	6.956894328018191e-77	326.3954332882017	-0.21181903340964348	0.1709560466005685	290.939374855871	-0.11546590401063628	0.63787376547531	191.58533024078622	-1.7765380409212992	6.056982990692982e-25
ENSG00000170745	KCNS3	45.55176978928137	-3.8396573225764365	2.550609323147759e-16	56.66350892597818	-2.7557521176039166	5.746605700593449e-18	52.017436519105075	-2.583879584132064	1.7781182400974573e-12	59.48350553839696	-2.084272575644102	1.0934667742116865e-13	65.0777947321846	-0.8382130442047498	0.00474055784058744	64.09968573108671	-0.815092725312877	0.007348129293811009
ENSG00000119917	IFIT3	52.421109847919254	3.827840905747595	2.0687375386764684e-25	25.29130412518068	2.3774016872380725	1.9341901197238637e-7	23.942005996836315	2.450726893567347	1.425290831679503e-6	31.548311685173445	0.5804527897214986	0.1978773232896757	27.760207998032374	0.6133313711037819	0.24124039298051628	33.37295849322719	1.0701419688708778	0.010990548577909409
ENSG00000110811	P3H3	15.270175538103842	-3.745863641752956	5.04372478612906e-6	23.91142308368661	-1.1425030008916135	0.013862632475951216	16.870987141759773	-2.8891818425801374	2.290994053225194e-5	20.561478291405543	-1.5327055158161689	0.0014788140304013025	18.534959157950436	-1.3370328151271231	0.016237601710920303	18.973084518326587	-1.1332414668035402	0.04739931900592006
ENSG00000241476	SSX2	78.59067127709682	-3.712950266242755	1.4732423193064232e-27	107.70628512397347	-1.9339383647679262	2.510824745733242e-21	100.85079878280024	-1.7031692042975057	4.62724295368269e-12	112.8747125291292	-1.564094280202073	6.030644232509165e-15	105.35911729417734	-1.1452181490957656	9.073300090994891e-7	148.77879341844877	0.12642092887658582	0.6757744093701288
ENSG00000185862	EVI2B	31.867579017261384	-3.6776687428390633	9.871984510561465e-12	42.74132915561468	-2.036682049236312	5.526363391246571e-9	34.55333317962005	-3.111089651551799	1.6474927386953098e-10	30.972992575445197	-1.7615145507959489	5.564059884814465e-6	29.572059114670832	-1.2081251077664314	0.0056878055324614644	38.96695454071528	-0.10548497941944619	0.87050556013567
ENSG00000135821	GLUL	105.86938976190753	-3.640285583520741	5.310457753635984e-37	150.27855763935122	-1.6666319653709398	8.084966569170682e-22	129.94533174634665	-1.9555739006085067	3.3293680779680525e-18	88.2877008666405	-1.4776921488699852	1.7507010131881333e-11	81.17665925627146	-1.1425230859878073	1.1043750806617696e-5	108.18446758097983	-0.03732867271394953	0.9300154125038241
ENSG00000186654	PRR5	60.421282609137656	-3.634554041309654	1.377992052876871e-21	85.08935784753388	-1.7383960079961969	1.882864719996921e-14	72.05874720730978	-2.2151052878967343	8.304645434171949e-12	69.50810519880889	-0.8905598627805825	4.997255445850231e-4	61.2627950209167	-0.8129850327066227	0.010321990273917097	66.7062423458498	-0.4286853632102697	0.2000486457803905
ENSG00000135631	RAB11FIP5	161.4360809395924	-3.6176095419944154	2.5260304294159247e-55	210.0357849780729	-2.289556648442137	1.180983081542256e-50	211.63797810680774	-1.5524549921251456	1.597984530647712e-8	93.10433056665414	-1.3640473702603868	1.858792446589935e-9	86.43920419241181	-1.0169449672266453	1.2093262536644853e-4	109.22197850256183	-0.10684121162161042	0.7818135489223553
ENSG00000198915	RASGEF1A	27.266501800358242	-3.6090184242372003	4.552129532078648e-10	36.31327164195449	-2.0964382077296086	1.6991525204916995e-8	36.23958298408028	-1.467155273013	2.3901151483573748e-4	35.84347449738835	-1.8430373564755627	3.5266935694332576e-7	34.5651655481501	-1.1881415202829102	0.005318436118025854	40.74528141487806	-0.4651396690113655	0.3093503887243851
ENSG00000154237	LRRK1	21.154115025359705	-3.5467184968000987	5.5865736722194334e-8	29.182621872746903	-1.7960717150527372	1.2358731374187047e-5	27.408589675472133	-1.5778650264472904	0.0013628510207770513	47.43508551187677	-1.1545799204325673	3.569134028093888e-4	42.631881935624435	-0.9788379329682738	0.007071892579167914	47.45545664690867	-0.49352981811361796	0.21185742748867242
ENSG00000144481	TRPM8	41.290607042938	3.5410314077187	3.187242122485287e-18	50.66097369515253	3.6225401114584375	2.7338223288311537e-22	NA	NA	NA	48.82829833803634	3.132117793624242	4.006614306258549e-16	36.724770626475504	2.914521274957451	1.3465459776723392e-11	NA	NA	NA
ENSG00000067177	PHKA1	37.91092592684873	-3.5132652775872724	1.382426385424521e-13	66.45148371027584	-0.6771812340287656	0.009161338271423932	45.16197624797992	-2.1675994210760132	1.948707722561812e-8	61.95573095732321	-0.9427022845150507	5.405649260124382e-4	57.502600371201645	-0.656296444232597	0.05463775954174304	63.418982626980956	-0.24287466032460697	0.5580190495126156
ENSG00000127528	KLF2	202.3439842497892	-3.512185860824189	1.5754597369904065e-69	293.82592380040546	-1.5062246049250498	1.2119931653194152e-37	241.3922048857146	-2.1340426923949263	2.554681861759857e-16	73.64008382518459	-1.7491244467344713	1.0955598718435585e-11	66.60011761596014	-1.4650756728945222	7.995591944135377e-7	74.72326540071242	-0.8415951466440487	0.00204449622439411
ENSG00000113790	EHHADH	56.86923778258755	3.5059046054541105	0.0022599655444857734	15.5702564510865	0.9426079055959813	0.09881033711070633	59.49426120367379	3.497342659527368	0.01284105041685739	47.56939638404357	1.8977719850585357	0.27637385509144446	37.76450365161145	1.7379075087365214	0.2518151282387174	NA	NA	NA
ENSG00000135919	SERPINE2	113.46066893444572	-3.4983060450656285	1.3501190702937374e-11	165.3613005258765	-1.4479202580081054	6.3275659465862995e-18	131.94574637453474	-2.2886606349349377	2.595269858398342e-21	156.02018523272642	-1.5216842750207265	8.21269987726149e-20	152.1510536490538	-0.9403455505162441	1.847073889021028e-6	187.58088760860892	-0.12811834458116617	0.6079932620394302
ENSG00000166347	CYB5A	17.71620407540462	-3.482673123051751	8.413958500837956e-7	25.302572797474735	-1.5764985179075455	2.58340626620602e-4	19.936938369353996	-2.606779809743251	2.701980901120916e-5	28.744451334580447	-1.527244527152202	1.9040634182012945e-4	32.68323986220652	-0.3608010227185777	0.47796815057006453	32.536677461243954	-0.29552107515798726	0.6204593930050675
ENSG00000141655	TNFRSF11A	20.39336435989023	-3.4796623363949806	1.0937413016947876e-7	26.66845299642169	-2.146215209443784	1.7235824593053942e-6	22.472507782099687	-2.804044464148602	1.1976090601514129e-6	17.913115890013966	-1.8669889216598274	3.3586896716643864e-4	18.738804021632028	-0.8613171215694551	0.14540704061006451	17.55583079707041	-1.0794869361800061	0.08221049701029803
ENSG00000151692	RNF144A	54.96285858723013	-3.464697080785711	3.04823807403038e-19	79.42310817832656	-1.5132615083849208	8.095585963092588e-11	63.148213607962155	-2.4063639207613363	1.127662016332686e-13	36.430866194352376	-1.4726896896840695	4.1310172630044505e-5	41.37424162245493	-0.30731994016514047	0.49070682143704897	42.67197960440776	-0.1443286884228895	0.8071614878086958
ENSG00000170989	S1PR1	46.0390057476236	-3.427589215000378	2.5338126030782034e-16	67.20170645925668	-1.4548691940318301	0.0021628478599284634	51.43845372216825	-2.69499126438922	5.710404382561447e-12	19.45731394753039	-1.4367120563746836	0.004331052961373469	23.489937163351144	-0.16998583989798366	0.7968536077703346	21.013825783265666	-0.46666495376718686	0.5019901789534004
ENSG00000065534	MYLK	78.17327280691137	-3.4148080256536253	9.39884262857344e-27	111.79746408829716	-1.536558199075344	2.4775138211940862e-14	82.46072670462745	-3.371481267679239	1.3511219633285032e-22	105.35165470970118	-0.38308665889546756	0.09612869761021878	94.94984293929065	-0.24828579251859326	0.42008340859034027	78.84595914874846	-0.8413548973451407	9.0710254645099e-4
ENSG00000184640	SEPTIN9	365.54375158231755	-3.401903470280955	2.2422206812127128e-122	518.6632799411981	-1.5872827036205657	1.8199281981081227e-68	431.72839625171156	-2.1422548418625196	1.1331394920815663e-39	346.1910498042382	-1.3740821106765706	1.120981200853476e-29	331.21615221175443	-0.9000979040364254	1.1137491576535594e-8	331.13312527055086	-0.8175448094506297	4.357821189065759e-11
ENSG00000084207	GSTP1	456.64904052856735	-3.3977334541398045	1.6330976846510595e-148	635.0434604038657	-1.7025821051768097	1.2993060381404953e-90	567.5031441804842	-1.7722759535556891	1.589915332931779e-20	890.2284121378927	-1.3315258313915448	3.241997226759974e-51	878.1760197005058	-0.7486052252062391	5.24625285304216e-8	1077.1779371336406	-7.979867412506714e-4	0.9978487248320626
ENSG00000138131	LOXL4	38.17731610855453	-3.385699160295153	7.188132553546587e-13	60.45741251996678	-1.0309710560382583	1.534622414181053e-4	39.93274323286953	-3.4331560365453804	1.7336131201277928e-12	48.74689485564886	-1.2648117683368612	8.026295408542413e-5	48.08538868100514	-0.7227640956524887	0.048253993728343936	51.85056399315495	-0.38641233607202585	0.37278030265524364
ENSG00000125910	S1PR4	97.0140663977942	-3.37978119144568	3.80052225161906e-33	123.59568726020223	-2.3333525235924757	2.4282489015871373e-31	113.04465634747741	-2.241987677998084	5.043607634976068e-20	94.25740956953655	-1.505802846551096	4.5618012340135594e-12	84.8068318015874	-1.31106429607657	1.9129000763497403e-7	89.69439308776407	-0.9666534053978489	1.0478454101038703e-4
ENSG00000103811	CTSH	16.8248110735004	-3.378268207245339	2.3310055419360954e-6	28.811985674061823	-0.6834168840493651	0.11549477263263544	18.889154032362917	-2.516790759698829	2.938089836410883e-5	31.99052337744891	-0.8997650427699371	0.02221072383699308	31.58192180568728	-0.40287019505005695	0.41840769200072	27.271715087598757	-0.8518319720463411	0.08303175842469512
ENSG00000154127	UBASH3B	90.6847139829956	-3.3724036294346025	2.9544956515978014e-29	120.55763381750671	-1.9812526214190511	9.192022761160936e-22	95.33132683495943	-3.3959348138534415	5.2272373488910275e-24	86.89242907646145	-1.1563447625135208	9.389086127845786e-7	74.86585129747621	-1.1491203556483347	1.8931150399632736e-5	72.73362241276543	-1.1985984314132871	3.075973378113786e-6
ENSG00000106789	CORO2A	17.87878814830659	-3.3178086785510086	1.1806578528206705e-6	30.73240366842294	-0.7138348363116096	0.0759272990545403	20.622198925174015	-2.3411145454032725	2.6618210810251388e-5	24.685310737082183	-0.627465696679536	0.19933629367368721	24.601303896309755	-0.13776683459421202	0.8391981829102276	18.676092601236938	-1.074118930427133	0.08725563211118181
ENSG00000116133	DHCR24	103.14500945756389	-3.3122881602488468	8.533348805224841e-33	121.3844991947808	-3.1384786853513718	4.5624599953139826e-40	146.55005145623622	-1.0372237315868336	8.758859266446294e-6	292.6739216881807	-1.3294701975271024	2.1204197581167433e-25	278.51334659813966	-0.8853543718913139	4.931167014028629e-7	270.7190699177573	-0.9210344709204112	1.0538925228108915e-12
ENSG00000116014	KISS1R	13.149807079102262	-3.3050445072851313	3.6879710270805553e-5	17.29935737904058	-2.1116591506171027	1.4984502967669249e-4	15.947877372545367	-1.9826694990570843	0.0018181403603793474	12.029981735353724	-1.4899450608773406	0.024283576617486383	11.111719231284727	-1.145449489545824	0.12993319374159615	NA	NA	NA
ENSG00000171505	OR1N1	1028.8036971712536	3.2962712325378054	0.0015000807232741498	325.19438565257474	0.9508984791223956	2.38242119765502e-4	NA	NA	NA	1141.76724857327	1.9321963460371927	0.17558619955062205	797.7419047801918	1.5339054821278812	0.31231523878430356	317.9961861730114	-0.7696969319219275	0.5662365732611939
ENSG00000050165	DKK3	13.22306768358918	3.289126087693256	3.074141476692387e-5	NA	NA	NA	19.679668852301262	3.9680408935214895	0.06435095782402242	13.487352217161227	1.800848121199358	0.2679444787481217	10.834334929096613	1.640842173221973	0.08519971815634642	NA	NA	NA
ENSG00000226979	LTA	13.021880615037816	3.285270371692869	4.304063362058258e-6	NA	NA	NA	NA	NA	NA	NA	NA	NA	NA	NA	NA	NA	NA	NA
ENSG00000213145	CRIP1	20.522048609778096	-3.2779325457703847	1.9966406106776048e-7	26.830668984518603	-2.0244842858615892	3.636470062846197e-6	21.64194629181108	-3.139657846917398	3.777928671948431e-7	28.243220212223417	-1.4531772238879304	3.1284708879936293e-4	28.64879658107236	-0.734686762990088	0.11916706860039404	32.449416989071075	-0.22516733833936514	0.7187734700138102
ENSG00000150051	MKX	41.326087271058455	3.2621440434759936	6.57895571046396e-18	21.818631381446494	1.9310658348368557	3.7159278926701934e-5	10.085474707242003	0.5509306025838748	0.5631083117435206	24.41209294123885	1.994855646063308	4.715661372129241e-5	17.241297185797485	1.6557794805800201	0.005533209008267298	NA	NA	NA
ENSG00000160094	ZNF362	10.666917745500871	-3.256016272814473	3.089526366921585e-4	22.179103637297647	-0.07679982006416365	0.9081970783845966	11.657622077727005	-2.871713915438397	8.596655283927814e-4	27.541746333408646	-0.7602350934434363	0.08379037383966607	27.692509942574457	-0.2503490146434086	0.6615977954282057	19.657996774553972	-1.5590983505145195	0.004687579804432145
ENSG00000103489	XYLT1	47.51278005028885	-3.247302562441918	9.882690065055158e-16	73.72034466253298	-1.0950710304531877	8.631345150257739e-6	50.18311948988057	-3.2844640441335753	1.2283658371247531e-13	73.20138516803485	-0.7019278955636254	0.006215957325116183	74.1567846073961	-0.17000884305315045	0.672518328779051	54.5957165398557	-1.2630743714635655	1.456204872554414e-5
ENSG00000079112	CDH17	82.6537681945497	-3.1992206129069043	8.396965923711388e-27	115.18314442806695	-1.6192211781584978	6.385212506167582e-17	86.59718643074834	-3.259440206518408	1.6272454971459474e-24	110.79031183147193	-0.8523902056370963	4.64662937754312e-5	108.25911918086184	-0.4056185574542769	0.13617687902451067	106.86645651928853	-0.3796380793515357	0.1551791661214512
ENSG00000176014	TUBB6	16.572146412862047	-3.1928070940567213	3.4907627910206235e-6	24.206746824886935	-1.3839993191610007	0.00197902349932546	20.359336744291635	-1.7876951534593435	0.0014022622625717708	26.688106394047885	-2.42941269126793	1.422775082764051e-7	23.20610687743441	-2.2812665101132485	1.2821566872182571e-5	32.98354729776264	-0.41866686950334997	0.46361067241767706
ENSG00000239713	APOBEC3G	67.98976426033174	-3.1679236053465645	3.2296543152663884e-22	97.55679278764865	-1.46003139536421	3.6204520727126307e-12	74.71453032792088	-2.665625407841567	5.97326960386625e-17	54.91469627394569	-1.1167726399691118	1.652529204305279e-4	50.802899338278046	-0.8527289766006757	0.013018197645860168	57.00461489924724	-0.3488374853079676	0.4076183263942529
ENSG00000168672	LRATD2	14.462075548038692	3.166104692292703	1.7971036571857094e-6	NA	NA	NA	NA	NA	NA	NA	NA	NA	NA	NA	NA	NA	NA	NA
ENSG00000231852	CYP21A2	18.434857372894953	3.1409072458815213	3.692899097493757e-8	11.367237871145894	2.093106098921458	0.0020146175233246573	NA	NA	NA	NA	NA	NA	NA	NA	NA	NA	NA	NA
ENSG00000172349	IL16	374.3957012698379	-3.1405771479382985	1.8295650426387737e-116	516.3611027391363	-1.6714759369826193	7.285165635243648e-70	414.9909578403694	-2.5674154896472827	1.8335676631117357e-60	403.8608876555147	-1.971916678646418	5.953417634625902e-65	407.16568340009155	-1.1154863456473285	1.8219587305104938e-16	363.6328107454082	-1.5877388602283342	3.3418354442183504e-45
ENSG00000166432	ZMAT1	11.503593496890987	3.132736736685432	2.9228700177393704e-5	11.981371052249985	2.952527172910622	6.65141922011681e-5	NA	NA	NA	NA	NA	NA	NA	NA	NA	NA	NA	NA
ENSG00000169122	FAM110B	91.9968777278885	3.1327103061258548	1.0911213416672838e-4	30.445279201902014	0.8201806507351852	0.04023296621935908	NA	NA	NA	112.81117195162994	1.6412990860796772	0.2779977986392127	97.96701985662042	1.6501515392468984	0.2740451451603425	39.835734258699375	-0.47481654860998435	0.7399279996099339
ENSG00000151164	RAD9B	270.5442814665569	3.1200355528515766	0.0015006016589442434	94.94907264943262	0.9279938380360568	1.32397196282616e-4	360.3931380451675	3.493466258887347	0.006688886932257094	347.541125323934	1.526668033877248	0.2491404692100509	290.96420446570403	1.4657905903266655	0.27972259202169397	120.93458553905015	-0.7433267155054526	0.4418637679064586
ENSG00000197471	SPN	157.234985060167	-3.1191395670303734	7.824270788621426e-49	249.784012780879	-0.942114897997122	1.4383731336873168e-13	177.53545313772707	-2.3511518304046772	1.5729738876867843e-10	219.14481110120144	-1.6101840497804085	2.779221588619011e-29	216.16474746826552	-0.9607107657589369	4.63703363296412e-6	215.72556642051924	-0.8835144442105285	1.0549976520500427e-9
ENSG00000118513	MYB	353.7575860133068	-3.115313398157468	2.3504508286643554e-94	479.14207530088834	-1.7554128464383614	6.092496270702467e-23	396.13579370916	-2.4342900501075007	6.1320767526777e-35	351.98613827637445	-0.5516354551962308	1.2914021018487526e-4	336.86318940296843	-0.22156500048553998	0.25399797724419	273.1822140817998	-0.8926099035607716	7.672715239813787e-11
ENSG00000183230	CTNNA3	15.507101752805706	3.1103326799042836	7.540179693951032e-7	13.761913648527113	2.679449703539156	5.311859035000451e-5	NA	NA	NA	NA	NA	NA	NA	NA	NA	NA	NA	NA
ENSG00000132530	XAF1	41.98313940148256	3.100395405213701	8.412716333039335e-17	29.243797899821654	2.2285160478126866	1.2045495724909387e-7	21.399685765106195	1.8469914200599704	0.001602758075381889	54.34078963184056	0.9102465190147748	0.0024156311061729174	45.20671390867755	0.8212411963764785	0.027531814872360286	35.99662777343499	0.3345780599929862	0.548771273300229
ENSG00000198910	L1CAM	32.52298803720941	-3.0631339346848714	7.550639206559601e-11	61.44360104568929	-0.31776023789406105	0.2885966689189428	44.95039478100712	-1.1284277458163983	0.01888741076032757	23.359301007194603	-0.7612335455504308	0.11631137408624381	19.937395021148205	-0.7737832924705548	0.1751018944855059	23.90602747291859	-0.09896534491994338	0.9066241789369182
ENSG00000149485	FADS1	143.9748275366762	-3.057559538112263	2.8272685624400545e-42	192.61935041772483	-1.7984391714535353	5.791041075746955e-29	164.9378939288989	-2.1853471293418956	5.345460946157739e-17	231.36731810256924	-0.8083206313358738	4.256953319105259e-9	228.8248830207358	-0.3213690001132642	0.09938992124187425	215.27732613426178	-0.4532235101424515	0.006408897670902676
ENSG00000011105	TSPAN9	13.775409723787615	-3.043559637736359	6.259363947580749e-5	19.774164996895394	-1.3644014912170264	0.012069598818491185	19.23975538349562	-0.9999992655098745	0.12963199640300596	NA	NA	NA	NA	NA	NA	NA	NA	NA
ENSG00000215853	RPTN	124.55356345726516	3.021793068234453	0.0012655150276161115	45.099643505670116	0.8547805116326548	0.012868640247547629	179.45138364799786	3.524155364324767	0.010882667784543889	140.66012801216615	1.8948523744123766	0.14841116277539557	110.0569582228352	1.7108296307149953	0.1724851642497633	46.16261210017885	-0.26661436479027706	0.8227223174694215
ENSG00000100599	RIN3	60.173114926637474	-3.020619903702857	3.3479381104974994e-19	87.94013744654714	-1.3014488723093567	3.0050969025305045e-9	74.63322165102909	-1.6542622128156614	1.0570343898795696e-4	53.94017423682988	-1.0985965694020945	1.512635034427375e-4	52.1951999284888	-0.6571624562013323	0.0551378896338595	54.128162104712445	-0.4551550476221067	0.22066610722239202
ENSG00000196502	SULT1A1	13.263028783499845	-3.0194617993964115	7.295540309658876e-5	17.879137848251794	-1.7341651919043264	0.0011326964255003386	15.41064091037038	-2.0520445978962343	0.0031204794589321286	13.76224312671283	-1.564765526826118	0.01162273609378424	13.58531587117387	-0.8803931833611692	0.22776067980939316	18.195606550982063	0.1634017488457632	0.8692786933334855
ENSG00000136286	MYO1G	134.39205129296093	-3.0154083073926023	2.6967073886032075e-42	191.88051397992638	-1.405661190113935	4.827787266169444e-22	149.78499309350806	-2.409675914529132	2.047004241391681e-21	132.07184395108064	-1.0123259441703996	1.6081483720153348e-7	122.51057231560051	-0.7227499984898474	0.002258295762501352	130.04447544803384	-0.43532633464811016	0.058822176448719836
ENSG00000189051	RNF222	259.0427866094667	3.0112214541924858	8.135218148446779e-4	89.45704917862865	0.7548794576975978	0.002550555679663207	NA	NA	NA	305.03038564692196	1.67754980550254	0.25456725272274533	236.11797079165976	1.465614535432805	0.3152095495898881	89.99839877633045	-1.104744237732813	0.38812029088062894
ENSG00000153266	FEZF2	95.20822585894267	2.9870787838762407	0.0037481612038805026	28.939440565194932	0.41217588582761966	0.41606158861537745	NA	NA	NA	106.41805306312288	1.9324231316821365	0.20036421943407695	87.18254725823493	1.8342298822026397	0.27132051078870323	31.416375057786915	-0.5533003525551087	0.7309440089794873
ENSG00000198771	RCSD1	394.4353656467664	-2.9611697122278295	3.801181806714517e-119	570.9619329767061	-1.3158650312421687	4.1746981232063936e-55	421.12617367631634	-2.8038975548288034	2.6713560866016952e-67	466.2562389075504	-1.4582453356682432	3.4813829867782362e-43	444.0645477384454	-0.9939842045942937	1.1615555466741362e-13	419.6576564328055	-1.1577377023860378	1.3820321542660436e-28
ENSG00000007350	TKTL1	59.12784972610429	2.9599276055986983	0.009331866635954603	19.108664800231868	0.5132093290778366	0.3914986107496495	71.10526581122372	3.178838358162187	0.02747798162147006	63.851642056423174	1.8203612458203418	0.18814518606103411	49.47254977527408	1.6136271223787764	0.19606158604320975	20.427506586561854	-0.48646281898902277	0.5944559914585491
ENSG00000121281	ADCY7	54.5528409498436	-2.952482442382185	5.52723691242839e-17	89.16519966740977	-0.7735453937626808	5.137105586275057e-4	85.80307204069962	-0.5505825333884969	0.11925916923334406	76.7839214999195	-1.1675598977672372	1.979559410215435e-6	71.42536968951731	-0.8128269513251623	0.006597682527420839	116.38341371655939	0.6828649575169531	0.0013492001524522464
ENSG00000103187	COTL1	66.56188351898429	-2.9478813128465666	3.250427730034459e-19	88.37440285051221	-1.8186435991773062	2.2342926885750095e-14	69.0923597874157	-3.1506455126499167	2.868569230815969e-17	178.6966664955215	-1.0387854622864272	8.381129767296455e-11	174.71208636365077	-0.5469240698953809	0.0059804436289951895	181.40204055502267	-0.35356953255878354	0.06685271922007156
ENSG00000167642	SPINT2	30.774055410102797	-2.910577209163905	1.329077530742106e-9	49.74225961793514	-0.8443242407051654	0.005693244923595972	32.31155522384317	-3.08097685898862	7.106157201664884e-10	33.94386893139332	-1.1337605860914004	0.0026581068067097332	36.27738140984324	-0.3020977445545889	0.5272257524516459	38.74579927864577	-0.03436453761315007	0.964391519738925
ENSG00000164120	HPGD	12.129514778812817	-2.8935226563492704	2.820221865198206e-4	18.873005424251836	-0.9580661232232904	0.06724680686264765	13.103480960524314	-2.640038228503791	7.867611564376503e-4	22.029082588813054	-0.02666982550739564	0.9711289350712328	19.552945033389186	0.09333275680476309	0.9011662505040992	NA	NA	NA
ENSG00000150764	DIXDC1	62.787708030789204	-2.888752591811627	2.3104508884119697e-18	78.90963392990021	-2.1035978161133113	1.6153818529180337e-17	68.69504993753631	-2.3980445246687037	5.682334636824008e-14	83.5112851162325	-1.2444822867571321	3.1127912158674766e-8	78.96393756131343	-0.8228411392790785	0.0029441646290264195	60.740856140247146	-2.147981689787345	7.860144342274485e-14
ENSG00000259024	TVP23C-CDRT4	11.961289650737102	2.8839845216104845	7.11642115056172e-5	NA	NA	NA	NA	NA	NA	NA	NA	NA	NA	NA	NA	NA	NA	NA
ENSG00000179222	MAGED1	378.69089414051166	-2.878536105257462	1.4810077025949278e-110	467.0146710469522	-2.308540271508862	5.090219603733818e-109	446.5358989713371	-1.8833612123505727	2.229355253596869e-38	433.76502209812554	-2.175796207591786	6.422435499824997e-83	400.08135603364855	-1.7153061397263714	3.423880334855155e-34	563.1110927093008	-0.19394514880833338	0.1298280164499064
ENSG00000184545	DUSP8	50.39739874811425	2.867090319896546	8.524471263542872e-19	33.86747940300128	1.9308481819891488	1.601038621771018e-7	24.235003689872343	1.4991454059163736	0.0028512224940037516	65.68771595787904	3.938132418948708	3.063191808796407e-24	28.580882441739565	2.8615359660437356	1.0342935657429641e-8	17.17996021181944	2.022138148048036	7.891345458794189e-4
ENSG00000165959	CLMN	10.664588244315786	-2.8635771493876585	6.48715793576797e-4	18.858431763258736	-0.4253861781176219	0.45791836317888013	12.40262286779769	-1.898718739567578	0.009598652318158157	10.16710139963792	0.33517804926868466	0.7130930975470997	NA	NA	NA	NA	NA	NA
ENSG00000009694	TENM1	44.05840415707342	2.8497906504785253	2.5261567449772333e-4	15.108824416883403	0.519298639021534	0.42743123692156587	50.47800580740705	2.991310258723378	0.03093539830358379	50.76402374563147	1.3612091530884636	0.3752555075038183	39.1344040430577	1.124648914286659	0.45385169253199936	17.87533091566695	-1.0412719587106074	0.4705956199024481
ENSG00000243414	TICAM2	25.651648473767864	2.8450394219335386	0.30003256733060235	18.522144618480812	2.022776739965702	0.4722682965958034	11.800268358378748	1.3780334632551656	0.8235981678217033	18.476519908220535	1.1538725007190485	0.0490178224406935	15.552966088138563	1.1098947206519971	0.12566642347959814	NA	NA	NA
ENSG00000128965	CHAC1	71.3393016400521	2.8414741443345846	1.3483470278372762e-25	42.49580391237383	1.6718744682062086	6.3947414569838e-7	18.951107461524458	0.09811743368318637	0.9028191678421719	50.74963610497346	0.5501236749589151	0.0912743650162178	46.53201673483227	0.7066137784651911	0.05054790268911838	56.44614903375761	1.1764244409978863	6.784931472535828e-5
ENSG00000213402	PTPRCAP	71.48470788107915	-2.840838413858121	1.5625002809480038e-21	111.1683834510578	-0.9350494228427795	2.2145607892830576e-6	74.705126787777	-2.9055398748079275	1.8441013045607142e-13	95.732049769455	-1.0535457420787764	2.057854960576467e-6	93.92123622554216	-0.5482786914431587	0.05177985440460609	78.01618241765877	-1.2270874689195386	1.0758281438622328e-6
ENSG00000157303	SUSD3	27.639584032557796	-2.8346768162562426	1.00062988636894e-8	32.965915121563604	-2.5171130094527157	5.591635691796159e-10	36.850938202334746	-1.1469900699493059	0.0037966698788104445	35.255278234702985	-1.9135928787547287	2.58414391701309e-7	33.08151832013098	-1.3686521063272794	0.001017846425746324	39.86769789999563	-0.49867335322079714	0.25444408160892257
ENSG00000135114	OASL	41.71758625325452	2.8322309814965045	1.7945013909757137e-15	19.298207752921094	1.1135664197783353	0.027342673225401834	14.221870045300417	0.6453707180318768	0.40711161922547057	30.250677158339677	0.7078875841038594	0.10401520148819288	29.54060997470721	0.9741010413135323	0.02964838051216971	24.54263724888453	0.6060098370182743	0.3133256843523896
ENSG00000178573	MAF	16.15186939778309	2.825115292619886	6.7969015733938955e-6	NA	NA	NA	21.360210488479414	3.2576545588858075	0.0036786934747285146	19.79406185367055	1.6065579678635449	0.2769831778272956	20.96855477493413	1.9794316683692477	0.1500038476833718	NA	NA	NA
ENSG00000171992	SYNPO	30.89275405764247	-2.8111204678835633	1.660542340783296e-9	38.0371349909518	-2.324795014117044	4.712949674717527e-10	36.15810825626408	-1.9456864915777698	7.377516214142034e-6	34.48862200972888	-1.0668871532178024	0.0037526742084699072	34.0682836367788	-0.525205994180005	0.27054635278115863	30.996987664544736	-0.8181896466403141	0.07757888999001836
ENSG00000173572	NLRP13	564.1401690745842	2.8091248123661274	0.00267719042994162	224.31902654332256	0.7912035684965093	0.005409729143870177	NA	NA	NA	690.6020226713324	1.6410815318998646	0.25899977539756763	521.5306123094907	1.3790060317469044	0.38620320077279957	224.62055123812328	-0.7747179012050802	0.5767361815207465
ENSG00000100968	NFATC4	75.09405815755264	-2.791419911474007	8.048620503466073e-22	127.702359678982	-0.5628128439888695	0.0022933257462050475	85.5826519211794	-2.042756615479637	3.902499151795808e-14	31.115223203479204	-0.4245250029123641	0.3367448968424946	28.720122644453042	-0.23573028859984768	0.7076334038154958	26.58556251286005	-0.39899778935008356	0.5251287842147757
ENSG00000184033	CTAG1B	66.69775959636148	2.785722029230818	1.174706331459372e-24	30.400608793434678	1.0612715062957574	0.1805894732467233	34.23316630303399	1.515477873198726	0.04817267542455325	41.17308841155437	0.895421657362387	0.3525439229353408	45.812838892327946	1.4238785876055011	0.07825971429234378	41.90538254095173	1.289957979274406	0.1131860577546633
ENSG00000124942	AHNAK	1762.1575746645894	-2.7787142964760987	0	2345.975371336718	-1.6992823308631804	5.63735572416134e-89	2423.279699168151	-1.017291315057458	0.012761207680953015	1482.7258154633425	-1.1384613375072048	1.648174133463193e-13	1332.924142347369	-0.9584349637403015	0.015159735062901913	1560.1676274159167	-0.305247010457715	8.868709303356654e-4
ENSG00000168461	RAB31	16.885634039814406	-2.7774883526789815	1.950046779526063e-5	27.068850860352875	-0.757273670249138	0.09180783542550451	16.978875296257094	-3.260102263416969	6.511338073629157e-6	46.80192230097469	-0.7393626608328937	0.025591211613920826	43.92251808749549	-0.4358902386115312	0.2968934041752283	50.820373444353734	0.07578773810982689	0.8973447031838783
ENSG00000141579	ZNF750	119.45979072120969	2.7757680660542037	0.001584469519482221	49.957332413509484	0.8429667442654486	0.011759119310263935	169.54191452550688	3.2629820365039177	0.013155653773564507	144.27477419659675	1.5879978252593856	0.2710417503739243	114.58320422684933	1.4234980300483633	0.3388009976085078	47.76201622999508	-0.8152124792889321	0.5269514911147627
ENSG00000071575	TRIB2	82.36920639859152	-2.7743147684194764	4.473723559371407e-23	128.97307867039189	-0.8955936677487037	1.289949666562377e-6	87.223275302257	-2.7516272811065323	5.568032663815458e-18	74.6902035799436	-1.1216590369663184	6.15670275378796e-6	73.35123122156497	-0.5985706147908553	0.04366777849030842	63.346262761962755	-1.1165366961451961	7.23528496791483e-5
ENSG00000224659	GAGE2E	61.508342482702304	-2.768017914575108	1.0785171517920004e-16	87.4040385558484	-1.2995207946373173	7.176099751542613e-8	66.72721980189849	-2.3852177846577574	3.092798923982476e-11	130.4992770654385	-1.2764596809938167	2.226355900496595e-10	127.68262916853125	-0.7075156120831014	0.0027715508431172117	149.56553116737263	-0.10714134755167945	0.7749187050515585
ENSG00000224659	GAGE12J	61.508342482702304	-2.768017914575108	1.0785171517920004e-16	87.4040385558484	-1.2995207946373173	7.176099751542613e-8	66.72721980189849	-2.3852177846577574	3.092798923982476e-11	130.4992770654385	-1.2764596809938167	2.226355900496595e-10	127.68262916853125	-0.7075156120831014	0.0027715508431172117	149.56553116737263	-0.10714134755167945	0.7749187050515585
ENSG00000166126	AMN	14.66387361204544	2.7560823062279294	0.026532279008049643	NA	NA	NA	19.370932020820998	3.1382845116750757	0.001852009418979292	14.597963303206322	0.9838362596368836	0.5492591010591112	14.951004077365107	1.3263173040260539	0.08853099438169512	NA	NA	NA
ENSG00000168676	KCTD19	24.32226149368656	2.754395556707016	0.018894894709218377	NA	NA	NA	35.991854285933094	3.3196488890599767	0.041343380663355855	27.309576398307616	1.4450619987875042	0.38507464628715704	21.16231294521375	1.2192392660610407	0.4490204670985511	NA	NA	NA
ENSG00000110400	NECTIN1	1679.101314263842	-2.752194802701008	0	3055.885951576586	-0.33096400114886554	4.4521097645011635e-15	2163.0574878213224	-1.3023747107603971	5.716642026376504e-8	2016.2929851561682	-1.9516277529755448	1.8331870512706856e-124	1899.3180848027066	-1.4239821715034928	2.4931153317161436e-35	1953.4770220680175	-1.180409960706886	3.270470185125078e-59
ENSG00000162543	UBXN10	231.7059985270824	2.7514826649709496	0.004346859713096393	86.57181808862524	0.5591557264759809	0.049537774323741623	NA	NA	NA	268.96387231102335	1.8783296158649774	0.11208448568951537	221.92741208114262	1.7942963024981553	0.1099849002126626	82.13744232779561	-0.5356408431648889	0.4375669450952664
ENSG00000215269	GAGE4	34.75101574589737	-2.743269548253793	7.507688118059583e-4	41.7314277634862	-2.518957264890105	6.66782919553395e-11	40.573776178063646	-1.9213832811255915	2.5383616745243366e-4	99.73616114339426	-1.316254334537862	2.3234597625174979e-7	88.39443100373265	-1.1796907634015603	2.7631143881929455e-4	128.5561782046044	0.19506146696892285	0.7822975434952902
ENSG00000215269	GAGE6	34.75101574589737	-2.743269548253793	7.507688118059583e-4	41.7314277634862	-2.518957264890105	6.66782919553395e-11	40.573776178063646	-1.9213832811255915	2.5383616745243366e-4	99.73616114339426	-1.316254334537862	2.3234597625174979e-7	88.39443100373265	-1.1796907634015603	2.7631143881929455e-4	128.5561782046044	0.19506146696892285	0.7822975434952902
ENSG00000215269	GAGE7	34.75101574589737	-2.743269548253793	7.507688118059583e-4	41.7314277634862	-2.518957264890105	6.66782919553395e-11	40.573776178063646	-1.9213832811255915	2.5383616745243366e-4	99.73616114339426	-1.316254334537862	2.3234597625174979e-7	88.39443100373265	-1.1796907634015603	2.7631143881929455e-4	128.5561782046044	0.19506146696892285	0.7822975434952902
ENSG00000215269	GAGE12I	34.75101574589737	-2.743269548253793	7.507688118059583e-4	41.7314277634862	-2.518957264890105	6.66782919553395e-11	40.573776178063646	-1.9213832811255915	2.5383616745243366e-4	99.73616114339426	-1.316254334537862	2.3234597625174979e-7	88.39443100373265	-1.1796907634015603	2.7631143881929455e-4	128.5561782046044	0.19506146696892285	0.7822975434952902
ENSG00000215269	GAGE12G	34.75101574589737	-2.743269548253793	7.507688118059583e-4	41.7314277634862	-2.518957264890105	6.66782919553395e-11	40.573776178063646	-1.9213832811255915	2.5383616745243366e-4	99.73616114339426	-1.316254334537862	2.3234597625174979e-7	88.39443100373265	-1.1796907634015603	2.7631143881929455e-4	128.5561782046044	0.19506146696892285	0.7822975434952902
ENSG00000236362	GAGE2C	34.75101574589737	-2.743269548253793	7.507688118059583e-4	41.7314277634862	-2.518957264890105	6.66782919553395e-11	40.573776178063646	-1.9213832811255915	2.5383616745243366e-4	99.73616114339426	-1.316254334537862	2.3234597625174979e-7	88.39443100373265	-1.1796907634015603	2.7631143881929455e-4	128.5561782046044	0.19506146696892285	0.7822975434952902
ENSG00000236362	GAGE4	34.75101574589737	-2.743269548253793	7.507688118059583e-4	41.7314277634862	-2.518957264890105	6.66782919553395e-11	40.573776178063646	-1.9213832811255915	2.5383616745243366e-4	99.73616114339426	-1.316254334537862	2.3234597625174979e-7	88.39443100373265	-1.1796907634015603	2.7631143881929455e-4	128.5561782046044	0.19506146696892285	0.7822975434952902
ENSG00000236362	GAGE6	34.75101574589737	-2.743269548253793	7.507688118059583e-4	41.7314277634862	-2.518957264890105	6.66782919553395e-11	40.573776178063646	-1.9213832811255915	2.5383616745243366e-4	99.73616114339426	-1.316254334537862	2.3234597625174979e-7	88.39443100373265	-1.1796907634015603	2.7631143881929455e-4	128.5561782046044	0.19506146696892285	0.7822975434952902
ENSG00000236362	GAGE7	34.75101574589737	-2.743269548253793	7.507688118059583e-4	41.7314277634862	-2.518957264890105	6.66782919553395e-11	40.573776178063646	-1.9213832811255915	2.5383616745243366e-4	99.73616114339426	-1.316254334537862	2.3234597625174979e-7	88.39443100373265	-1.1796907634015603	2.7631143881929455e-4	128.5561782046044	0.19506146696892285	0.7822975434952902
ENSG00000236362	GAGE12I	34.75101574589737	-2.743269548253793	7.507688118059583e-4	41.7314277634862	-2.518957264890105	6.66782919553395e-11	40.573776178063646	-1.9213832811255915	2.5383616745243366e-4	99.73616114339426	-1.316254334537862	2.3234597625174979e-7	88.39443100373265	-1.1796907634015603	2.7631143881929455e-4	128.5561782046044	0.19506146696892285	0.7822975434952902
ENSG00000236362	GAGE2D	34.75101574589737	-2.743269548253793	7.507688118059583e-4	41.7314277634862	-2.518957264890105	6.66782919553395e-11	40.573776178063646	-1.9213832811255915	2.5383616745243366e-4	99.73616114339426	-1.316254334537862	2.3234597625174979e-7	88.39443100373265	-1.1796907634015603	2.7631143881929455e-4	128.5561782046044	0.19506146696892285	0.7822975434952902
ENSG00000236362	GAGE12F	34.75101574589737	-2.743269548253793	7.507688118059583e-4	41.7314277634862	-2.518957264890105	6.66782919553395e-11	40.573776178063646	-1.9213832811255915	2.5383616745243366e-4	99.73616114339426	-1.316254334537862	2.3234597625174979e-7	88.39443100373265	-1.1796907634015603	2.7631143881929455e-4	128.5561782046044	0.19506146696892285	0.7822975434952902
ENSG00000116147	TNR	14.120349207673865	-2.7426183395343506	1.2091787712731519e-4	18.628023847759202	-1.7378100279936495	0.0012995118778019806	15.434332962333352	-2.420095218726714	9.642454521453157e-4	19.52717146222435	-0.37006273196748496	0.5335899875682333	19.498839175825697	0.04209397435336672	0.9593142801779153	20.315617106699275	0.2331134385605701	0.7834623998607834
ENSG00000008056	SYN1	50.21184417278122	2.7420967727177845	0.0013758578744845601	22.933730076201552	1.0313903394628237	0.025987846053603565	69.58339895872999	3.1930370187123893	0.020849263852228645	66.65813638247398	1.6011230963067518	0.26187344250841527	50.99705494838988	1.3617338542432322	0.3551947963316762	20.97074557939157	-1.0025994537712146	0.4369010899055962
ENSG00000157601	MX1	228.98634547723597	2.7376544794301028	1.0912452681379681e-78	163.4644437796332	1.8915714120109757	1.794872456385855e-30	125.47454486609467	1.5896784110848587	3.030441575560431e-11	571.7542325090268	0.6328226243306347	7.089495768833603e-11	469.9356726948534	0.5229804383606544	2.0061636065167934e-4	408.86037941809985	0.22119330589459124	0.11783516667689234
ENSG00000163975	MELTF	30.475849368462814	-2.7309264477358832	3.5597345533510798e-9	43.946518096135755	-1.2205509565938275	1.4492744333615006e-4	37.70943106969747	-1.493521730541934	4.5849588230148345e-4	53.63412514530515	-0.5859723148293023	0.06476837834297149	51.744842187163414	-0.22520515450742334	0.5893639522493505	47.60608493017433	-0.4302388555918831	0.2938081147420272
ENSG00000079263	SP140	43.95418670713437	-2.729838568927401	1.2342106016194853e-12	68.80834910441182	-0.8855536492264661	6.816862517782216e-4	51.56488333214588	-1.8623025840058156	2.2260549470888292e-7	59.4731182718714	-0.43369242620867715	0.16456016720530536	55.27911308129125	-0.15861525608246876	0.7305969549687421	54.38639060393179	-0.15219011061869947	0.7644469365662899
ENSG00000124126	PREX1	148.02670107699552	-2.7275763385963425	6.203709004057569e-42	199.3881036506882	-1.5898842813108909	2.253775354470318e-27	163.98293973087223	-2.2451829020457534	8.274242163736612e-19	140.99299075438486	-0.5516616552317273	0.00473453008741394	125.93571800591914	-0.446041727342408	0.08381233538923173	114.71831180595656	-0.7159424068023044	9.402912506650296e-4
ENSG00000178217	SH2D4B	45.363676258188995	2.7181784776204436	0.017672311280637048	20.251359152601246	0.925299554476522	0.07627848827643664	62.02399206823872	3.1500557261172313	0.030481102979028143	62.20619823345459	2.168112416834064	0.10120164973571309	40.23492022693525	1.6365351382373046	0.21990575478113986	19.728846916768056	0.0838908080941639	0.9425265698997483
ENSG00000197122	SRC	12.529352772890173	-2.707565656005191	3.017849827888055e-4	16.764741275894163	-1.6078491623982138	0.004351771526634225	15.701502462710305	-1.432981865749246	0.03185368620963249	18.024667402748833	-0.3326318756608727	0.6004786711792209	17.859491988329122	0.054991092732327516	0.9461095399163141	17.268068051332467	0.01678131451496021	0.9899993351412798
ENSG00000182871	COL18A1	16.282211953307012	-2.706871248970449	3.272909291738888e-5	21.279914064110976	-1.8784039225341052	9.79748836782036e-5	21.820610753762367	-1.1816951335497583	0.037047021862473994	NA	NA	NA	NA	NA	NA	NA	NA	NA
ENSG00000120738	EGR1	18.647614295789104	2.705299459760655	6.084308145861493e-7	NA	NA	NA	23.481534488647792	2.988358934906677	0.10384250595203086	52.535918913821206	2.7958626665052804	4.420109437511526e-15	19.066029778287785	1.2452085491371394	0.024833575948374497	NA	NA	NA
ENSG00000151012	SLC7A11	176.41066269793518	2.697130727196917	7.871530803875771e-58	162.68258056910884	2.2952871928556475	7.486151902228914e-41	80.25121720859471	1.159772992025547	3.516373626367869e-4	116.66562230436432	2.557567794361459	3.179557360719531e-30	86.88252056498794	2.311109744212982	2.117132557982355e-18	101.61996023513233	2.6119701284449115	4.447940777034481e-30
ENSG00000135318	NT5E	18.103039250491786	-2.6896046290349904	1.127105684559855e-5	31.21565777914556	-0.5211194802100455	0.21986512298428337	17.397105252866055	-4.373151070732205	1.8942975383383318e-6	18.28091863942121	-0.9854214455692981	0.06461089565785201	17.035798557118984	-0.6762092080156662	0.2960205757819862	NA	NA	NA
ENSG00000129675	ARHGEF6	21.08523883933892	-2.688224264334013	1.6826214850380965e-6	33.856866178023154	-0.7861071917092063	0.0381644613560715	23.122662574209027	-2.4067131569108557	1.7454366963328816e-5	21.088451492935974	-0.6149400513531688	0.24786826452082614	20.24610341214476	-0.28187377178641937	0.6790299349168551	18.675670074999783	-0.4783007327072637	0.524665389734111
ENSG00000168389	MFSD2A	10.617438820843253	-2.685468636786805	8.472457478368906e-4	13.832112062562354	-1.8107599374019634	0.0029822289452028873	16.436921358050675	-0.5527252029695034	0.438610676960715	16.303601183402126	-1.0839902241062227	0.056127520017039634	12.97102034541012	-1.4763648300659893	0.03152063579196541	NA	NA	NA
ENSG00000007341	ST7L	18.494203169876073	2.6829554392384853	3.5897186819937895e-7	16.096858246932857	2.187657117231843	9.649278660673913e-5	12.922028016115895	1.9822005352737737	0.0029118189400429936	16.346291745422363	0.8599078881973963	0.14326230075817759	10.923641755588188	0.25086884731001863	0.791501971650447	NA	NA	NA
ENSG00000099889	ARVCF	24.127219258888037	2.681386879463135	5.319269376853379e-9	25.365162741203957	2.5004335131228648	3.2015900374866145e-8	14.064014816490502	1.6229802430827291	0.00963762487287148	16.651366251958546	1.5407971315463689	0.006147061878663776	NA	NA	NA	NA	NA	NA
ENSG00000121210	TMEM131L	35.12568614695216	-2.67645224561747	3.555574294099838e-10	51.685811008467404	-1.122334918618978	1.4866562518665337e-4	39.46074338976467	-2.1070173338807985	5.144096132664149e-7	50.93080805899109	-0.9748611637082599	0.0013876650265185716	46.97187051264219	-0.7171396540762585	0.05307845941014119	39.350010003571015	-1.4162211530739175	1.4082322113755886e-4
ENSG00000137513	NARS2	922.7062521710656	2.6730396585990635	0.003088549484423207	388.40057977597434	0.7337925513922658	0.005897860049331337	NA	NA	NA	1148.8398748978127	1.6645695050848008	0.19160864386632942	857.8036133282984	1.3815824795189546	0.30571178354087986	371.39123505012947	-0.7499375939546825	0.49678061755629443
ENSG00000170835	CEL	30.535480013860056	-2.6584969196463675	2.1537903851502124e-8	46.50845303727218	-0.9507405667288993	0.005352671609817406	39.03275676196279	-1.2978467215121332	0.0036451948745715008	16.35675645193933	-0.2652904672470503	0.7167947321805056	14.818648950739018	-0.09830023464520327	0.9181938979205818	16.582790230325756	0.292672567456106	0.7506641614434385
ENSG00000170442	KRT86	147.3035366869385	2.655949069356752	7.153322308728523e-49	124.22292295261354	2.0989957782144653	4.791595039931383e-29	63.6691116201213	1.0052953448839006	0.02334285387242433	66.56251250887807	0.41955388088978546	0.14735755088493427	58.71334711899482	0.4828343201573636	0.157440835895618	46.02181855756708	-0.11612738472150384	0.8550316143479066
ENSG00000078589	P2RY10	26.04942173629408	-2.643706759555094	1.03948814915214e-7	44.08085730557112	-0.5290636551058752	0.12064746944843875	31.565692594871255	-1.548138372923561	2.168331047716291e-4	54.58015212465998	-1.2948079158789196	3.6846009263257596e-6	52.61636778216318	-0.8030941637104847	0.014565647677460094	60.41985232250353	-0.24650008470533016	0.5601096062867416
ENSG00000105464	GRIN2D	358.05367885316593	2.6385462952444017	0.0026035421046272465	156.43159742573926	0.7748277042492154	0.03492249043601082	NA	NA	NA	455.6011389131601	1.772565144911862	0.18814358372284964	331.9074324042424	1.4463113006933062	0.319698128417765	145.3051091339037	-0.586453310073928	0.643348858169516
ENSG00000129757	CDKN1C	53.74288200920378	-2.6259799753163837	1.4071966650586458e-14	79.26113936401718	-1.08102826945065	5.451509805088863e-6	75.88104283990197	-0.8388708961987846	0.0047990343717709445	29.173767497043332	-1.703958022271096	1.822825707863231e-5	24.813603140039895	-1.7833283866934428	1.669976944554504e-4	31.93065358469256	-0.5302453573084548	0.2923726237312084
ENSG00000160223	ICOSLG	56.82066825827512	-2.6183764406030097	2.7795872881472037e-14	100.53844043582914	-0.4129244114960501	0.08517601769445732	78.7149588070676	-0.9434451815234532	0.03533355437334827	74.95842262846085	-1.2821574617106724	1.1543501901754502e-7	66.14039672393352	-1.1589882248300851	7.609362063438319e-5	73.04593778758486	-0.6626197735114852	0.016771005901151496
ENSG00000180509	KCNE1	31.491469009034688	2.6125077432766997	0.0033664854753647326	13.7397554338058	0.7368987302483982	0.2757316980280175	44.34241473782621	3.107607572765404	0.03533355437334827	43.453822340923054	1.8269190180402992	0.2111308357209941	35.386296645934664	1.7144963062195493	0.2607993254181738	NA	NA	NA
ENSG00000113448	PDE4D	27.04040695520395	-2.6029584135631634	6.745765208460523e-8	40.5483590945138	-0.9759637368938451	0.003259284389968305	32.70621360611168	-1.555349616323783	0.024104529271436043	24.796909256520383	0.6625626460140367	0.15983842831756356	22.615575541843448	0.7852846086694744	0.1506701530774386	16.889002714592337	0.11380898532250935	0.9086607964125605
ENSG00000172794	RAB37	131.24652000117356	-2.58567150931165	1.1551120477976236e-34	231.85445226827585	-0.38939247039171876	0.005569543010539004	134.65380707619036	-2.932077671779852	3.275537338885436e-27	85.6782321964532	-0.6264359977639622	0.011407339908638337	85.28705736801817	-0.13605835873714836	0.697374914059993	67.35321353172891	-0.8912054661565799	9.630666090741448e-4
ENSG00000137766	UNC13C	55.071687977672205	-2.5802424076918173	1.6967540278554858e-14	81.56399701916827	-1.05730647411241	3.5012093654991904e-6	56.345325262889524	-2.9097895171166104	1.7963036661826906e-14	81.30321630461057	-0.39197132265230905	0.13680267682775651	82.47978999997851	0.10852546607835939	0.7738276144702572	57.91004042402507	-1.0382277981182897	4.6604382429164684e-4
ENSG00000010671	BTK	41.432683620191035	-2.574312035242566	7.961551902244126e-11	51.14168897959596	-2.0177318021555246	3.509685829366714e-11	41.87766992898938	-2.946065598763566	3.1799948747718105e-12	47.91371458066135	-1.7757305833277452	5.650426812682536e-9	46.696040953751535	-1.1276073276319953	8.271099956964755e-4	49.68758047868256	-0.7730051370367379	0.020355115805054325
ENSG00000160293	VAV2	32.803928101127006	-2.5676425318446308	7.893180114960828e-9	51.71856705919774	-0.7972271573857913	0.01084644535927227	34.901374482837525	-2.4835801640387944	5.537155928772014e-6	62.042124782737424	-0.6392166031865978	0.02624405069780254	52.21498693173443	-0.714672591406255	0.03783202080908719	52.00240007507313	-0.6500619577285807	0.06229282167219175
ENSG00000100505	TRIM9	15.052055646530896	-2.5586019757367673	1.9123926568551618e-4	20.061007437299256	-1.484417900000552	0.0030607446078984722	16.363923615402808	-2.149124815381169	0.0010946945752190926	20.062579153535875	-1.6772420150337073	0.001002169558560236	21.651793133149642	-0.7158217791531629	0.20882179492867303	17.979175511775754	-1.4291548984354208	0.01262978313045071
ENSG00000053918	KCNQ1	38.8015276992219	-2.550111445561508	1.044403837687785e-10	64.5439907017486	-0.6094760379939906	0.022929574375797505	45.430040568949295	-1.7982773290641694	6.538582155553289e-6	45.05711591898872	-0.3158724356667262	0.4149488453960246	39.63419217417968	-0.2606266183892716	0.5871857530667053	36.849378785392894	-0.44556691262489523	0.36333330936574415
ENSG00000132207	SLX1A	48.64004330036694	-2.5451408930945454	0.38082529939320936	76.88331072035493	-0.7600129822361305	0.005925053429886333	68.99365118041277	-0.7908467362922018	0.08315992227583327	89.70259218439575	0.08295750881050828	0.7919434596108812	72.04942040043433	-0.1205264020473418	0.7629138475582198	71.26742303137023	-0.08729156505641589	0.8608201128074332
ENSG00000160200	CBS	298.47609748259794	2.5339731697018455	1.2782185211216534e-85	179.5602958565636	1.3366779824423833	1.1735865384125457e-19	168.4324683484099	1.413704607154831	4.388873350866026e-12	154.02365558219176	1.0753277376233197	5.143257120431827e-10	117.60731459224215	0.811810141303784	2.698819512570499e-4	95.1372475311722	0.3543251342074405	0.2070989683675918
ENSG00000117425	PTCH2	13.006618417243393	2.533333648336658	1.3837295311730453e-4	NA	NA	NA	NA	NA	NA	NA	NA	NA	NA	NA	NA	NA	NA	NA
ENSG00000250722	SELENOP	14.619011272955415	2.533143647554563	5.479650157379579e-5	10.324115616000881	1.6876015089204857	0.019994305250076484	NA	NA	NA	NA	NA	NA	NA	NA	NA	NA	NA	NA
ENSG00000124507	PACSIN1	154.4310673679919	-2.5228920991398356	1.6545778797071602e-37	217.15114952713384	-1.2498363416222071	2.9967461803226e-18	199.30758146786295	-1.1778283501381033	3.753214431340181e-7	195.81923405536216	-0.9131976572764531	6.1431564789316935e-9	188.23291308186677	-0.5045310587804056	0.013058324610511101	203.8601742265876	-0.18002091763084546	0.4275919877426395
ENSG00000111801	BTN3A3	44.69438163863883	-2.519917394147091	9.520150637364577e-12	60.16997703759088	-1.4389018294686171	1.1664992059140667e-7	54.267254580279406	-1.4546998300872662	6.331193521732567e-6	44.00602241102311	-1.0716016740560175	0.001457855642161908	40.621651187937054	-0.7555953485439548	0.05511441152070682	45.706126745965484	-0.26901000363614247	0.6015515025349075
ENSG00000132359	RAP1GAP2	70.82567523351975	-2.5170831143920376	1.2202304983691327e-18	109.94155150260302	-0.834574349783476	2.324516667206262e-5	69.86005687280847	-3.348722752274088	8.804035306071641e-20	46.4026759725264	-1.0236889205092818	0.0018196045751026715	41.62327502671829	-0.8691634517256341	0.025668214263981817	41.2672469335933	-0.8193968762802595	0.03236948112206536
ENSG00000042493	CAPG	31.16756738883975	-2.5117349378690212	1.5070450419363524e-8	47.34292461121602	-0.8868572987573999	0.004264853469715724	32.3776136524255	-2.591849360514849	3.1985651557609496e-8	49.44196126188996	-1.268761532398885	2.1908580186656992e-5	45.547717455692414	-0.9940240035120239	0.0059804436289951895	52.53986582314997	-0.3642053535609275	0.4064909053561231
ENSG00000139835	GRTP1	10.128508734119375	2.5098438151995652	6.384329649929896e-4	NA	NA	NA	NA	NA	NA	NA	NA	NA	NA	NA	NA	NA	NA	NA
ENSG00000204252	HLA-DOA	63.37737662055594	-2.5078363218822135	1.0506538468888825e-16	97.62095967635989	-0.8673403192485174	7.308042454074651e-5	67.60011210590375	-2.4171522565436603	2.4075601079164186e-14	113.37929972117065	-1.131405742114417	2.319993100325594e-8	120.3731421695206	-0.354613868487274	0.18047723880163005	119.90089054810835	-0.2975471981589568	0.2573670781000661
ENSG00000239732	TLR9	14.111971862676079	-2.5071528546338486	3.110902098552545e-4	18.588318894885955	-1.5883696539841747	0.14889904464783388	14.806331718127746	-2.5135013141186633	9.623868139205275e-4	21.756163301015913	-1.074351757094027	0.023306826081618173	17.84749401202771	-1.3218271279652172	0.4531889134891591	19.404001742243558	-0.8500217931880222	0.1563763615864181
ENSG00000138336	TET1	58.3006131506243	-2.4986652577772666	2.930962120129046e-14	76.50419478267982	-1.613372396448507	1.5299715890817464e-10	68.13995135199232	-1.725880970528083	6.416619756878382e-5	48.39157430542091	-0.17905341853268822	0.6476737823055148	46.50227848215011	0.13033951499438248	0.7878572976007238	31.982084971099155	-1.1142128023851416	0.01022364506433198
ENSG00000184384	MAML2	99.81736045584363	2.4859976968180657	7.495667209699847e-31	68.27420232464138	1.5144238745122203	1.0658843808141704e-9	62.427576618483045	1.5371658649565725	1.2125594512211089e-7	61.84537119091624	0.9255083401583377	0.0012418266498319755	49.82300090028137	0.7917887762927739	0.029401266416919376	41.30649170059217	0.39060799093064513	0.42238243230496436
ENSG00000104419	NDRG1	580.5490125402316	-2.4838124290197303	1.6387165067969066e-136	826.5462384390353	-1.18857543330381	1.416582789715317e-47	826.0913783779299	-0.7601128859653908	2.098379919905813e-7	292.57160025136267	-1.9995298078994528	2.2538945157266156e-50	252.69946090612066	-2.0117244370543057	7.903668407935971e-37	422.86756177697055	0.17767786400212143	0.22584935627667682
ENSG00000174500	GCSAM	28.99389840751972	-2.481189365912511	1.6177275833406955e-7	36.300469525785445	-1.8828585296146019	8.593990842958643e-7	32.56147168140634	-1.9570492762449505	3.862170690023853e-5	30.060214860381183	-1.7350600754739844	8.552843499719105e-6	34.0336902947084	-0.5015118547581605	0.2685530963699669	26.51950145542005	-1.4665153616835194	9.895089712982088e-4
ENSG00000026508	CD44	158.15072480822556	-2.479953756512012	2.7297589552313217e-10	221.593958268239	-1.244089565351777	5.124193219615921e-20	204.81840063569254	-1.1446515450825028	2.686776520905214e-4	176.02828300133143	-0.5049146380871229	0.006740141038768393	170.8076125533397	-0.13609265314728994	0.6222025628986615	191.06162479926508	0.23826148717252038	0.29542168489105014
ENSG00000085552	IGSF9	12.344534985909988	-2.469838822528167	6.199248158108062e-4	18.58540002960089	-0.9213968362116386	0.08617365343953672	15.823376157964233	-1.1836665675801052	0.09529290314481559	13.929827474731445	-1.2249518679952915	0.05413900160821718	13.667266432429823	-0.7447077539000879	0.3461434017923095	16.28226423413228	-0.05360297649878881	0.9646712693076267
ENSG00000166689	PLEKHA7	39.77002985235725	-2.463777778204893	2.5581988725771975e-10	52.6568773992727	-1.587085562201542	1.608070304291311e-7	52.46745829458784	-1.107819374834766	0.016617569439371448	68.61048436029006	-0.7481231258133965	0.00359495950922145	61.682786591100054	-0.5964195087578515	0.06564637410891656	67.14947512182813	-0.23762955876460215	0.54385439501618
ENSG00000145864	GABRB2	86.01380120215813	2.463019354885517	0.0011114637377407479	42.16648338866483	0.8162466611646991	0.017423372121317924	110.4886147655551	2.798027281856313	0.013011721349352813	100.00254539541163	1.2862266935581506	0.33660399463307517	78.65273910097659	1.090321266674312	0.4321876843586452	40.56048306976406	-0.6229999383649851	0.6501404680511629
ENSG00000102189	EEA1	271.0295326590166	2.4419769483248674	0.01589218941576853	122.33115777593349	0.580458220389466	0.001876094668377951	239.3087608667679	2.134848985190827	0.0620974588157385	258.9707211812211	1.835103211873824	0.00934055379722285	182.8658776103311	1.4514849142192792	0.005335074503374514	94.31768392931781	-0.047298065072578895	0.9241245181472535
ENSG00000135643	KCNMB4	50.514389148720674	-2.441894135597902	1.003560692332319e-12	80.8760043289562	-0.7107686904956422	0.00232419729603017	52.091021823827134	-2.735562340655369	1.4602001478873118e-13	59.54825312459557	-0.8649878653225269	0.0019558443862395087	63.562865388621255	-0.13475618848881005	0.7420293974132255	52.63403420252392	-0.7011493222430029	0.04319593931822157
ENSG00000186480	INSIG1	623.7735920472377	-2.439953730685665	5.666271192131874e-145	748.3726972708297	-2.208315056167261	2.413670200512408e-164	809.871080794371	-1.1311278923248167	1.5330249749589602e-15	1272.410811576711	-0.9448436436207277	1.4555258242061217e-31	1028.8781850639596	-1.2405150994478986	1.138366421048396e-25	1605.8785781944143	0.34285324888915103	1.0995286832623732e-5
ENSG00000183971	NPW	59.818290281300605	2.435515060716163	1.4672864173116506e-4	31.31036930422621	0.9144473463860728	0.02872207749894518	90.89482183629117	3.055326827346417	0.013774017409614094	87.13699310824826	1.355582595179144	0.373198804695533	70.09172974996272	1.209046091196014	0.47891412725965343	30.911481600805732	-1.0232818766035325	0.48946071570788646
ENSG00000111799	COL12A1	139.79738615544068	2.434494974992327	2.2586544542930532e-4	80.44395035991407	1.1197381337302317	1.797876610407951e-5	NA	NA	NA	228.99820752018067	1.5090120886071536	0.29684737265393496	198.44779721455424	1.5148295645393592	0.34958577383402084	76.40174313148057	-0.9502957924489911	0.49366556227415215
ENSG00000196189	SEMA4A	116.15040434468227	-2.429827536978892	6.839602126035962e-29	157.1164511693795	-1.4254065715916233	8.911226579755546e-18	124.48193102990872	-2.3108541699600047	2.0257471037228444e-17	184.411559430662	-0.7659723193955827	1.4067315342646962e-6	169.97736215005818	-0.5260028835519922	0.012099652123511022	163.1047820346617	-0.6031846365747149	7.567472674612493e-4
ENSG00000197971	MBP	19.759785171746064	-2.429286084768809	1.0205312651777111e-5	29.293966274859184	-0.98952186159043	0.018528462107216852	22.90477855711403	-1.7121805331535027	0.0011396200537673483	28.468815481008793	-0.7350042917546572	0.09958371848265801	28.720678839590747	-0.21916345573783763	0.7159206230415348	29.29806139783663	-0.09738301982397818	0.8976414487296651
ENSG00000180964	TCEAL8	29.29544893814809	-2.427677299972599	5.071648492954576e-8	44.99373425664975	-0.8207975424466677	0.011383737666595622	32.96535311093705	-1.8906426543891692	8.259004604959445e-6	42.601805039787834	-1.0616966852757745	0.001253756239817946	42.4173732581638	-0.4955429116251273	0.22473254234561355	39.98186614837102	-0.6394417224809696	0.12697475709267533
ENSG00000176593	LOC100128398	11.67855213700042	2.4217555016412984	2.989916025159169e-4	NA	NA	NA	NA	NA	NA	NA	NA	NA	NA	NA	NA	NA	NA	NA
ENSG00000143674	MAP3K21	33.34569120916484	-2.418742517926313	9.906383037162746e-9	42.873911488555045	-1.6727632717573817	3.6968887658335267e-7	37.842792629129264	-1.831807133252163	9.12070973253557e-6	36.03545746590447	-1.1216175099729366	0.0027288902820682957	34.58740720120101	-0.6750521986705162	0.13062092482078572	32.223294586200396	-0.8657501229964171	0.05720027984800474
ENSG00000154655	L3MBTL4	16.676839418551182	2.4184015659076454	1.4273851675585334e-5	10.94572057974224	1.3238445328338084	0.06350120575625316	15.192630121838459	2.154908478705832	7.159537560911983e-4	11.937736622172057	1.5110111328802163	0.03191760125447356	NA	NA	NA	NA	NA	NA
ENSG00000111679	PTPN6	254.41895495525105	-2.409273053848032	1.5626753582314117e-62	351.6889275934525	-1.2886195678091568	1.3940808702493197e-33	247.09064255593867	-3.3868725088484775	4.563280347138735e-52	328.8999019951464	-1.3483843842117225	1.1721438328391004e-28	315.43317815390714	-0.8668889156735368	5.097818280527228e-8	259.2765352077587	-1.741323056220939	6.911854003520501e-37
ENSG00000142765	SYTL1	45.60378850553511	-2.4035855966715958	2.0227712923468195e-11	90.07684310541214	0.04583112477172238	0.8835273324291338	57.38824701332054	-1.2215519416127156	2.0515340452697276e-4	42.146217236149724	-1.0029212479705507	0.0022325749658102093	41.78655030090967	-0.48029833905744374	0.24332325505854982	48.22071233813534	0.034285073280703744	0.958717095374269
ENSG00000204248	COL11A2	15.5154607645857	-2.3975252015005184	1.8249309953644957e-4	26.542428469369884	-0.42691260430153755	0.3743129820112085	23.017913566596647	-0.5733015707100279	0.35407021488963514	10.708544286012229	-0.334786333376707	0.6867048834682985	NA	NA	NA	NA	NA	NA
ENSG00000017427	IGF1	14.314308010270391	-2.394188895930253	3.117325035507702e-4	19.276811788042078	-1.412660218995684	0.00701969811459409	14.919011312824402	-2.515528244860679	3.213128377787579e-4	10.771340118894077	0.170612833949422	0.8513981899022354	NA	NA	NA	NA	NA	NA
ENSG00000170379	TCAF2	64.80711437337716	-2.3926761121585804	2.7040820909481156e-16	105.52414859278974	-0.593197942061921	0.004130297689856541	126.03764405222469	0.2572276199295543	0.42194125629598467	41.15958095498103	-2.0208401183152294	1.1821159684034885e-8	43.56562290619121	-0.9504370881716394	0.01185297847833632	61.6938242428908	0.26373480245577213	0.5266692851481878
ENSG00000011638	TMEM159	11.959036766970293	-2.3800690157623365	0.0011161096505962747	17.378392892544234	-0.9936445396401968	0.06459724366989877	18.718574277229774	-0.343094102095318	0.6273282220859143	15.421952683132144	-1.0129436439452097	0.09053563299934722	16.634239724828397	-0.1647716474497521	0.844515488995026	17.224672276448334	-0.0038468668809539014	0.9982494346892699
ENSG00000140563	MCTP2	48.617971977557104	-2.370700990851053	1.970118563186562e-12	69.91084101697284	-1.0822879464549096	1.9050100109587194e-5	50.290608391091446	-2.536810590011815	7.35260357921122e-12	40.526005384801415	-0.14320647748067952	0.758003380333677	39.41797250397677	0.1885964330203138	0.7207374212764117	30.077515274837047	-0.5903576970430517	0.25952782270071917
ENSG00000177374	HIC1	31.97936824810831	-2.347369429231585	5.415918828717575e-8	49.63794083216383	-0.7426723255007137	0.016868727525406614	34.091968599824924	-2.212372650064922	2.41925128788816e-6	19.90938152403216	-2.3998887662337576	3.1614899080668957e-6	19.76593256961634	-1.4511963990628962	0.008125725240184577	16.67633032055896	-2.4850940119418086	5.584352161497258e-5
ENSG00000152778	IFIT5	28.96188551656373	2.344892542501604	5.557570992502766e-9	20.683328785723383	1.4350057566239607	0.0026884532512139545	11.8840300993914	0.43529955797259245	0.6092248621291635	19.682668835569338	0.6932973423504909	0.1958611567700443	16.28782486004843	0.6060580601284407	0.36739651246323757	NA	NA	NA
ENSG00000223865	HLA-DPB1	116.3144892504458	-2.324904643059542	8.472582901748471e-28	159.9311172687258	-1.265175033764556	1.5151528151153919e-15	135.10102054996943	-1.6217358088845382	2.785897580457992e-10	189.76900697782537	-1.2985215723808774	2.8478323597672056e-16	181.83769393725282	-0.8134825129141258	1.728896822827625e-5	241.44513525523462	0.16993288263550063	0.41691061347499525
ENSG00000126561	STAT5A	29.276125378176157	-2.324678624853832	1.3848510522522892e-7	39.82869967317085	-1.3541593722799916	5.87581453161349e-5	38.683215131136855	-1.0221632384502215	0.04848040477117327	37.162054407927194	-0.49881887070712166	0.19271779911121545	34.04299745075824	-0.28717796388314926	0.5732610866029899	35.466576023544064	-0.09318072859283717	0.8934493784341231
ENSG00000187091	PLCD1	28.83628247771933	-2.324260259510762	1.7232539138772414e-7	49.59591579101785	-0.375311274583077	0.2720235387357767	36.69890034865904	-1.146147515825806	0.004312496671361865	31.55628328674547	-0.2717693093181352	0.5688507890904656	30.143846048037993	0.044502659283433	0.944665811993048	23.88007035597322	-0.6356521726408955	0.2807264582256417
ENSG00000203485	INF2	25.19750322912302	-2.3195579974757505	1.6826214850380965e-6	34.98243722592548	-1.2067134357998826	0.0011016694674233698	51.10008888464824	0.3943745676332374	0.39117196557569234	54.884798436313766	-1.0891439644284255	1.2019899594307981e-4	46.24269241610658	-1.2189966452731003	3.2077020698723476e-4	67.32040358368002	0.174629989943476	0.6779978057928411
ENSG00000128284	APOL3	30.585661870964195	-2.318297152772464	9.285948602093159e-8	50.883302164646196	-0.46293365112992385	0.16647824109967238	31.818940344376298	-2.354311249484306	1.5221762749279688e-7	50.37208922057186	-0.40166912600267757	0.23659644302563798	47.984424693843565	-0.1056270290008887	0.8291392124279789	42.0863069786326	-0.461135258351671	0.28773218835078335
ENSG00000155629	PIK3AP1	18.408571620230216	-2.3159786697569262	3.970981989185898e-5	22.309486345953268	-2.039236681615079	4.126006150638689e-5	19.185978295937087	-2.433828764412415	3.659450838587954e-5	25.49285157703574	-1.1242373953412472	0.009438416808840428	21.76244621690121	-1.177382023880964	0.03314192525400974	21.884178096681982	-1.0650421219039066	0.044352990740476675
ENSG00000110324	IL10RA	113.04071345738465	2.3130893760037403	1.3757943683243172e-31	121.49024244846775	2.1781651159870195	3.1917760989335095e-30	49.61638081405102	0.5740325183670429	0.1199799151815341	250.41537959990188	3.6539862436993418	1.1898631753025535e-86	136.3299509227413	2.9175602491648087	2.3534553864284256e-34	114.18367298060012	2.6581339128547636	7.38819955980147e-35
ENSG00000141505	ASGR1	110.91595876668	2.298222824393667	0.001326253156913956	52.77525787620401	0.5055771805057129	0.16052606476395948	158.31838172328926	2.8152837102502484	0.017988459018917626	153.89224291028904	1.4272410373679556	0.28531451059043494	115.32648068159374	1.1373873690975382	0.4491242983611117	52.82539351816523	-1.0046148106256816	0.42238243230496436
ENSG00000154102	C16orf74	12.321270481558983	-2.2968229913604326	0.001175867589634227	15.543142061015674	-1.7123831158765563	0.003326785602771762	12.756152637396971	-2.4285828903071116	0.001482223308693767	10.806116069304496	-0.09098725268287557	0.9218717956752985	10.541107087978567	0.23127188975922958	0.81823824721942	NA	NA	NA
ENSG00000151006	PRSS53	11.119288948438735	-2.292391783429595	0.002348425250439466	16.920147748360723	-0.8016416788789706	0.18080288011503856	17.18185953917552	-0.3880930285596192	0.616402643399997	NA	NA	NA	NA	NA	NA	NA	NA	NA
ENSG00000085563	ABCB1	2033.4777487206145	2.2911974903715144	0	1446.4457383270983	1.3723027571577227	3.2187733189823894e-123	1589.5308725791187	1.7465306334222717	7.363685858370859e-49	1076.0276786011157	0.5833662075434987	7.90610130758171e-14	835.4525706334537	0.3274442244129117	0.016410760704982114	828.6256164978711	0.3579774005537838	1.1780599701804113e-5
ENSG00000179604	CDC42EP4	13.553961040527208	2.290598901780657	1.8827350750420829e-4	NA	NA	NA	10.448593994372073	1.7094908966138178	0.03636615911699077	NA	NA	NA	NA	NA	NA	NA	NA	NA
ENSG00000181625	SLX1B	52.74483996936171	2.2898025695982978	0.26989468294960656	46.208444574383485	1.7818858391189214	0.4080299470097746	25.741964445525095	0.788172567528481	0.79502060701717	NA	NA	NA	NA	NA	NA	NA	NA	NA
ENSG00000213366	GSTM2	184.49450780958193	-2.2894773686642202	1.851796389934987e-37	322.8348930608815	-0.28743607962772744	0.025515779359296508	205.8163033789361	-1.8392138636385942	2.9143780228804784e-20	172.2244008307108	-0.867575890609366	4.286082371624555e-8	165.15517408701342	-0.47221874226687166	0.02324688688876172	164.96430264709096	-0.40611120697250613	0.03534251228580633
ENSG00000164683	HEY1	18.246821944481297	-2.2868705649240217	7.641911571575949e-5	25.112966336034866	-1.2534665059054082	0.0035264689718914107	21.92495000289143	-1.4201225465284273	0.007054028088163272	14.99028158612817	-1.6859741815584024	0.006278229037866849	14.418107668546792	-1.1037917737361072	0.11087806832526764	NA	NA	NA
ENSG00000118308	LRMP	825.4738439600915	-2.28199827728411	2.1930952083792914e-178	1203.9657339922185	-0.9763583323815896	1.1810803002026832e-61	850.1025781405979	-2.4930885450364233	1.1891934521274166e-40	865.2114150828316	-1.2782654596120473	9.833625114505644e-59	862.2217347108378	-0.667890058604908	3.3474204824303564e-8	856.278230761485	-0.6184590853664783	7.799033543707704e-12
ENSG00000215218	UBE2QL1	59.30809047440362	2.2793844120013094	9.732153164113139e-16	45.00676995531853	1.4822994268458594	6.811710618314063e-6	29.28146850892042	0.7865978616982029	0.11800822002691147	42.516754872208665	1.8471135729423835	1.2333206568607073e-7	28.98643249405163	1.39281760118549	0.0028583144809396195	17.88180438275355	0.3732762704057415	0.645024660780965
ENSG00000189233	NUGGC	37.23541093368249	-2.2756919018525354	3.273568939723843e-9	53.01387580132244	-1.096342987643171	1.643895116034492e-4	48.725935340011844	-1.0189637972834356	0.2413304892049824	56.055444202428475	-0.3997169339796428	0.20690867042510477	53.26140220779224	-0.0931079671489674	0.8427798078222981	45.76098750100273	-0.5046166629636644	0.21651171671854638
ENSG00000154319	FAM167A	18.218826659181804	-2.274474844330949	1.6895342837084976e-4	23.867111086870516	-1.5750022472837513	6.816862517782216e-4	18.882187094455812	-2.6101860468052283	1.5855110640011362e-4	15.831189681456756	0.5448424002154142	0.39810312094591155	16.425861903806013	0.9513259470471837	0.13536775023517972	NA	NA	NA
ENSG00000011028	MRC2	20.886053865768677	2.270416719761781	3.336759131849047e-6	12.037029330883078	0.8977308593659966	0.17518462764885254	13.187900324289252	1.2986677123929662	0.07126356705396363	10.10355682483372	0.8564891815958244	0.31207121865369314	NA	NA	NA	NA	NA	NA
ENSG00000163040	CCDC74A	23.153771563276138	-2.268412971163243	9.066258681574873e-6	33.456707394854526	-1.0006491545182918	0.009010665569632221	27.62439830512867	-1.4305606896276648	0.010678420003350807	27.14905551933672	-0.7385348738583096	0.09050989064312283	27.79926447658212	-0.17833094222797685	0.7658393106764025	26.949548379236138	-0.20001037085908452	0.7820353859761813
ENSG00000100342	APOL1	24.713277513197315	-2.2668366877387145	2.883566894494761e-6	35.04398266378022	-1.1249321321981702	0.0031992468376511817	37.55908946624131	-0.46458682332628937	0.37554655511983	31.458372032392926	-1.55370091896997	1.1358301818995841e-4	32.1987272403288	-0.7965855811394171	0.07169835156326335	56.286444089710685	0.8583248426481475	0.005849367837520635
ENSG00000188848	BEND4	40.595088666323605	-2.2604757823905017	1.0715958142141875e-9	65.68628369080965	-0.5675288925514174	0.04077079693627493	65.76107217124448	-0.23216747058091605	0.582307852978099	55.5596391837792	-0.9154573654934995	0.002056298251671674	53.406638044683866	-0.49854669322435047	0.20828934552783243	116.08763162140606	1.4744100831629436	1.0570498578234262e-13
ENSG00000156515	HK1	78.9609492200213	-2.2601931236691732	9.203326810735829e-17	135.51980694211517	-0.3562220933890252	0.06756904611848573	92.82719148125398	-1.5378030024774842	3.3336162582786027e-6	101.42171934921791	-0.5561629679733978	0.011072352189497713	94.65348164738795	-0.2847226868002177	0.3342621502500508	98.92455506282398	-0.08522350858165693	0.8311562931949282
ENSG00000187514	PTMA	5774.463310980859	-2.256858334502156	0	6822.251955147172	-2.148598969519731	0	6992.390599584115	-1.3595527298059455	9.211516849520482e-10	6162.515253497657	-1.5154608000244738	4.0686958228306955e-193	5691.454588317489	-1.166768987216134	2.366152524692537e-37	6905.143246344935	-0.33923001112603435	6.357271394565373e-10
ENSG00000129993	CBFA2T3	72.75387622131127	-2.2503178660473737	9.33614433479221e-16	150.3368209061516	0.21690765923366265	0.263208453319988	72.15118803843161	-2.7584695473230534	1.926592516620135e-17	70.25474817585584	-0.9539832442237989	1.1885930150256546e-4	63.44163361506784	-0.7685249697690013	0.012906749322685875	54.27433831248711	-1.3660743415708632	3.1184348242770714e-6
ENSG00000172059	KLF11	70.12422447710979	2.2482856196263286	9.719852689913625e-19	50.87536133739607	1.3627346536419307	3.2309532600092245e-6	53.833671954262854	1.6684179692192411	3.153173344123954e-7	60.01318141727858	0.6453846351694575	0.03003307812699703	45.97155375729305	0.36690285903161773	0.4007613264096722	43.512946405427066	0.2845708813767954	0.5603509914997089
ENSG00000205426	KRT81	112.18819983802653	2.247282637930543	1.642953674146389e-28	92.56316105643452	1.6207417143491436	3.305306073782148e-14	55.16609533538809	0.779308599151488	0.09275655122534336	48.6580686962122	0.646351485956004	0.048128604163297575	43.30497945415414	0.7148915229062794	0.05712703377821648	33.55208805161129	0.12199652985269517	0.8616353799157351
ENSG00000104894	CD37	51.84777793983182	-2.246321392858052	5.451579509545744e-12	79.05790047909804	-0.7922636877578273	9.909607513385221e-4	60.94403928353066	-1.5321285532105466	1.5121523437945597e-5	57.098834196062214	-1.1621020651035547	5.2016554699194134e-5	56.51710448601993	-0.5811281657451057	0.09688439806192847	64.47120328870116	-0.07679906327831673	0.881378110630814
ENSG00000173530	TNFRSF10D	224.2080430425606	-2.246236387480963	1.4689447955313586e-46	423.13065328511607	-0.04341041004529257	0.7572602043340051	239.90179356346874	-2.095517560041894	1.593584238339827e-31	81.42939578711662	-2.579032920799108	2.237311174231589e-25	74.34936219039145	-2.109136837707304	6.746245160161069e-14	97.97834474899777	-0.6090968777594481	0.012125354748267087
ENSG00000134548	SPX	29.075444160201908	2.2413053927604594	2.2313369766263213e-7	20.663398120221935	1.3360375664784865	0.009951789016926754	18.359225747299398	1.3277285260118084	0.07534325190651182	17.810565981835616	-0.042922464973588086	0.9551696427248236	15.901293174977367	0.06035851473031023	0.9463784910890273	NA	NA	NA
ENSG00000140297	GCNT3	11.208837071204258	2.239894927414041	0.0011470050174395433	NA	NA	NA	12.295115357439979	2.3012490307696862	0.005085314391802693	NA	NA	NA	NA	NA	NA	NA	NA	NA
ENSG00000134532	SOX5	14.193690089974272	-2.239377888776959	0.0011155360391669395	30.70038295696624	0.30072625167212047	0.5078683224428754	19.041212571837058	-0.9052416954940151	0.14839440014664393	17.569583884672927	0.11064391190357888	0.8769291284594684	16.578617429927878	0.35385551120371467	0.6424362031208367	NA	NA	NA
ENSG00000162772	ATF3	161.8347263275751	2.2343829489613602	6.954760766393146e-42	195.26529306492827	2.292212174447068	6.456548379483416e-52	138.74125528675037	1.8626095801124574	1.371754490955219e-18	332.8940238058761	3.6470353120239873	6.627607755416875e-112	182.41959337596913	2.9297494879062627	5.3407453905799674e-45	375.7912205664634	4.095194871019423	5.379830551915495e-150
ENSG00000154930	ACSS1	149.7747369889651	-2.2325477987073428	3.945280099040394e-33	203.88767656988685	-1.2804055803043775	2.2492486151707976e-17	176.61126355797128	-1.5029077414096172	3.897028100969649e-15	190.76985862662616	-1.2240942952966556	6.577651254023717e-16	173.8594176142498	-0.9901129280721347	5.3295538005814664e-8	178.4810571196016	-0.7990106713555989	3.3814630926645163e-7
ENSG00000219438	TAFA5	11.604068060805009	2.2283413242233108	0.002422558817701358	NA	NA	NA	11.183055624197152	2.091917123533395	0.01531939488939116	NA	NA	NA	NA	NA	NA	NA	NA	NA
ENSG00000028137	TNFRSF1B	173.93203624458235	-2.2273495141070856	2.023843551033461e-38	226.27756074003128	-1.5156868073901413	2.0242258027776265e-28	207.53138866112397	-1.438993213261366	1.8441013045607142e-13	232.6155344503394	-0.9117284737034052	8.236332795620714e-11	204.84090939365203	-0.8249400370583344	5.574525869264402e-6	198.10138881111152	-0.8809476864857763	5.717651128684054e-9
ENSG00000144354	CDCA7	84.13148469167696	-2.223992040563768	9.488091657133562e-19	112.2298777611197	-1.380598569107941	3.917889834890293e-12	108.22923667649658	-1.066853271216568	3.5774098229654597e-6	140.77574811394123	-0.8284073774071772	1.9221960778223793e-6	146.97285961650002	-0.16765428545696429	0.523541967470466	110.50655204985566	-1.1519085506916766	1.4955803896150183e-8
ENSG00000170390	DCLK2	16.157555906686188	2.219351190004004	5.1820964112114215e-5	NA	NA	NA	15.77029211831372	2.063509446233286	8.549728278081327e-4	NA	NA	NA	NA	NA	NA	NA	NA	NA
ENSG00000124635	H2BC11	42.64394392555142	2.2138395087484097	2.3279831888729883e-11	31.21630397561799	1.3425782449891832	4.860447325156761e-4	13.691688421254998	-0.4574937702774964	0.5811814429716188	252.03657391591307	3.831209850332543	8.994522804635705e-88	224.13610195259045	3.8774824672471953	1.308143366176932e-74	36.19597335146623	0.6655895862320862	0.12780453201885386
ENSG00000120645	IQSEC3	28.70265640384301	-2.210450516080667	1.8246648879980283e-6	49.699214787314126	-0.29765980772479056	0.41652418780035366	30.320505619700427	-2.129368471002283	2.4736605867868867e-5	31.890266724087322	-0.3841039641134069	0.4119085183511824	36.90589401359813	0.41438991685392007	0.36269490918349745	26.03203395907945	-0.5458425364296997	0.3448603869521445
ENSG00000100385	IL2RB	33.292011115923714	-2.20789955658715	1.2709410307873123e-7	52.49179023740024	-0.6134085165703764	0.04975167179301729	31.788254831951438	-3.1583239109300094	1.3323271618977108e-8	46.716378649380125	-0.6411365705805447	0.053569899043906556	41.0093959691379	-0.595516945239937	0.1386457320301224	33.708584388565875	-1.3324118647185919	6.676878384087396e-4
ENSG00000100867	DHRS2	155.5798796100912	2.206002177085936	3.178593063556198e-36	114.76306401147436	1.3390436746881504	4.537270206619551e-13	34.67137392329573	-2.444571253563509	5.960750612645338e-8	334.0580420206438	1.9213604839405334	1.1634308698094163e-53	257.42430764594405	1.7173137561690897	6.05188415999189e-28	120.96436165890131	0.08253469220602783	0.8166854787009351
ENSG00000104381	GDAP1	31.34914758505667	2.2011390150700465	9.676411814485154e-9	28.72488524766824	1.763306588875095	8.71679239760156e-6	15.417406023112957	0.7002965302192518	0.30430990673455294	58.2623492775573	1.5066174095635008	6.389970647843003e-7	48.60168071647885	1.4576193549273557	4.5802478177321544e-5	26.769498998707935	0.13636452655512052	0.8718352003836224
ENSG00000123485	HJURP	174.5786167471956	-2.200624745913363	4.6957396992637137e-38	202.44342105817978	-2.243500917906011	4.655276376113982e-48	213.10167645824097	-1.2872311618742094	6.4389587021322615e-12	234.80909236606198	-0.9824282870573389	5.584725525420743e-13	204.90047122263778	-0.9356526801703957	6.98890244343291e-8	234.43442182581012	-0.36554946401989297	0.025703987193841097
ENSG00000184979	USP18	21.216158050471737	2.1998806848705805	3.092421205892601e-6	13.9815121692749	1.1124069996413442	0.05965757080620214	NA	NA	NA	43.71367122891762	0.6063010653888258	0.08379037383966607	39.33523313487763	0.7017310985963912	0.07837472733025035	30.809302554966827	0.1432524581570146	0.8422635800437048
ENSG00000124762	CDKN1A	689.6949049584003	-2.1920694139956183	8.467949542710096e-116	1180.5342163803057	-0.3413972941402965	3.468965851093191e-6	816.0082877826039	-1.438674045880387	1.315049701114518e-22	808.4035368914274	-2.7917965952294352	3.659369035942433e-186	708.2863056563048	-2.6056527129091327	3.442083592560806e-100	1634.6596533805123	0.8014765340005469	1.0668448400401377e-31
ENSG00000174456	C12orf76	81.41453337163493	-2.19079902102367	3.739485714805686e-18	103.93456546497893	-1.5955965504748595	1.1610271493065268e-14	83.7026242397739	-2.417871191300923	2.272038498152417e-17	77.09237176662823	-1.3324739154384257	2.8967143940606933e-8	69.70119817064369	-1.1042121554683286	1.1060191953261033e-4	74.99942341357732	-0.7087589896512568	0.008776512221005802
ENSG00000135605	TEC	190.8870568681997	-2.1904221110501867	1.851796389934987e-37	276.5203175476147	-0.9393401583789343	9.521600411886013e-14	202.11236647608192	-2.1383426158678476	5.061025462613901e-23	284.4423804997987	-0.687108737014015	2.52944112846066e-6	281.0121552152947	-0.22504494279448967	0.2982101316560696	250.2087302782593	-0.5452293866258304	7.347684018371277e-4
ENSG00000102879	CORO1A	336.40232121902716	-2.1852087760629697	1.2426886369838936e-65	490.17224597364464	-0.9249727982218312	3.943065054474231e-23	351.47208440597547	-2.2349127397960937	1.2010242089169924e-39	839.2256210003292	-0.6111875658335987	4.797509328958636e-14	801.2687107358178	-0.2681681144870483	0.046458704647583574	741.0156415031402	-0.4576745789038116	3.0257438310432387e-7
ENSG00000147650	LRP12	29.609810443222187	2.185033593187441	1.3857582869964365e-7	22.637500567409877	1.382232169696574	0.0029521831337510933	21.47207656843967	1.4609241894994984	0.026560452024074737	15.240537498262922	1.6683402838096826	0.0074528506006728105	10.202819621002455	1.1725618989104198	0.17446540303135308	NA	NA	NA
ENSG00000050438	SLC4A8	13.440380761967708	-2.1842914637001476	0.0018068894800691948	15.935132856844465	-2.143821278117427	3.2559622513998423e-4	15.52949528491887	-1.662255249796042	0.032416634066264195	16.202766336698698	-0.4684839294880231	0.4650360349470006	13.249502000713957	-0.6125740149969943	0.4565592262997304	NA	NA	NA
ENSG00000176463	SLCO3A1	31.66162287082408	-2.181692125381619	2.8365929623712674e-7	54.22216823813404	-0.3185811557223911	0.35984352795957547	38.39706662657523	-1.3015366924455212	0.00836314622730319	55.68702987921315	-0.11979647533372433	0.766506997515746	47.34479293701904	-0.16205154029840016	0.7304990376597027	46.93167292577231	-0.11805000330162738	0.8443117424316156
ENSG00000143882	ATP6V1C2	26.142961286119753	-2.181664679346416	2.918870252684564e-6	38.38378897783052	-0.9009636488872137	0.013644911087317576	36.012603831059025	-0.7636663066393017	0.11243298240391875	37.82529613522539	-0.7588559308186534	0.03687445774078691	33.614085005527315	-0.6185405574287559	0.16470318949017593	47.81998690639378	0.48050641104001907	0.2202077797487714
ENSG00000144749	LRIG1	127.12279578911114	-2.178255706661001	2.1933112483756244e-27	197.21118809773847	-0.6692366046771951	2.9255560031088295e-6	156.88085270230187	-1.2105747061433898	5.449785311515418e-7	157.6006487463611	-0.602984572555607	4.8787359486172595e-4	149.54021011042875	-0.27068317193123465	0.2618758660826596	150.74176561162355	-0.17738025317681508	0.5183878145128566
ENSG00000105409	ATP1A3	157.8905895448095	-2.1725695324490704	4.889440454844633e-33	207.26439716045354	-1.3996466622800354	5.010803165882211e-22	186.00643284361954	-1.4505698133061444	8.76160338815644e-9	247.05966119111054	-1.0661082278323808	2.3011955202418344e-15	231.86568533128238	-0.7273400781589094	1.3303401479618266e-5	255.54852774945974	-0.31204801624316875	0.049448362134025536
ENSG00000143653	SCCPDH	11.054632611504113	-2.1707104609321157	0.003479935396622482	17.395447436324115	-0.6663376489992962	0.25651621709265315	10.402164610026382	-3.5836085707166	4.5231831218182277e-4	18.58545158988716	-0.598941106885508	0.293244331777933	16.943977273382654	-0.3882475599499725	0.5871081253413101	NA	NA	NA
ENSG00000142798	HSPG2	29.754177816133925	-2.1571251402801126	8.122628685068884e-7	39.59832254582284	-1.3174888711153074	1.7075304143904707e-4	33.944190432893954	-1.6379611956972182	0.005335331999250386	19.276875338259188	-0.48568666333413046	0.43498563041652855	18.577447824355755	-0.11914863667392567	0.8900947912882193	NA	NA	NA
ENSG00000187017	ESPN	33.537096210299026	2.1543843786267556	0.00678865514826523	16.466026912137917	0.39207620179509234	0.5669951985978582	55.39563819206306	2.9325437847726707	0.03062871966959727	50.377450348863675	1.2640188091379814	0.4006106412544339	39.56747347016847	1.0628404925471793	0.5219444740112318	17.814776913889833	-1.2496467996423242	0.3609202128812308
ENSG00000184371	CSF1	30.210208024963045	2.152079350680933	5.381214018261468e-8	38.84570255884581	2.3279938135655116	7.672254880584516e-11	14.349199678112544	0.5406305730488196	0.4983081981072463	29.030711521958576	1.4856992578083166	3.5425114985857404e-4	23.744855136511784	1.3825974793880917	0.006487673637457127	22.6281110016528	1.321287752060962	0.007834998896675379
ENSG00000167785	ZNF558	88.85773761070449	2.149936180829263	5.1019888215231985e-21	61.84393244169778	1.1584637816076884	6.7809966365098436e-6	58.59471891228587	1.2568399449773038	1.6453366901608802e-5	51.04734810459752	0.6360270719898264	0.05733005205527527	39.771152679795186	0.40286400542317263	0.36904268753062774	35.72121721641895	0.17105570896144795	0.7951278477616013
ENSG00000020181	ADGRA2	26.55216422777024	-2.1476347944664096	5.527357895408008e-6	33.13761733554835	-1.6280813538802532	2.5479876584317955e-5	26.05180064379453	-2.7271994604402052	1.8550952549849168e-6	26.936221092643994	-0.6442837727323787	0.14889590837574573	26.288879590763145	-0.21423235736775212	0.7224128253126032	23.961099245770132	-0.4497391060665827	0.48031279322892845
ENSG00000180596	H2BC4	14.07971798260813	2.1459477094372836	3.4447608838367573e-4	12.420233072127196	1.6164829633220732	0.011162502048640126	NA	NA	NA	49.21333725881368	2.6948493208495723	8.938726549545985e-14	36.71873232093261	2.4645298591131897	1.4257798872430742e-9	NA	NA	NA
ENSG00000147324	MFHAS1	15.204973294863834	-2.1440660062452634	7.263471040544122e-4	30.2456953801761	0.08851077659644735	0.8707814189206988	16.675566127696587	-1.9315533355003036	0.006055788421434168	34.12961438032688	-0.6094122373736338	0.13587499897787841	34.031652168675464	-0.13533018494114818	0.8167285883633434	25.674851249150898	-1.0818271964563286	0.03991808899380796
ENSG00000196275	GTF2IRD2	50.49875082298424	2.1429964631841734	2.320445765750663e-10	48.064799100932674	1.7849919034307622	1.494352521150036e-7	33.28333905657571	1.2945543080988904	0.030561073050428985	36.596111328933425	1.1691752549251648	0.0028080838354644744	30.778312996432543	1.1230463190893814	0.015708286884567275	17.756742013747495	-0.18514920498887966	0.8526991734049323
ENSG00000100600	LGMN	2295.5644443203573	-2.141798131894869	0	3522.366062645421	-0.7036746377812003	9.358798165583542e-61	3026.226708351263	-0.9067963399905162	9.623604866237407e-13	1497.7335125841985	-1.0826546479271717	3.674776328278593e-61	1435.242379732436	-0.6561734784003211	7.571096092055691e-10	1719.8607823527614	-1.8100437828673984e-4	0.9989455316994501
ENSG00000137767	SQOR	40.39468098445951	-2.13883338303638	5.3933407149192985e-9	67.163033802058	-0.4192956661516011	0.12543653915717218	52.864349198576946	-0.9316138498768084	0.01217507943032914	75.35121843226207	-0.16701769730183164	0.5895314136445282	66.27309383601896	-0.09550842261556589	0.8209454477652041	89.09315942964466	0.7250601233966885	0.002599199996761098
ENSG00000117318	ID3	43.16769212053502	-2.1354549308289488	1.2037305765110682e-9	52.50175154331911	-1.7946903155382259	2.1807504710533047e-9	52.845385941938105	-1.2039743833830725	2.3095433848327178e-4	59.05892224800762	-1.3363651936444545	1.9831878838596704e-6	46.410108397093815	-1.8556453874915586	7.578384443998579e-8	44.405993284093434	-2.0185159166996662	3.656174993114701e-9
ENSG00000047230	CTPS2	14.526126843650058	-2.132815558698958	0.001180051616169721	23.13545526694307	-0.6412560913554681	0.17619174238603474	16.54206839222789	-1.7396925624086175	0.007003545417937506	21.12883982960554	-0.33800275605703284	0.5503007922059496	16.492123850436137	-0.6675831746767843	0.3424115790352432	16.80186707389303	-0.5252057875067848	0.5068465417027648
ENSG00000073150	PANX2	10.859102976686486	-2.129281365343771	0.005576501617094464	16.837232781417008	-0.6833528397729629	0.25548284576372177	17.667583560965046	-0.17586033004042081	0.852625278478037	NA	NA	NA	NA	NA	NA	NA	NA	NA
ENSG00000187608	ISG15	88.50205526497915	2.124054844479322	6.001430010696817e-21	71.30038832983473	1.4477092952285535	1.4007314777469417e-8	47.36207102726206	0.8039889644952577	0.05229860288845301	177.83802091317213	0.19633247752412555	0.3231869304509293	156.17020821195086	0.241069376193636	0.3479135316574614	150.99958940819684	0.21314528756106269	0.4062655733350529
ENSG00000177106	EPS8L2	96.81450570380827	-2.118258318017022	1.0104154224821112e-19	151.2225111105112	-0.6109428320100401	2.7648936446439393e-4	109.1053361474604	-1.6337659191522735	1.1171368526550001e-10	116.41089256213182	-0.9466012426325108	2.7013757012638786e-6	109.48876687650882	-0.6192861366120855	0.009664002223068222	100.58843954164807	-0.8637899349791276	5.737185971444002e-5
ENSG00000088305	DNMT3B	75.66631773422506	-2.1174253837877264	9.99413449428299e-16	88.53051627240337	-2.094556422589415	2.3047039336507333e-19	126.95312527428914	-0.06299175178063729	0.8840681998076085	70.89082370320229	-0.9224537738066899	2.06215635608792e-4	64.59731084730308	-0.6954295689999588	0.023764805647445597	66.89899673847371	-0.5002821092030741	0.10934853187940259
ENSG00000022556	NLRP2	67.46516260468013	-2.1172305999146093	5.900663255402967e-13	103.68946949804376	-0.6764815500397389	0.0020889396103487535	95.59647599086594	-0.5998016535199355	0.09328131831440825	150.87039658194539	-0.804610383235488	4.34752243128037e-6	131.11930883733018	-0.7647180319588608	4.984396142885409e-4	168.4847197114025	0.11774011153827024	0.6809446896281878
ENSG00000106804	C5	21.254552578733005	2.1143233832479007	8.284121742746634e-6	15.331600803300027	1.2139623428727473	0.03186089899139063	13.00206254437051	1.083220866133635	0.13121972981717364	10.327298869957321	0.7449138018337624	0.3596630974200606	NA	NA	NA	NA	NA	NA
ENSG00000115705	TPO	46.420670926353175	-2.114037278535125	1.1753045470868708e-9	70.27041308644067	-0.7136178462853234	0.006066999828106303	51.81342594324199	-1.6823361267753576	1.2124527982922953e-6	39.14147494774298	-0.27623888342529884	0.5154432474739775	36.861568225508584	-0.027811126684913673	0.9623578372118434	46.631241751551315	0.6421154302627277	0.10461557330344869
ENSG00000196517	SLC6A9	133.21520558845862	2.111783565434181	1.9837091205276605e-32	120.30734840308422	1.6458151249894495	6.578205818087523e-19	52.05902500929183	-0.04972629105428887	0.9315545407039595	88.54283406810744	1.0524356979392115	7.853423356519032e-6	90.29983939044826	1.4046342859935825	8.283635498167952e-8	96.57665651092678	1.5732377965411253	1.6252113623289607e-12
ENSG00000183723	CMTM4	162.8304762678783	2.111307189257327	0.05235870101688962	74.79854004306827	0.13051907651036118	0.699324979107349	208.99274443457048	2.4559108621942105	0.08992018009251712	188.42180126576767	1.3895648926868376	0.18064427296879004	136.32857349481085	1.0236725243141154	0.32704714919694305	76.82679841294842	-0.42696840115571844	0.21549456149485247
ENSG00000108405	P2RX1	121.74837652936542	-2.1017545201256116	3.871841177047671e-25	196.09771593146223	-0.5077327708694829	5.953541353137943e-4	120.04258789376969	-2.712287626685358	1.909601511770629e-21	141.46500999990118	-0.5995997489106791	0.00117805290029503	127.5164267217689	-0.4582375158182195	0.1012308660226361	106.5923754979798	-1.0653791077429482	4.3237533392150056e-7
ENSG00000163513	TGFBR2	50.589777915162756	-2.100603101356434	6.931835483099554e-10	67.93342966934527	-1.1921090655934097	3.0887678042552556e-6	51.920382663228885	-2.2100582928286534	4.855886035145348e-10	49.975460683677994	-0.5589861702393634	0.08867363772086219	52.29540285339934	0.057715452492580484	0.9054173965346481	38.833407227081445	-0.8762753251347521	0.022357359333765422
ENSG00000197142	ACSL5	39.3561920722068	-2.1003076758723886	3.4924662964731763e-8	56.5264620485786	-0.9196435072087753	0.0017696245029160626	40.46791442223186	-2.2508691270992247	4.0180026752530773e-7	79.18663407204635	-0.7537768626146109	0.001888061630155676	81.11615414222851	-0.15885605719576745	0.6567646216780467	77.01155276024451	-0.25809807413829705	0.47480796519957397
ENSG00000228836	CT45A5	41.55363556671732	2.100101943399715	0.39838072096545796	19.311140650755316	0.13565068775989367	0.9657289378601941	30.175815886176846	1.3973877509657837	0.6617497914817606	37.68797318346413	0.6397450905871049	0.7712333849287858	24.919778726618258	-0.05551746555284427	0.9842299030917943	38.77205002470864	1.081557561951141	0.6931542858203217
ENSG00000114480	GBE1	641.6301236843381	-2.0991046975169776	1.5252955683227566e-120	775.8874169348599	-1.8519762204412502	1.9678464752814013e-126	896.1711509773912	-0.6622932276556598	5.014080817767946e-7	486.2909381156035	-0.7524613737679976	7.318938877018916e-13	435.46957482198076	-0.6067236240609373	4.792641682342115e-5	572.9956723492535	0.2932406267017923	0.008716417814243373
ENSG00000146094	DOK3	158.71378413203303	-2.096670826988064	2.4665091927254924e-31	230.79415873813295	-0.8762123861916032	3.584503868938983e-11	180.09211433700924	-1.5891598461916947	3.675762114250956e-16	196.47676207872487	-0.6847946469833053	2.4541937335351946e-5	177.29034373572577	-0.5306163490552067	0.009970860978796634	153.6758107013839	-1.0006730428381994	4.0889651060707925e-8
ENSG00000109062	SLC9A3R1	324.90636445152234	-2.0946803166511723	6.394734234583224e-65	395.3414044225274	-1.7900641455630961	1.1590869751095413e-65	384.74205983105446	-1.3682911408954863	1.3160555548499398e-18	374.1789908147767	-1.463148567960185	1.240292762780126e-27	354.48702454465456	-1.0166924024125696	2.011776962403808e-9	367.7176687582838	-0.7801372624590739	1.3975152552596332e-8
ENSG00000111424	VDR	111.79068648525534	-2.0896154179379782	4.787326249706614e-23	152.54075710453805	-1.1596231387705584	8.565448725246535e-13	138.9532850665578	-1.1272659534199985	2.5559362392518467e-5	108.27702476270558	-1.4313886352676486	2.0612081885573566e-12	102.50742479147667	-1.0060748516289497	2.5259991586308475e-5	110.54207986525904	-0.6319232226201986	0.00783947013936007
ENSG00000143333	RGS16	747.0793639202955	2.089222369622302	2.959931264252091e-159	749.4768673685162	1.8121263195745811	4.152765250460682e-130	355.9421968591721	0.45747860158204057	0.015837080127075354	639.2838109047491	1.1791844774001523	2.8328316643852127e-37	547.5238887228089	1.1692693913082224	2.6023091460950178e-20	312.08776134751406	-0.1645827254251895	0.3780934879756035
ENSG00000178445	GLDC	460.0609978271478	-2.0871219387071287	9.546375684913004e-83	587.2693695372126	-1.494124378614828	1.5753395126039967e-63	611.072543781518	-0.8390772468173321	1.2417674353878073e-7	628.1723743379963	-1.1420173200671035	1.2363906256709944e-34	574.7455879656302	-0.8966033439787782	1.972086549044153e-13	626.3815409952538	-0.49222450281449004	7.356457477673321e-8
ENSG00000114993	RTKN	25.450236761288835	-2.0866948867527944	2.244716331862344e-5	37.48058881980716	-0.826206454778785	0.023457891976716258	31.308171010197604	-1.1706642188136211	0.008467095743445752	41.762706291881486	-0.9904575102901888	0.0028530450125315984	37.06197432051773	-0.877764047500063	0.026748214416331982	37.45837903290279	-0.7548887934267355	0.06741507012915234
ENSG00000128268	MGAT3	189.85645090651946	-2.084845771713939	2.6056480501353797e-35	358.8380737588862	0.013485235417006473	0.9360642492394952	209.79141759217	-1.7324326776617385	2.221792725780504e-15	302.6308511662151	-1.18572444181828	1.4221921086366974e-22	291.2581699528071	-0.7272528786128323	4.1818222426161635e-6	285.48091254466414	-0.7265044964092481	6.516210506443293e-9
ENSG00000101194	SLC17A9	54.99410668175828	-2.0819823933818085	3.196216392735441e-11	66.32483958831655	-1.861343135465006	1.517665021887349e-12	63.334319177198466	-1.5201542858362755	7.650202580560649e-7	71.76204478082009	-0.5557897451449998	0.04517746980465844	58.74276219923988	-0.7743209266575005	0.018228021290140447	69.69274967655647	-0.11742198290612356	0.8044387606905475
ENSG00000055118	KCNH2	62.96120270289575	-2.0812806071529892	5.650517130216387e-13	76.18584624147167	-1.7872918625308165	2.5104174036798655e-13	88.85445867722474	-0.596172114319861	0.12573333189797012	62.7248912301509	-0.6296223601871891	0.029737991390617235	53.47516055540385	-0.6717865391767073	0.06054521159959814	50.30903822269666	-0.8335776881800571	0.01259607041807998
ENSG00000177483	RBM44	15.305324205958497	-2.0732588087766977	0.0010066978145213794	21.651033003720073	-0.9846213798161522	0.05114944315483317	20.28009441149665	-0.8392544647783831	0.19355985426167177	NA	NA	NA	NA	NA	NA	NA	NA	NA
ENSG00000167705	RILP	13.194997812997533	-2.0728489505536003	0.002282618084008383	15.745939444964916	-2.039974303800208	3.9139170678431276e-4	16.231721214264937	-1.2560190228285852	0.04364605412261025	17.844259019407858	-0.9150697176480572	0.0901455698654303	16.000630477646887	-0.7943164743523465	0.22111296282539242	18.821710697259572	-0.14825570082372588	0.8726773359504336
ENSG00000149218	ENDOD1	43.80643652182541	-2.0572302809815186	3.4275211065192417e-9	71.75063478037983	-0.4306116421943427	0.1193751940477735	47.46007429065164	-1.8831275204304894	2.689456790719227e-7	71.07984334366273	-0.8602751299318174	0.0013786389079455737	69.58010879165826	-0.4140699777212843	0.22475486327541813	59.20003685145765	-0.9413973723356768	0.0014491289168718994
ENSG00000138646	HERC5	30.300468920669612	2.056628543069862	1.023810527831757e-7	24.198396289629947	1.3430546920872297	0.0018176035353275923	16.035204165652754	0.6672216302554032	0.32287034365876904	36.62991828069585	-0.12370782243731061	0.7996730225765023	33.86112424236016	0.09083296701531234	0.8771809955679597	33.00626150640961	0.08119532586100268	0.9118621099481861
ENSG00000167513	CDT1	224.61222464428286	-2.0565984449525256	7.573035229663705e-45	260.56270227746296	-2.096429272231422	6.937079139274864e-57	291.3923230465504	-0.9289335496591595	1.9949234508951675e-7	263.80889097532224	-0.7227048344663118	3.311695468496309e-7	245.30208529699803	-0.4602892542998241	0.015889883501991935	276.29125054088337	-0.01952058447102775	0.949586213281103
ENSG00000076706	MCAM	25.1852184233313	-2.0502724731615145	2.7633491799338454e-5	35.14701378614947	-1.0603669040989048	0.00573075940791229	28.180677748184348	-1.7159032145623678	0.003080761514137702	53.22040429459731	-0.925363335858473	0.0024071298344607362	51.9534689685189	-0.4316423084901646	0.27588175064437626	44.57801749889708	-0.9268779591430667	0.01106531654387761
ENSG00000137193	PIM1	362.56518396812834	-2.047415256347201	2.171670574914368e-66	523.9849352611602	-0.9009949101534745	4.460553526575812e-25	452.39544670309675	-1.1006833040754485	1.9891955553217792e-13	360.6110617794733	-0.413967912336569	0.0010670442842700988	334.6873807512591	-0.18895781077268733	0.30555291213130326	318.9069448509065	-0.2738829623520471	0.06758317009277677
ENSG00000159842	ABR	29.179940395461173	-2.047254720573947	7.152525479098922e-6	47.54777361603848	-0.3882778293120376	0.25423856916848775	31.65366617065584	-1.7716380388848478	0.0017496512981118218	42.5819039224002	-0.4516536283970966	0.22285978573367607	35.050335390427755	-0.6300410826691191	0.14827756168397221	38.808559535340116	-0.20841101042110088	0.719339709103834
ENSG00000165269	AQP7	13.724791065860478	2.0443900801954404	0.004055161801591724	NA	NA	NA	12.480181575863543	1.8312262598962923	0.20732125723002323	10.126756027764761	2.310094875685553	0.13189450475290654	NA	NA	NA	NA	NA	NA
ENSG00000165269	LOC112267859	13.724791065860478	2.0443900801954404	0.004055161801591724	NA	NA	NA	12.480181575863543	1.8312262598962923	0.20732125723002323	10.126756027764761	2.310094875685553	0.13189450475290654	NA	NA	NA	NA	NA	NA
ENSG00000113739	STC2	270.3331619246861	2.040647817964743	8.10160398600808e-60	199.92591278767566	1.171095723558917	1.1257283581487638e-16	157.1482654879924	0.8766296306278509	1.9877374203897144e-5	130.656743484301	2.4075774981087172	1.9949692423924906e-28	92.59699647190877	2.0711831731153385	3.4787508718185833e-15	35.85264629835145	0.07823405396881737	0.9143281342239077
ENSG00000170775	GPR37	11.77476288281317	2.0384676157798247	0.002060526278930911	NA	NA	NA	NA	NA	NA	12.071880068581104	0.877150491952962	0.20521913170971068	NA	NA	NA	NA	NA	NA
ENSG00000231389	HLA-DPA1	298.5205111733784	-2.0381385857361263	2.8335796803050848e-55	398.70784451771465	-1.2511915711991983	1.4474581264172462e-31	323.21917283149645	-1.8627401835760178	2.1498469973936448e-17	646.9191137526755	-1.0980687818410466	7.515294842197584e-30	625.1346186419247	-0.6419602258199663	1.1515542459634431e-5	720.6340042747046	-0.10152723885054846	0.47909762375257464
ENSG00000197956	S100A6	174.14260458761538	-2.035137465328429	3.406164799623711e-33	280.2180595143571	-0.49763745613075305	6.422189245806427e-5	192.78502497593954	-1.7225427815102503	2.3797836435269735e-9	248.1471934021015	-1.2267983419807986	2.2000851773094358e-19	249.23514232962677	-0.5958817573655056	0.004507572894564481	285.3991419023666	-0.0774658268728594	0.7550710127140748
ENSG00000092621	PHGDH	499.7166739801437	2.0305344554465647	2.759016575480353e-110	316.4609389601486	0.8198796451015246	7.707011940039961e-14	257.3608979546316	0.5755218353363394	0.009026449822851725	276.2939546984172	0.6395660044268064	3.908186416000795e-6	224.15276420476084	0.49697352186701277	0.009455657416872687	201.47430627605422	0.27890969719197395	0.15232941991008234
ENSG00000167900	TK1	114.196664274565	-2.0304133750579525	1.4830768735651977e-20	137.8483658247632	-1.829153450489171	1.4586845830314506e-21	163.13170663491408	-0.5588561851033705	0.03432194117456131	188.0061523265062	-1.2346087339677854	2.002815249818004e-14	186.91960702801467	-0.6601074482062719	5.785172368867794e-4	211.10425435133288	-0.1784193197634565	0.42317354657642325
ENSG00000132386	SERPINF1	335.14748513438326	-2.0273019337463953	4.7931505174390994e-63	542.4339174620783	-0.45276066207337645	8.136740612292226e-7	328.5355557524558	-2.6392404753584797	3.4256632078126186e-42	584.8319201816721	-0.7274789205755018	4.549787612889883e-13	565.4581350798636	-0.32874004380171284	0.03998573856720483	575.745547656971	-0.2027997968263035	0.13997859929696185
ENSG00000175048	ZDHHC14	14.559250401940904	-2.026436182085953	0.0012588631375382432	21.520927676996653	-0.8039245292285961	0.09778542825142898	15.032239443254197	-2.2395366030642005	0.0011607997509344593	10.52820610913318	-1.695020470156275	0.018573252836152847	10.457206775362613	-1.0051782253597668	0.22111296282539242	NA	NA	NA
ENSG00000117602	RCAN3	16.07179243533799	-2.0224344752733923	6.795308116158946e-4	26.0739333270111	-0.4204368776983945	0.3735800823097428	16.747749196249696	-2.067130720706536	8.621171231334378e-4	25.046350825758353	-0.21534295111492016	0.7154257182408433	23.949395465572636	0.12024397756218995	0.8655880016602374	17.86896038316421	-0.7705429358121479	0.2668030954123519
ENSG00000172058	SERF1A	25.20444597154157	2.021370467461529	5.530834441545268e-6	NA	NA	NA	22.447220091979478	1.7487612636997523	0.0505587538761764	17.047150525873803	0.929622612317101	0.1722173676557347	12.416926147738057	0.45987744799213304	0.6803725794695491	NA	NA	NA
ENSG00000259075	POC1B-GALNT4	13.507349996632662	-2.019975765651456	0.00562748230352427	22.813963250781928	-0.2736719520094348	0.680334110462244	16.50851676574873	-1.0661779256346369	0.35931244629513837	14.674590032804517	-0.6442851095911027	0.4385245210860842	NA	NA	NA	NA	NA	NA
ENSG00000167766	ZNF83	49.34183307503286	-2.0189347462431715	3.053417627264443e-10	81.38108220063323	-0.3891131399095007	0.11322034158043565	59.25037242164366	-1.252675946616962	4.4422553413744744e-5	48.36896527470256	-0.18075768334576375	0.6505545262884715	46.23704058302215	0.11363544444240478	0.8340423326498463	44.233121520936066	0.0564494508074376	0.9316305545758422
ENSG00000204947	ZNF425	18.361540672428426	2.0159871773923994	7.384301669197909e-5	17.81253483453027	1.6656371890684964	0.001403137533690306	NA	NA	NA	11.315107470030162	1.2880239454187148	0.07695723571916584	NA	NA	NA	NA	NA	NA
ENSG00000153885	KCTD15	12.801953053261157	2.015116356302045	0.0011615874855722822	12.579388046703865	1.6952506906748348	0.00727851998284231	14.510428983209037	2.132934781473692	0.001141765834684261	NA	NA	NA	NA	NA	NA	NA	NA	NA
ENSG00000110987	BCL7A	33.09020775180207	-2.0132990208347	3.4081580703891002e-6	58.12726658586934	-0.17626352539496482	0.6347989576679417	37.74805569605852	-1.5473492057560891	0.0010984271536276138	62.747732172382605	-0.4614649953399736	0.11477992020739208	62.032383177718025	-0.026606167400239408	0.9541505578588148	50.81212073629331	-0.605029043058244	0.09561009940483112
ENSG00000174004	NRROS	146.7751213897849	-2.0113264722232915	4.1582871053034175e-27	186.54264522224972	-1.4864389202981803	8.63060456498214e-22	166.40917795808699	-1.5634149999227236	3.239296284511998e-11	181.02525948610284	-0.9717366149413441	9.84531095874017e-10	170.92943019480361	-0.6336301608857542	0.0022974236405956913	143.7309337865113	-1.271033278337153	5.67230459232703e-13
ENSG00000135838	NPL	25.17444392487669	2.008925202183504	3.819292942453074e-6	24.223012621775464	1.659313538920961	1.604792223980626e-4	15.321182909271803	0.9549825365875131	0.16960651304019914	17.32004962821131	0.6582420171611513	0.25535976269058014	15.261296851017986	0.7098000137856849	0.29122722891899216	NA	NA	NA
ENSG00000180423	HARBI1	14.311681860143649	2.00777177382174	5.519201838837563e-4	15.33533200757756	1.8649152562283922	0.0010817373006748346	10.012909351809457	1.2252751470202394	0.1318351469293442	18.534732073135313	0.6830911643975566	0.2520305344253557	16.3193960054557	0.7250053178503579	0.30223964753956023	NA	NA	NA
ENSG00000139410	SDSL	13.054067143840367	2.007640232493412	0.00114389658619468	15.76686977836153	2.0901895827894883	2.079221603970769e-4	NA	NA	NA	14.037192081582525	0.2791334363979476	0.7099097773124774	13.61649965338118	0.579137807746651	0.4418788360076494	NA	NA	NA
ENSG00000143578	CREB3L4	26.100317041862496	-2.006351644670823	1.257806694140059e-5	44.82166578716553	-0.2583219838540136	0.49293328005029785	26.016421851291792	-2.4533936017320745	2.161464477334817e-6	23.146607699638718	-0.9380198367568452	0.0713627700286771	25.118277532971977	-0.17123011791838225	0.8055432584851671	22.443293821204467	-0.47761600731784987	0.5115350322631098
ENSG00000113389	NPR3	31.683380300228375	-2.003441020071135	1.1236666099119908e-5	38.490951238022284	-1.6716210262693003	1.7571723388980876e-5	36.00446800819697	-1.4888818494797469	0.02178666006161466	NA	NA	NA	NA	NA	NA	NA	NA	NA
ENSG00000031081	ARHGAP31	50.75061967173273	-2.000590453259087	1.3668118899124875e-9	72.81288044494224	-0.8783723590282819	3.6363062792265727e-4	54.315266875010494	-1.8818127663550375	2.6126833629750847e-7	66.13666361314831	-0.48413480371968776	0.0892034050632351	57.36272523608212	-0.48534683647516597	0.19037384900184134	48.600266791555796	-1.0475202975033957	0.0011273204285813518
ENSG00000073008	PVR	13.261374064364478	1.9985090158429086	0.0018578154445671239	NA	NA	NA	13.856822659618896	2.013796264623746	0.002634058711032326	NA	NA	NA	NA	NA	NA	NA	NA	NA
ENSG00000100321	SYNGR1	12.276363993049452	-1.9977509667138187	0.005525622755161679	20.063604298742984	-0.4128581409735072	0.49024719966751756	13.319193593111875	-1.8631296498389642	0.02237596348002881	NA	NA	NA	10.850649118187556	0.3178736973849837	0.7414749960821349	NA	NA	NA
ENSG00000233822	H2BC15	15.414247768617795	1.9928421218965404	4.260339373968439e-4	16.42634838560361	1.8004409592732404	7.883474621914677e-4	NA	NA	NA	20.02505967430948	2.6758691897361384	2.189607700156551e-6	16.97041795383195	2.6605641108182736	2.1299944608576563e-5	NA	NA	NA
ENSG00000141753	IGFBP4	10.91056232017527	-1.9919228798335185	0.008481368978205497	21.59147338486314	0.13366699810075333	0.8243215418731736	10.516478388694658	-2.9523331512870032	0.001214451889994645	NA	NA	NA	NA	NA	NA	NA	NA	NA
ENSG00000198860	TSEN15	200.32720819986613	1.989951808811723	5.737817947599261e-40	173.54396199746998	1.4282253356733843	1.1687979480036556e-20	118.55293303520087	0.8532100254047948	0.0019286119991483363	211.71290795748268	1.092702057837285	8.68737961834847e-13	182.3233337464414	1.0938288080215584	1.2164065812483946e-8	144.81966109772407	0.626416952297751	8.379826520921233e-4
ENSG00000161513	FDXR	66.66206277562918	-1.9893481559798125	1.1738336483524183e-11	90.07674665745729	-1.1575404721258464	6.21500024610963e-7	77.56107827144508	-1.3934496815838517	2.0592700771215154e-5	68.34149202105476	-1.4400685132149973	1.824506899700608e-8	58.48251622855372	-1.5097695746697681	1.2283231446865793e-6	72.48593714890387	-0.5036738794085492	0.09413269892734145
ENSG00000198948	MFAP3L	29.936861315867226	1.9884694883317686	3.9223189871922215e-7	21.48209230415124	1.0635609067705682	0.02234479696228563	16.52108181300054	0.7176626352023263	0.3361014042303784	18.010217460213227	1.7945468658127373	0.0014064564867672063	15.200047854976885	1.7531246839031442	0.006906191059040276	NA	NA	NA
ENSG00000115963	RND3	55.82663006442749	1.9815646029813958	1.2629318197265002e-12	30.907564542055702	0.4582834036977187	0.2762639725619329	45.910301176996114	1.5318974932260687	7.6093614495349095e-6	98.72918696181705	1.296911373173647	2.309973620191024e-9	71.36964141200636	0.9284040220696949	9.246707919789618e-4	58.83087468160416	0.5300823247181311	0.1159872753723458
ENSG00000184588	PDE4B	37.90939541789444	1.9780400255651311	1.2516905269166684e-8	23.948705147917558	0.7652403886243676	0.09219173872109754	28.899044940525105	1.3762788058550142	0.002738840629234977	58.37065940563323	1.6015655311423347	2.9646438453212678e-8	37.93924345964457	1.028419730165349	0.010321990273917097	25.260838262778506	0.09191175531362818	0.9126821408997622
ENSG00000205213	LGR4	14.221021323345523	-1.9763828963559844	0.0022584243142887454	16.685183345883576	-1.9429878806550516	7.303713950598835e-4	21.27771907290193	-0.3581121531163645	0.6228995388392371	23.99579580581585	-0.6111384718816886	0.24340847724354536	20.20460628901755	-0.7046267473361293	0.26662500997780597	20.680460686620535	-0.5447525642256394	0.4642352268526741
ENSG00000124243	BCAS4	10.846360518585222	-1.9760000263246893	0.009524065877387213	15.741112563248862	-0.7674660620959018	0.18735490153779208	11.435613017787505	-1.8840118321966712	0.020380190498203842	15.296131319963607	-0.6842662735034896	0.26803525449015747	13.131054401146221	-0.6844504396275399	0.3635615721059005	NA	NA	NA
ENSG00000165795	NDRG2	50.58991788337826	-1.967594224237322	4.024161210471532e-9	60.95801171130714	-1.716757044933046	1.9704906047955334e-9	71.67487325289949	-0.5247655310965482	0.1773182573095343	75.67721761804685	-0.9697651496058882	9.700679550521668e-5	72.882970660469	-0.5532027163949788	0.07030597948062298	81.80501256705868	-0.1137751926509188	0.7934576240161672
ENSG00000130707	ASS1	279.3849612112759	1.9659291500807412	1.0410342546090501e-58	186.93019898150536	0.8623577295377772	2.9534950569960048e-9	108.17628291071259	-0.3130535611779519	0.28516362437650966	117.72841133980107	0.28108791622556367	0.24321543491619618	103.10466400431297	0.32099256102053386	0.28612504248552767	116.85608205498473	0.6827327611485242	0.002299560093570153
ENSG00000167971	CASKIN1	16.626350985178693	-1.96459688185089	9.002632678852485e-4	19.9554213518866	-1.7465709620354462	6.166140293125739e-4	20.09171092638035	-1.1800616615207948	0.061617485693080766	11.076640470857674	-0.5798797045282583	0.4785624431476288	NA	NA	NA	NA	NA	NA
ENSG00000162433	AK4	115.02108020817138	-1.9629596601409798	1.5716257356406969e-18	181.4669234636339	-0.48524731095979284	0.002114570665005364	131.8738205262741	-1.4097067677027033	2.0984229689240973e-10	75.96197310679355	-2.1946474713174493	2.5807544692892656e-18	74.88961552399283	-1.3817104410436758	4.5391665640392526e-7	78.64504514406312	-1.0550666929782129	5.3384970290545504e-5
ENSG00000134323	MYCN	11.149013340479453	1.9561961299059014	0.003585693086819658	NA	NA	NA	NA	NA	NA	NA	NA	NA	NA	NA	NA	NA	NA	NA
ENSG00000188211	NCR3LG1	47.4051231107958	-1.954768111338205	1.584369376311903e-8	78.68741139387569	-0.3453826712850798	0.20334552400549172	48.56500476069196	-2.1543857195921583	4.7322357486320796e-6	89.43949911569669	-0.7229857602267549	0.0017656502546883554	83.60140312726364	-0.44060375815674935	0.19569140585281963	68.47836432139276	-1.1566342438706634	1.1847192742220225e-5
ENSG00000185989	RASA3	254.5260022782032	-1.9526647968769575	8.990853022720468e-47	302.29716689437726	-1.8302994604013405	1.0670565881884754e-51	314.8872683887245	-1.0720002939822222	1.7382897325038554e-6	371.5699195495565	-0.37246380110595034	0.005900172488540732	318.4055246068695	-0.40683204679607893	0.03094920624110581	299.16455922575597	-0.5508101131685235	4.266967563967846e-5
ENSG00000141682	PMAIP1	163.3337429922159	1.9510053352285621	5.064591558675082e-34	155.13677306009134	1.5606065659652664	1.252483580163786e-22	79.88602806821785	0.3292040859005641	0.4055120487221455	145.07686761765814	1.192793366427276	3.5380311155750665e-10	126.86684264697519	1.2386833087519074	2.3492405681801714e-8	135.99528287224896	1.4180619968067578	1.3429030964790992e-15
ENSG00000072274	TFRC	1195.745756612231	-1.9484600780796686	4.114599091008212e-189	1396.6015138725006	-1.9406382238890099	1.896364632070424e-207	1730.3833832952487	-0.4584574427733687	0.001157442101711296	1592.2034135300305	-0.9599364243706954	3.4766779173612716e-46	1384.1314760388782	-0.9300111403410705	2.8768743144796696e-18	1578.5716218947127	-0.3674465961834837	2.254802637953109e-7
ENSG00000110777	POU2AF1	1327.0834652345125	-1.946900384044949	3.3127800889268662e-217	1781.6200259909165	-1.1477953823430933	7.253538700357725e-122	2122.852030795813	-0.13194054963133875	0.6281658447215357	1506.2387560867758	-1.8441741970280974	3.9260050080122364e-140	1398.4295542574341	-1.4205846834185867	1.2478584068000677e-43	1751.1268067951034	-0.403121170376472	1.3366296760199571e-11
ENSG00000085999	RAD54L	54.1751316649124	-1.9460104319124523	1.5194944609216447e-10	61.7557761561376	-2.1302084221720783	2.2814755444362955e-14	85.19278029679775	-0.19686402385993976	0.6993797435394932	94.89884447986577	-0.7257532927939218	0.001896679614172227	84.46176362663138	-0.6211440462738883	0.033203223543765904	97.27846648633005	-0.09350656596304133	0.8227223174694215
ENSG00000107738	VSIR	21.999236976048202	-1.945347456682237	1.6191110612990807e-4	27.527202989252345	-1.5860839719347244	1.6993622747248622e-4	26.177090026984384	-1.3003586386047217	0.01876751695742139	22.471079749984128	-0.25874703698751456	0.6573172206396044	19.226648963384225	-0.2419389558239255	0.7387900810001252	17.799382645856504	-0.43048400991657904	0.5799672050038442
ENSG00000164938	TP53INP1	1490.456425302087	-1.9436118015822605	1.8157325404780085e-147	2285.7237748639977	-0.6053498990037867	3.0977490534257897e-9	1784.0043197362477	-1.2166411050012378	1.3653071538142353e-16	717.1794906149464	-1.0417670676383526	1.0583682315241093e-19	623.385441955656	-1.0055977113242835	1.8761104627895716e-10	792.11733118665245	-0.08615862838120829	0.8041573048604878
ENSG00000111885	MAN1A1	928.3933158826919	-1.9409078404793092	1.7355878740451857e-133	1245.163253789782	-1.1512942949902838	4.225538742604004e-65	1253.26530129181	-0.7031083831735313	1.9338042250875628e-7	747.4213638546037	-0.7417801675701837	1.119680771210004e-13	640.5677561875908	-0.7602602339476333	2.264014402911305e-6	822.8450925682275	0.11637261527022606	0.3853615494255904
ENSG00000100092	SH3BP1	158.8725606443671	-1.94022639914538	3.762303297343209e-27	226.70037716502716	-0.9032765670169456	9.41122661894994e-10	196.26664129902773	-1.0882699813095764	5.485666670642218e-8	155.85091319432962	-1.1907381337948513	1.71497817417339e-10	145.75984464866517	-0.8551031496712462	7.252671277007921e-5	134.41127113110284	-1.1183245861550295	5.230464403597032e-9
ENSG00000076351	SLC46A1	33.64404857400182	1.9359512615678174	0.1637672405373793	24.087574938079555	0.9706011850835368	0.5016786982127703	49.69867424566767	2.5264453470084827	0.132326112073398	36.25558104601236	0.9104863658611487	0.022603107057451888	33.36254258730243	1.0355415269994892	0.02919963192240051	24.06525199119042	0.32713129765882176	0.6364115259492966
ENSG00000154832	CXXC1	221.2184343130213	-1.9324150945709224	1.41851194976921e-39	262.7472229196936	-1.8090159860380044	7.970037031404292e-41	277.31238629299605	-1.0010131982251853	1.99871707302485e-8	268.75412302216665	-1.6231654445009713	1.43417978323348e-36	241.29664504836038	-1.4001635805761445	8.474433041400207e-18	282.00857709068714	-0.6318304020925013	2.145655062478756e-6
ENSG00000106733	NMRK1	84.9888534246404	1.9318405904916252	1.3567290882833941e-17	87.18938757868582	1.6922467453244179	9.02446291481468e-15	52.02166083987832	0.853480174446174	0.026825963902971085	49.45431969382121	1.389874850543522	1.0104649617600672e-5	42.84548212753391	1.403238014332814	8.02967860723714e-5	26.23098447407538	0.3530897073950591	0.5777023289438745
ENSG00000097021	ACOT7	69.90291490661556	-1.931310612602402	3.619120809945729e-13	83.37739670350763	-1.7750250888483399	2.3085147973162203e-14	96.34084570970397	-0.6165520476233326	0.047191992836402706	181.46767916946408	-0.648410715148989	5.1589947099161355e-5	160.2360318233873	-0.5603552350229403	0.006199254634427246	205.78244473775237	0.2628704013641761	0.17027176684804232
ENSG00000131080	EDA2R	67.90611258896426	-1.9296968634646234	1.420704328204961e-12	115.80725187780929	-0.25587731285112036	0.24690500145757285	73.6595517706238	-1.7657318933751411	2.3631618461917652e-8	54.74976779528191	-2.040792927206321	1.7507010131881333e-11	48.497279158772656	-1.9067390397764137	1.451667327540459e-8	72.89743946324087	-0.08226791578014865	0.8642417388327529
ENSG00000116852	KIF21B	901.5723399956253	1.9287681756262876	1.6212007434358356e-161	752.2976690883605	1.2821037116771883	5.20484815275814e-63	635.7747048228345	1.140513299883652	2.219941225530156e-5	636.8556266123082	1.0120111858915781	4.460960917196683e-25	531.3072754072574	0.9413885505519567	1.464305141062388e-10	375.767312846974	0.14918774739676907	0.400327592536689
ENSG00000109107	ALDOC	448.6204593835486	-1.9254675051651056	1.663196729944374e-72	528.170784095646	-1.8704353233764839	2.7380995299101258e-86	600.0095739828416	-0.7337638529634919	1.557906820823425e-5	646.6090581415825	-1.6915390478624421	6.019773886046652e-67	572.4196519382991	-1.5438392601529636	2.7104555846552147e-31	747.3780303594847	-0.3408798239571626	6.509813012610325e-4
ENSG00000220201	ZGLP1	10.945500608335907	1.922856378580336	0.010859617209124591	10.6310909150048	1.5958894568394164	0.030896687220994406	NA	NA	NA	NA	NA	NA	NA	NA	NA	NA	NA	NA
ENSG00000159840	ZYX	45.36786335909769	-1.9203893482609435	1.3229125699538384e-8	61.9373757874016	-1.0727974214508709	7.003622067324336e-5	69.60296510269	-0.25886252112314384	0.5188074443493044	58.589406081381355	-0.23946502958046725	0.491265954510126	45.99850403189548	-0.5868431672923509	0.1180661760959336	64.15956557730657	0.46070410301143344	0.17601489211573237
ENSG00000141956	PRDM15	106.63556933103393	-1.9154124805986765	7.007129360886552e-19	161.94637449546653	-0.6174649474571036	1.8854112543720606e-4	120.40502745389873	-1.4960583019489977	1.4539797143047484e-7	127.15020152043483	-0.37277910645958534	0.06384401002271632	109.43724502203149	-0.3826898759309495	0.1486350452542255	92.39971128721663	-0.9415832385506281	3.241217035253058e-5
ENSG00000002746	HECW1	85.61273999171587	1.91482909676315	1.9175626940199914e-17	59.35596169542293	0.8841335126583519	0.0011945598520615246	95.89337558336115	2.0289594874270587	1.4628978924870517e-11	39.492007507613664	0.27709301556851157	0.5102676828084859	31.462707940309205	0.06636583275063888	0.9130093978643964	31.369490006028954	0.11090866546371286	0.8773523508459766
ENSG00000177606	JUN	277.88460826759706	1.9119997840936898	2.803331890284168e-52	287.5655142811905	1.697248735188669	1.59546392137391e-45	389.1866258391065	2.421924736273734	8.007893355604335e-40	462.3015071220905	3.1882851126664207	3.548250833651061e-135	209.44347198377622	2.1121588285608603	8.834573367237418e-29	465.0991937518715	3.4655249332397875	9.001104224759109e-169
ENSG00000197381	ADARB1	75.56651974534829	-1.910694425965009	6.777249839575691e-13	103.69827257341916	-1.033300569996144	3.6307630363916797e-6	86.5085615791022	-1.4387454596328688	1.1550205025669225e-4	74.73424790798175	-0.9455634189913138	9.108030755422651e-5	68.23408392817852	-0.7294486375153204	0.013431325910715148	64.60874072894347	-0.8580085779169578	0.002101806442111466
ENSG00000133107	TRPC4	39.97175834350202	-1.9095937029409822	9.240067760574685e-8	46.41127678673936	-1.9672813780191822	1.255357402925699e-9	43.31393116061417	-1.775521949823434	5.0061228458607616e-5	53.65825307613169	-0.5981084591400748	0.059063949202236586	51.096753128641375	-0.25697567211897193	0.5465117150508941	38.20700779785985	-1.3199495732344648	2.909925995461733e-4
ENSG00000164440	TXLNB	22.786195540260163	1.908684913787736	2.84974777404843e-5	27.881783926283642	1.981504220925276	3.2391369787263012e-6	NA	NA	NA	10.088643566010708	0.793320481556477	0.3238708707365503	NA	NA	NA	NA	NA	NA
ENSG00000154553	PDLIM3	529.2171790897484	1.9051292494285974	3.0822198724499724e-102	383.86763984272193	0.9713193477745886	1.9370468534432903e-20	383.2866548731861	1.1885774646652312	6.923723840012495e-7	368.64330511762495	1.0803009268062305	4.802706216486319e-18	265.2513556619823	0.6868443532520744	1.9716606059947127e-5	221.9660679703073	0.2978871660329254	0.10988653740757189
ENSG00000186352	ANKRD37	315.1582293012756	-1.9035660493201254	2.1234506292363857e-53	387.89998821834166	-1.5764202051980203	4.499312868515007e-50	361.37063585815935	-1.4083569608251933	1.9449713799043627e-8	316.44699614552184	-2.6442480511709765	7.59065721661914e-92	286.7170151981974	-2.198039646141854	5.168633977721151e-43	368.82377853092754	-0.7353501580200719	6.791178563779543e-10
ENSG00000150768	DLAT	808.5086521590874	-1.8997625642891056	1.8768019066053749e-128	1078.3691519180134	-1.1476976109110029	2.7806156025035812e-73	890.9983483564579	-1.6148740753976891	2.070261645523628e-40	1590.325786933806	-1.0713609585340633	1.1790945661483745e-52	1422.2326802980383	-0.9110968373238536	2.4152979174777293e-15	1508.7985742256474	-0.6018733358609618	9.655529579688863e-21
ENSG00000172578	KLHL6	801.8818879956049	-1.8989289117921309	1.1207384013039773e-126	1376.0191949223868	-0.20564143292335077	7.494716959951676e-4	891.5445674703459	-1.572266818261944	1.0825011757191188e-22	707.3308588194107	-0.42529117135597577	4.248296971871295e-6	665.1980627085601	-0.15003946599008136	0.35012055180207297	695.4086991436379	0.03846024795905117	0.8404135717695509
ENSG00000188883	KLRG2	11.753020472443588	1.896811478828948	0.0031935711130245503	NA	NA	NA	NA	NA	NA	NA	NA	NA	NA	NA	NA	NA	NA	NA
ENSG00000156042	CFAP70	13.08861226550881	1.8950942069180265	0.0025985671100291936	13.034737644996405	1.5643369761151351	0.009614783457022175	10.939244006242903	1.4244856016361203	0.06133359618433684	NA	NA	NA	NA	NA	NA	NA	NA	NA
ENSG00000213160	KLHL23	15.804799710804522	-1.8924949686348065	0.002731615316676575	21.75327909702779	-0.9194018042674481	0.062071049995386214	16.296731408686888	-1.9042033449445421	0.0021111070021231104	15.37505461898124	-1.1168750360628656	0.05039866061695986	18.45211868846621	0.03610907355442502	0.9641263833841769	NA	NA	NA
ENSG00000213160	PHOSPHO2-KLHL23	15.804799710804522	-1.8924949686348065	0.002731615316676575	21.75327909702779	-0.9194018042674481	0.062071049995386214	16.296731408686888	-1.9042033449445421	0.0021111070021231104	15.37505461898124	-1.1168750360628656	0.05039866061695986	18.45211868846621	0.03610907355442502	0.9641263833841769	NA	NA	NA
ENSG00000139269	INHBE	231.98674112677332	1.8895295792826057	1.1135160830751569e-44	271.81450633858503	1.8989079115477114	1.4645903780700324e-52	93.79179142509622	-0.3212484833556648	0.3082761112144856	222.71202409723688	1.5315713774841804	1.249424925405542e-25	217.5909232857108	1.776471948609037	2.2918935079216303e-24	147.3096285675623	1.0405848310498742	2.933012709472065e-9
ENSG00000159259	CHAF1B	39.64421450883379	-1.889056851534722	2.262963223494797e-7	48.69733998368471	-1.5435743762491323	5.675443676620567e-7	65.21341298171158	-0.007477910118081669	0.989568559941062	82.27629895675165	-0.535117891321934	0.030235334759622725	71.84185555905181	-0.5077497467998903	0.0969751831801078	80.74345535617972	-0.07383481389788896	0.8718338824309647
ENSG00000143995	MEIS1	33.811704547334216	-1.8846300341210114	1.2465073832342038e-6	56.15443362815877	-0.3110192686408743	0.3317620935428958	36.25348756507224	-1.8008898576736783	9.255146407148832e-6	48.484223167621884	-0.09773185393706998	0.8211777400992618	52.08925862094949	0.47323454564460987	0.21070793626696177	32.306914102627424	-0.956817062849683	0.027555345293777428
ENSG00000183873	SCN5A	22.652824983114627	1.8818753052647554	0.07045610422425616	10.631239813698748	-0.16475606736510098	0.8540199199200235	23.99667861136211	1.892111806324794	0.030691253888539726	12.409348915524658	0.9620839948453193	0.16496172985150012	11.686962695245269	1.1059898337295562	0.1895620905695954	NA	NA	NA
ENSG00000107438	PDLIM1	100.02153764541895	-1.8817938045921274	1.7049170523179762e-17	115.79167233189456	-1.9531642424684745	7.622720409415043e-23	120.68785436514574	-1.149654306216642	2.828712181412671e-7	101.75997612733978	-1.2882039782350159	3.583320650335258e-10	92.1665186636695	-1.0511873508752831	1.4778604896570187e-5	117.2791639425867	-0.11508579875040958	0.7435212116221203
ENSG00000198754	OXCT2	45.064530657357075	-1.8777370724843587	7.256366031809671e-8	59.532716893981856	-1.2016862348224286	1.9817538302127733e-5	56.043589007318	-1.0183274042795478	0.0035969889201618813	28.93786843205629	-1.1235562996483848	0.0051635974231031	25.938797092712708	-0.9927159094663988	0.040732327430408596	25.13616107981789	-1.0257339411510071	0.034554456366423104
ENSG00000177432	NAP1L5	30.42140656113607	1.877719707095271	2.1743419602399147e-6	32.9392391246892	1.7436472760344048	2.948656509432245e-6	18.523796350559422	0.7859419644249555	0.23507775567554345	33.49716606631132	1.0409094236008711	0.0062610419998279715	24.062744142001996	0.6276885418592927	0.23396878529866852	21.21692308579362	0.3685051174752827	0.6064946001346829
ENSG00000067992	PDK3	46.45972738793721	-1.8736907246391696	9.900773620504654e-9	68.8996518304827	-0.6945420972725447	0.006117315071072532	58.06367016589521	-0.9787467783818992	0.0027349665504861156	36.054351916705606	-0.9499778593168025	0.010376918175530783	32.37601093344444	-0.749959559352446	0.09101623041987666	36.48323801506315	-0.2676454222666189	0.6442011150498326
ENSG00000099860	GADD45B	291.02957016681836	1.8698149875323866	2.9892858630016417e-45	232.29670499325073	1.121469888032894	8.716523535469044e-15	190.56370890646383	0.9044045452343423	4.583374475825698e-5	486.26830892767	2.8843937631273695	4.5910167603096416e-132	347.1029569633381	2.5703746559056206	1.6643890607558804e-65	120.17271653260185	0.5402362945638806	0.020208835003784974
ENSG00000134594	RAB33A	44.46820291048678	1.8634931245554966	4.3894937131701686e-9	32.203032101713006	0.9245247138299015	0.016320631351814528	24.33064808693644	0.5287340859552443	0.4507653248960202	32.26580064181816	1.7494205946243362	3.2442743367283235e-5	24.531684007331368	1.5222656214198633	0.0024845148763658976	NA	NA	NA
ENSG00000163898	LIPH	12.866058992335292	1.862164078380381	0.004097916506044753	NA	NA	NA	NA	NA	NA	11.889368754498529	2.754050925194612	3.808224937964199e-4	NA	NA	NA	NA	NA	NA
ENSG00000078804	TP53INP2	251.58792506068298	1.8615370268176468	0.014516524069711469	157.2289845369351	0.5758711485189111	4.5371916530343993e-4	337.7050035545363	2.2945649298984594	0.07129560108356525	303.6470364905455	1.2636917998316959	0.23191773256924778	263.41436891209844	1.27311341626076	0.22972406912326113	130.052317315005	-0.4678891787660237	0.5356062415802366
ENSG00000154330	PGM5	23.6922370146166	1.8576376065671967	2.1863971294916432e-05	12.211711774099605	0.04183115086450434	0.9621600635373067	21.058671992437368	1.534445974160277	0.0031475574034272214	26.78673910185549	0.3244008880443788	0.5339371115386766	19.950436518385697	-0.05002156802828841	0.9495515633356453	21.29224109843105	0.1940733231200237	0.8213553840202805
ENSG00000141642	ELAC1	25.04514566092314	1.85737113518183	1.1859646168315667e-5	24.46131630167726	1.5102039663150433	3.997660135145192e-4	11.900649427555667	0.11927570266575131	0.9193251128132983	24.989883670303794	1.2741773208919487	0.005760854638346297	21.591620346895777	1.2840679221185054	0.013058324610511101	NA	NA	NA
ENSG00000167995	BEST1	32.389085062098225	1.8567802273206906	1.3131121166049536e-6	48.3179483335008	2.2926405119932385	1.8812735452701887e-13	17.81305257877301	0.48322983461587093	0.5062194292610492	18.509093816384905	1.6526914835499797	0.0024791200040468124	16.849944454936182	1.772820443767128	0.0028583144809396195	21.400922284019067	2.243127547226522	1.8262633191930135e-5
ENSG00000117115	PADI2	10.4729380128262	1.8563417054374238	0.007451737733531088	NA	NA	NA	NA	NA	NA	NA	NA	NA	NA	NA	NA	NA	NA	NA
ENSG00000186417	GLDN	12.287236624688314	-1.855847980627387	0.008262669294547668	17.962378864345848	-0.6666298659273188	0.23270560003838542	14.014230596247387	-1.3016808247781997	0.05500116717923025	NA	NA	NA	NA	NA	NA	NA	NA	NA
ENSG00000176887	SOX11	15.021902240066709	1.8555476419058978	0.0010113501563233014	NA	NA	NA	13.81172208555159	1.6200982194886442	0.010460766520055636	NA	NA	NA	NA	NA	NA	NA	NA	NA
ENSG00000197299	BLM	78.13283789569763	-1.8514181535922234	1.1684296536292241e-13	98.52337053103929	-1.4157186743465948	1.1175920755741142e-11	99.55319384404334	-0.9032210441344972	2.688005003146439e-4	138.56492960462762	-0.3831176473680709	0.06728274962034803	131.3134743156128	-0.09893075874134154	0.7404138728507152	123.0803609845029	-0.2371869505172915	0.4006861092017766
ENSG00000168447	SCNN1B	149.10308142203144	1.8505134358553375	7.774685678696579e-27	130.1749535344744	1.3023094854942026	3.092584646154186e-13	118.94183762888183	1.325271547758433	1.2505944834161377e-8	89.0134783808196	0.44406026369545637	0.07855091966072159	72.05333601726113	0.2694479698420595	0.4397103415668402	71.38858094002856	0.304080644506184	0.4131451116395795
ENSG00000025434	NR1H3	18.829554724547634	-1.8485042960442168	7.625445498443007e-4	22.560523336781554	-1.7013969418659605	2.58340626620602e-4	24.144810492621154	-0.871475432803977	0.12059553762353582	18.804896812468346	-0.4540406826827257	0.4441494265089554	16.789115050203335	-0.37883618585247886	0.5982471255233209	NA	NA	NA
ENSG00000171848	RRM2	451.7131946216032	-1.8478522385230738	1.6281253352004252e-62	528.8759307844987	-1.8177575670091854	7.178570145203388e-75	633.9277196054186	-0.5078880716551422	0.005618687582166836	850.0306086230062	-0.6741785408145251	5.596344793554205e-16	817.2965551278013	-0.2982049904143527	0.04843434643766681	857.6593328484882	-0.08717474416988152	0.5065919879286537
ENSG00000111087	GLI1	13.583081560305372	1.8474563538684858	0.0018725478305165102	10.815936479258582	1.1020607207300233	0.11043790746688473	11.645101259333238	1.4576493996225564	0.04668202698841385	NA	NA	NA	NA	NA	NA	NA	NA	NA
ENSG00000137135	ARHGEF39	17.251262939550404	-1.847229583481697	0.0016784735862343041	21.817712167990365	-1.4488813220415255	0.0030124760266266614	24.953689531405818	-0.45223051025154687	0.45157544262508353	22.1086122440713	-0.7609997719620738	0.12245970095277268	19.56345264770358	-0.7096679524253807	0.26670979540513573	19.798569454444195	-0.5864512779277808	0.40779468697887933
ENSG00000143079	CTTNBP2NL	16.65189065640345	1.8464175810690222	0.0016060548006597178	NA	NA	NA	13.99233224180589	1.4411632239895014	0.037432497797952886	15.655355444907807	0.8427334505932864	0.16688968498383064	10.143897630028043	0.13723674017077483	0.8984375255979029	NA	NA	NA
ENSG00000131378	RFTN1	26.25462086955702	-1.843166127032837	4.799219477169598e-5	35.46530142035995	-1.0296907353609224	0.004896844921490562	29.1381883371792	-1.4957120441833989	0.0010951506922459496	62.50864096487632	-0.7890869716428717	0.008965190347154936	54.714292199600706	-0.7589871697062199	0.042529669775988044	57.63611121683237	-0.5014329789480306	0.1670314823445809
ENSG00000105499	PLA2G4C	42.1692892100461	1.839808132290274	1.3022046566795952e-8	68.80867460298626	2.4399425716463736	2.224143709725774e-20	22.083849542347174	0.35776250111139085	0.5735013502549358	37.75134231990738	1.6284259094943863	6.987857173978316e-6	25.78535785014696	1.1538151701067174	0.030045031751582463	NA	NA	NA
ENSG00000107554	DNMBP	148.7180147498988	1.8377366714727383	0.07566808953195177	77.47480449138146	0.08232476818932774	0.7999991748819633	195.95307193303415	2.2397316178458646	0.09755097932491603	140.67678148823137	1.4374160329620582	0.21098017985265688	121.1398668820186	1.430655341594631	0.16639437540811394	57.11124497491798	-0.3582650114317169	0.7371357193686476
ENSG00000103995	CEP152	129.6242740968034	-1.8326048179851346	4.931807381102185e-20	157.4438340451057	-1.6199161860919729	1.9901452858543491e-22	163.18813155748057	-0.9459867104230579	8.722473654520288e-5	134.68491395751454	-0.19329330291484914	0.384381207668277	117.51502460025962	-0.15725954740974263	0.6016216578901759	117.8426343910897	-0.0899130821490855	0.8131180273626235
ENSG00000189057	FAM111B	71.69513638612992	-1.831982880691302	7.842841316168659e-11	84.4373281130392	-1.76467458978904	5.0990674157696896e-14	111.55036133890212	-0.16394838535711684	0.655978507766387	123.27178782553767	-0.45199469208820153	0.027682804157214018	105.61224016773292	-0.4637827867380008	0.0679491443801084	109.72490469904774	-0.2713537008436696	0.33871244821087665
ENSG00000133026	MYH10	94.64533851249283	-1.830050556314576	3.8741538697745117e-16	163.16324311582122	-0.16814833427765585	0.37333508400050375	96.33509647745645	-2.114497869175308	5.421732488925176e-10	116.52525404838796	-0.1678978647197938	0.49046495422772723	111.07650914144013	0.11814584666212613	0.7336847883269797	80.09129216074506	-0.9104904867869181	1.7204282235100068e-4
ENSG00000154229	PRKCA	35.42514791481148	-1.8296320585121848	2.338750604668797e-6	60.93487134334736	-0.16264453672119344	0.639063520252454	36.2837006354456	-1.9996004191454333	5.243795317425333e-6	68.47060040983995	-0.6958414422225033	0.011504830924076923	63.10091506827051	-0.45715858891372946	0.20137588324756908	57.52542508873168	-0.7207294077775143	0.030364365846797803
ENSG00000136492	BRIP1	49.52467694787165	-1.8194963878756676	2.810688428273261e-8	71.32989303748838	-0.7313659802121181	0.004219845986992892	57.260211657826645	-1.250412607278651	9.706330970642402e-5	87.35661943741299	0.7815241188681648	0.0032245397819067267	74.72011160755977	0.7623460146347537	0.016831208875745875	55.06153229235183	0.04171129084638191	0.9518579480869587
ENSG00000139629	GALNT6	65.55918342637214	-1.8131931862036441	5.5280410272965795e-11	84.0833880678393	-1.2902729159566122	1.4042456568247273e-8	84.04260222082809	-0.8435324618365899	0.004088170915406686	125.17781173320961	-0.8367009033564978	1.0003952626901701e-5	119.66031018784798	-0.45333468400036486	0.06480482553963154	102.17133241158247	-0.9835401376892805	3.1371539523375003e-6
ENSG00000119042	SATB2	55.687092879268185	1.8129923028803168	5.620909934623689e-11	31.69636157468186	0.24222549719506162	0.5993762976785131	55.60690485610133	1.6945577216583598	5.094479143916003e-6	25.437478110916135	0.314599520797596	0.5521576265367815	20.303732280310424	0.08634426816245899	0.9085468192755908	20.36900123851522	0.15231689242096486	0.8668051812461879
ENSG00000203812	H2AC18	129.36918747265352	1.810427432173996	1.2727902116944943e-23	91.50310784143224	0.7874382523034003	2.8038527870242e-4	73.68296667118781	0.5107623741651892	0.16178752562195747	290.5623478802979	1.495235936969433	1.538694268739913e-31	231.1830101742738	1.331931351546932	7.249970740857065e-13	140.88481645387492	0.2538823073111822	0.2907980027131399
ENSG00000079931	MOXD1	18.00481987332599	1.809254322722928	3.698301227019605e-4	12.73716388111097	0.8206288904712016	0.19933018699997165	14.653190565702095	1.3368417043726581	0.03763023144946704	17.32390921026141	-0.07452835438040165	0.9199410254936968	14.46930966495505	-0.15285338853269884	0.8599058439308752	NA	NA	NA
ENSG00000132965	ALOX5AP	134.34396537264462	-1.8076320688842913	7.939095432855515e-22	247.47993144657585	0.05548072572429271	0.7487909839231681	124.84570950137379	-2.8512771960739327	7.420601040085942e-28	117.07976532031599	-0.26231970210177663	0.24289486302660232	126.1398940079722	0.3657589060303086	0.13386522604439027	95.89606570159492	-0.358441370528632	0.22398845334963258
ENSG00000165272	AQP3	215.3418912506729	-1.803769483441868	4.574879695444365e-34	291.97698132442576	-1.0018050280637418	1.0751645341774636e-17	255.5865723993174	-1.1464685894475688	1.3575202590279566e-11	191.4321915318273	-0.3915411097038478	0.016944774554270518	178.22422443462878	-0.15181628767315866	0.5387863708737816	152.10696564749549	-0.61244548119234965	0.001106119173433811
ENSG00000131196	NFATC1	40.24148926737189	-1.8008767839143014	4.496531550896123e-7	57.40648013718732	-0.7922793320753793	0.0056707833238494815	51.41274296626002	-0.8435879486597383	0.16916242303707454	24.941618773911806	-0.8884995484960337	0.047751608174536365	25.41757576419696	-0.31007491919057234	0.5873022828653955	24.471958014303144	-0.3702043937806278	0.5740304412764398
ENSG00000124191	TOX2	154.59651074676827	-1.7999454380940088	7.686490299305302e-23	216.60087411688693	-0.854192195603022	2.3078958927151223e-9	201.35327169502818	-0.7449299654358276	0.003671409233393846	152.949267574208	-0.10813509641949547	0.6508211903234539	150.64577613414713	0.25522449241003337	0.3137577935891659	133.69847792615641	-0.014273533740707629	0.9733166354224447
ENSG00000151233	GXYLT1	481.6485474593666	1.7999253436274514	0.050828915350983314	289.95895212016154	0.40014000654740295	0.00198739714997327	552.4441765813139	1.9554459256710919	0.13843318240458644	517.2751996619634	1.3865101702127558	0.0879287440306319	392.005183065928	1.1196576186701475	0.1099849002126626	209.5105140538274	-0.45099711228793243	0.40949368112937207
ENSG00000226397	C12orf77	23.617199814600493	-1.798539393489779	3.646352033305981e-4	31.19088457556244	-1.1150910520998583	0.00529389149550335	20.736701704136202	-3.772805400889983	4.419094666220751e-7	20.381141469538328	-1.518160101885951	0.0018637323715159383	20.662309342780496	-0.7948229524707604	0.17792470580428016	NA	NA	NA
ENSG00000111913	RIPOR2	81.13315904631659	-1.7984958393382708	2.0604448995414543e-13	145.59298099155285	-0.015147538626498014	0.9531975194488549	79.09066289408707	-2.355949327265931	1.9499655309595953e-15	74.93489970651962	-0.7757092373564314	0.001438335329445276	78.57546435311632	-0.10690237124322154	0.7762974699301773	65.27952610620258	-0.6616029627254445	0.03215215212197465
ENSG00000111275	ALDH2	16.034103733710563	1.7978288117844152	0.0015262563657195932	12.472251860489227	0.9656442672740272	0.14451564530590483	NA	NA	NA	NA	NA	NA	NA	NA	NA	NA	NA	NA
ENSG00000099219	ERMP1	194.4172626197187	-1.7974181528527364	5.0000082316959944e-29	254.63340482454677	-1.1558724087747434	5.121650429327097e-19	227.20441354319075	-1.2204213473420997	2.8620571337124283e-10	154.86788116819008	-0.5055110682230983	0.0075095562647101545	151.38435132985006	-0.11872181712558595	0.6739737033002186	133.8994164606275	-0.4506061406670227	0.030764529196781198
ENSG00000116991	SIPA1L2	12.529373705761563	1.7945262012857546	0.005292370832303616	NA	NA	NA	NA	NA	NA	NA	NA	NA	NA	NA	NA	NA	NA	NA
ENSG00000196968	FUT11	88.01688596825446	-1.7938377857114092	9.327246600708061e-15	121.31526775075886	-0.9204482515999585	4.595638170752359e-7	105.53657989183264	-1.0948561083479305	4.843712958266537e-5	44.937385409612766	-2.3460686400401825	5.215980405043118e-12	39.76740008684301	-2.1112777187267224	7.524748756490581e-8	38.94818280616463	-2.150789347620697	3.020244971497149e-8
ENSG00000091409	ITGA6	64.96317259342655	-1.7937817278520674	7.089930312244435e-11	108.07659170629903	-0.26449381767005725	0.24534580356294017	72.07941453223913	-1.5203540431051439	4.883918262647496e-7	92.831947881512	-0.6439843376199438	0.004318479024341996	90.7657713826243	-0.23078718007987917	0.4552221975902191	78.57929427381895	-0.6501461283539689	0.014146553240693974
ENSG00000154059	IMPACT	67.75039759677733	1.7928944983521033	5.267320580070761e-13	55.11641796943103	1.0814711193550584	1.445754443336252e-4	47.0907059517993	0.9714024987299577	0.019736817211694548	63.24336832969818	0.9766719306974848	4.1512275288881973e-4	53.46974395925146	0.9453092793994016	0.0036785104233338518	38.626122959700844	0.2068054036245987	0.719339709103834
ENSG00000067057	PFKP	626.2636896371988	-1.791547844909285	1.5648208799573692e-88	875.1239491243023	-0.8680728230810026	1.9598958620818376e-38	844.1754432152256	-0.6197716753505692	2.3116964895431746e-5	754.5306540421279	-1.2938682498072445	6.005906545350967e-46	680.5398469834445	-1.092756652916002	1.8314441256047269e-19	816.4457926662944	-0.32393019516653554	4.2389893633491826e-4
ENSG00000151276	MAGI1	19.118191808713895	1.7893976801487188	2.731089473902981e-4	11.368174924024368	0.340133135395258	0.6630009832326892	18.120299638089843	1.579795138384128	0.004496063685641897	NA	NA	NA	NA	NA	NA	NA	NA	NA
ENSG00000135245	HILPDA	394.7328298115421	-1.789110108485491	6.8263675260159085e-59	490.80279670354855	-1.4251581678223393	3.2165483455485116e-53	683.0599727479233	0.15294431225953148	0.4583802104058521	155.5149623942068	-3.9846561890570142	3.098646536838195e-70	136.66103913396594	-3.59461602575329	1.3420722538720804e-45	250.29646015979645	0.03118206989508042	0.908354550596393
ENSG00000144821	MYH15	17.888981600663115	1.7873599195847112	5.820163380157319e-4	16.62842242058133	1.3626072216782816	0.011685769733370207	14.041801209019855	1.2244490683511375	0.0716051549839621	NA	NA	NA	NA	NA	NA	NA	NA	NA
ENSG00000065328	MCM10	81.20732262102399	-1.7859245483482196	2.578448847582199e-13	100.10609939637376	-1.481985368634057	4.43203123814554e-12	123.23820455898091	-0.23379891701312663	0.4291930232634158	171.24206739612526	-0.6029844947372573	2.803336421203603e-4	155.55928824535286	-0.42660157648228325	0.047710818177172036	153.4165085242227	-0.405067642474499	0.044173514719585125
ENSG00000134278	SPIRE1	15.7000597393196	-1.7837658037516408	0.0022984869723607876	27.248005662255633	-0.11431202315991297	0.8353238779284352	18.347617847150747	-1.228559466234613	0.047244034573466924	31.351135163536824	-0.6381078950570342	0.13331385031182796	26.780891257368925	-0.6510986181246736	0.1992464823637567	27.643930071398703	-0.45953017983069483	0.4369010899055962
ENSG00000135069	PSAT1	559.4652930354125	1.7827935918365023	6.0057727448125966e-96	408.089718866892	0.8300470601112064	1.5876982889658235e-17	223.75485993105605	-0.5386885832537341	0.022788707170597226	527.3029942282323	0.8857216314335601	4.3599099469200553e-17	502.7208791891875	1.11072926129958	1.1555109666970349e-17	435.5934594039012	0.8445210392004202	2.2200266463634348e-16
ENSG00000196735	HLA-DQA1	181.59446879184756	-1.7817779603850081	6.631250535227351e-29	323.4382800374167	-0.04288170053523614	0.7810072286088117	192.74582550720862	-1.7264920454289663	4.647549845476844e-14	393.45777801227297	-1.2543347797506876	4.566641848508538e-32	378.13761963152126	-0.7871673322325572	2.3245311726605804e-8	420.19606798880653	-0.3372011510968117	0.005478324726126923
ENSG00000165175	MID1IP1	86.85806303451183	1.7811089023901128	5.012922715929826e-15	60.18720561271779	0.7044385166384055	0.014807315021637873	72.51148977548434	1.3253843134189602	1.0322411603510048e-5	67.81511079182548	1.3186295073376655	1.8902676567167126e-6	48.06572919877697	0.915482821572782	0.01115623638758359	42.62779505929031	0.6872205247973003	0.09192834999009268
ENSG00000116157	GPX7	30.20195031469184	-1.7775659023086572	1.7804578490423574e-5	48.5571884808981	-0.3636413245348924	0.2906334465363511	27.881142656818643	-2.9424183912610444	2.518274419206041e-8	64.93326016330116	-0.9553168097432655	3.344881521317705e-4	65.55354299777893	-0.3841682743060727	0.28385067499336125	59.651612169423714	-0.6314716270350546	0.05298662291497276
ENSG00000126016	AMOT	33.997697141617095	1.7750994986209456	9.72059471026453e-7	22.716653755219085	0.633395956659483	0.19006627116568933	35.06276447594209	1.7451475614915246	1.3208394147519982e-5	18.845744704241874	1.0290392074216121	0.06384401002271632	12.948454176196046	0.5426734561536556	0.4943305088455826	NA	NA	NA
ENSG00000104413	ESRP1	11.011780340750644	1.7746380923149783	0.008556543098262677	17.825002812383982	2.3507508683133294	1.1054226928908276e-5	NA	NA	NA	NA	NA	NA	13.642086363075268	2.0477471817206885	0.0021373819694974357	NA	NA	NA
ENSG00000069493	CLEC2D	121.54988286461189	-1.7735345240056508	9.088609123251235e-20	175.2714144317372	-0.7343168869229224	1.547608795426055e-6	125.12534329222473	-1.9093960188325916	2.5241297142067798e-15	193.09295024429792	-0.9701866063621246	4.0254261480415075e-9	173.02887291829936	-0.817543536458112	6.580302891291544e-5	218.76067971949755	0.03257033187019675	0.9223540863929379
ENSG00000197409	H3C4	10.279740078190148	1.7725790416092593	0.013966092541245156	NA	NA	NA	NA	NA	NA	37.942528833584824	2.6559869889993144	8.909105981090126e-11	28.428708072919694	2.416461672945848	3.9041957623598827e-7	NA	NA	NA
ENSG00000078269	SYNJ2	14.219610473940573	-1.7707318954902165	0.004874876630861543	17.847413501283718	-1.307743327753458	0.014402940526895006	18.385629420458447	-0.737333740908315	0.27109875123517213	28.855646935283062	-0.7286642614456121	0.09574901544417005	27.8511977991249	-0.3772789174161486	0.4832492698764354	24.66103562239805	-0.7288393345649339	0.17864006267439148
ENSG00000204287	HLA-DRA	1380.9493797596724	-1.770713448791028	8.717720774973454e-186	1880.2696773056882	-0.9710628760262062	3.735172536247731e-90	1493.8833458710576	-1.6081634792471695	9.695634490749322e-19	2436.3904226828304	-1.4876921912604453	5.1551408224163333e-132	2361.5046282565386	-0.9330392191888952	7.067337585028118e-19	2988.2228444667467	-0.04526377012070009	0.6349401246717683
ENSG00000174080	CTSF	40.85332747030551	1.770007529646887	6.026256193469306e-8	24.43969406246939	0.31756347197726936	0.5431327593656556	36.60686863554358	1.4528569835948042	9.255528713372454e-5	26.14541336079239	0.5399812900773922	0.25905734135937125	19.072436300277857	0.12641596890235526	0.8687678947360312	16.89986007463872	-0.18607046424141846	0.8530161962567864
ENSG00000125355	TMEM255A	135.02127362561583	1.768364559343471	1.49343014276816e-20	90.54332163903413	0.6044823129683878	0.007492729140338909	128.97811054684757	1.5697833831481616	9.623604866237407e-13	83.33163502277733	0.5735789408724962	0.01900744013470265	62.30235532323075	0.20785305150531377	0.5893639522493505	70.20094013892063	0.5644470836979377	0.058822176448719836
ENSG00000147364	FBXO25	34.37457501042482	1.767738754667762	7.49843434863427e-7	21.707702275512673	0.48730257310563263	0.3496425429476454	21.36386545218606	0.6923009359229428	0.24489804046236233	19.33760062057244	0.4285898833685116	0.4606779021462406	16.84032200610257	0.4442549398224503	0.549396281403916	NA	NA	NA
ENSG00000149294	NCAM1	65.69571376983802	-1.7671694021534528	1.020216848245271e-10	118.4214090811033	0.013403367501292474	0.9615524795368757	70.97292506506369	-1.5916381174680687	1.2107454387331006e-8	57.88954587684655	-0.42186397895207	0.1908263693420123	57.0123691433474	-0.01078920575573391	0.9832866941672268	58.12389880513829	0.10377571486761661	0.8497129720818243
ENSG00000086289	EPDR1	31.697419834103645	1.7661800623668653	5.6321463467825365e-6	19.388441165879442	0.37881495012263733	0.5292950201241867	27.113869543126093	1.3622882319480107	0.006254741773693052	20.385796978359963	0.9413207148001014	0.07140991908411871	16.383520335937153	0.8090522500672911	0.22800297568609032	17.02652232767793	0.9271213090471243	0.15860022010761696
ENSG00000163053	SLC16A14	43.82705351234656	-1.7650780400355754	2.9037507214883115e-7	80.83948543856947	0.06844209984440609	0.8239198039986914	44.29985799072804	-2.0442927197850986	2.1197061109852246e-8	78.6007355960251	-0.3313090321316311	0.24786643111535564	85.74043113005135	0.3381247640693073	0.28385067499336125	51.82065263123013	-1.349282445598446	1.72236020522725e-5
ENSG00000115339	GALNT3	35.99207219653849	-1.763034618558313	2.883566894494761e-6	48.61115384480702	-1.020602736131061	0.0013121912317840612	40.053744203246595	-1.485042597942508	2.6445961278681764e-4	41.034536931848066	0.155320874425899	0.7352752460299812	35.69978348462796	0.17511951447973656	0.7616172977928619	39.81678170477206	0.4978297867082264	0.2832993745454175
ENSG00000139946	PELI2	28.102380169415156	-1.7622847233721546	3.429806532834612e-5	39.924546054715265	-0.7986662816180454	0.019342238539985245	32.441803360888514	-1.2721110875905377	0.002814704390044099	11.942951748053241	0.25277895413119783	0.7726390314160437	NA	NA	NA	NA	NA	NA
ENSG00000131153	GINS2	65.97218227535696	-1.7622367705424085	1.4226788050935097e-10	77.95592572234804	-1.6984355571191236	3.955697215525893e-12	86.239097226648	-0.7287844704326869	0.03390146971041439	153.42632792226527	-0.7244927720561319	1.6643129947381628e-5	152.98675913210747	-0.2333653931871082	0.35894356351790113	140.0823945319534	-0.4499520435048623	0.025953516616570353
ENSG00000258947	TUBB3	41.9707225951387	-1.7614741191602736	7.805249308108701e-7	47.24913332074636	-2.0718299869561	0.20861281264724013	77.42964679962309	0.3063597198830913	0.38292613205074477	52.090090983711406	-1.625332884989704	7.929879623765879e-8	46.73024248159621	-1.3661763551839694	5.4459666948932275e-5	79.5267773639489	0.4975342945539778	0.08314320921947418
ENSG00000101057	MYBL2	593.9407057072337	-1.7609506709298932	9.673457686838438e-87	660.7243422602613	-2.081800813914823	5.8235458081212426e-130	900.5483385553944	-0.20984993968748175	0.19501135619820412	1122.2796288790764	-1.0050490185348433	3.086621503563359e-30	1044.977360603392	-0.699668695824466	4.437697092516996e-8	1174.0124272205317	-0.22895558690382672	0.020404184146454733
ENSG00000181638	ZFP41	21.959175517324518	1.7562744935667418	1.524350787688863e-4	25.52053121627376	1.7548342002942232	7.019054891836809e-5	28.10710775620311	2.1069529617771443	1.9747250776712888e-05	32.805031350884754	0.4421289690942971	0.33753738094353175	23.191047557803923	-0.05797895751495323	0.9364038848444286	20.02600228212268	-0.45276960219643136	0.5598528206977217
ENSG00000112972	HMGCS1	397.5714414862209	-1.7532161595710745	9.001193494593162e-61	462.6787975635768	-1.775255072750761	1.1588963831042507e-73	478.5484059446661	-1.0615686254233383	1.7738058340676914e-8	759.1090179412918	-0.7585683410276082	4.725592818599605e-13	612.4051306835605	-1.0286263037717214	4.1155494732171584e-11	913.3870024443515	0.3422634617397143	0.002264159597919852
ENSG00000111785	RIC8B	22.530597499315075	1.7516035920187851	1.559567023095618e-4	16.695484039412225	0.8033285584337136	0.158446107124439	23.521717205318506	1.7193837721243652	6.184003884175382e-4	16.03739181259829	0.4512047334498705	0.4818124093948022	11.453825797926754	-0.023872260477719804	0.9819942533949886	NA	NA	NA
ENSG00000147862	NFIB	49.28898913555337	1.7509484540704436	5.23548237627075e-9	42.34562538300792	1.1509644593533845	5.339966665211137e-4	43.991861621870854	1.4359441253245802	3.83845856261892e-4	36.087428625618365	1.0623015462233618	0.0076654541992646945	29.61482044439202	0.9730974538711407	0.038734917860327726	21.46098999193508	0.24434516790590122	0.7682161938545673
ENSG00000100297	MCM5	172.11869120940347	-1.750700141901611	1.6468334163395188e-26	217.10590399223867	-1.3256859300079655	2.776497261938318e-21	261.0165246465466	-0.2156960073834251	0.31739564114855023	382.49324358036694	-1.2604968239654164	8.60024220041178e-31	355.951291028728	-0.9229419842048513	3.0722624575609676e-11	426.8436022227913	-0.20204077580673066	0.1439050212115842
ENSG00000204257	HLA-DMA	90.39252626260077	-1.749938462543127	1.1171256504313099e-13	124.83547473133017	-0.9155093140998545	8.991138378618577e-7	107.18090171529848	-1.138278736230038	7.442532349683012e-6	190.2446750719621	-1.4487836010304913	4.224471082424122e-21	180.37013824468582	-0.9967766342387696	7.28526191572717e-8	209.31066575169086	-0.35855263476565935	0.041585438625760404
ENSG00000163492	CCDC141	33.67321885217366	-1.7472324550296323	6.835443531910965e-6	47.75905454173726	-0.7824371313517796	0.012150262766373182	31.43516655573657	-2.7581193402630273	1.2774516408891004e-8	66.35757776632857	0.8561101674934884	0.001585935138824514	65.47444606350862	1.1624870269544845	1.5254854903012802e-4	38.242336081262565	-0.10017940778020455	0.8844960979216108
ENSG00000198743	SLC5A3	57.777842811070364	-1.7454068149834894	2.3047846340109112e-9	74.79261852343933	-1.1836244613120401	9.090406720982044e-7	85.7786252260097	-0.2737494530299224	0.44750407150556015	67.05252344501005	-0.4543240379286937	0.1259483820169654	52.45390785049021	-0.8096160428898116	0.024751267084742123	94.23233907100771	0.9069014188692305	2.508628958646264e-4
ENSG00000162511	LAPTM5	368.4518583260435	-1.7453266893760497	9.226477131959385e-56	526.2646259954585	-0.7665204244028972	7.826761991425779e-18	426.4182616432719	-1.2430812467965238	4.789153130194283e-18	373.5753102673141	-0.6077279840359279	5.997504333377124e-8	354.6610482961464	-0.2804667690946774	0.09210310922109916	362.46916670626405	-0.1444760701163864	0.4068734603437445
ENSG00000140534	TICRR	73.72161135796311	-1.7444479820953014	5.959849229485567e-12	90.91088574050679	-1.4082117980396933	4.6366412814129506e-11	107.55337201181179	-0.32198499126991253	0.40556163235772374	126.85716913138928	-0.6584182600562375	0.0021633063519757257	111.35267300584803	-0.6150881968012986	0.017827423934464674	110.97608495430978	-0.5646654805074395	0.022533702648483384
ENSG00000137285	TUBB2B	14.407611312196083	-1.7425088796007406	0.006985872671302099	15.89459808910205	-2.1435506067951766	5.66701054055158e-4	19.427523301998153	-0.5883699643702412	0.44818774140636036	NA	NA	NA	NA	NA	NA	NA	NA	NA
ENSG00000102003	SYP	12.633517813424326	1.7418380002818088	0.006447241706941663	11.426550390815269	1.2688287065038315	0.05905981302179617	12.162671618309417	1.5902858373462736	0.030548966409577986	15.780208188499255	0.9404865175036385	0.12014981996600699	10.240565977612334	0.23854282031999915	0.8179268283916827	NA	NA	NA
ENSG00000142686	C1orf216	15.843825460739874	-1.7416659467356819	0.0029652912410920136	25.318026787756814	-0.38616135690983666	0.432550975129397	25.857363304841773	-0.015843957935982676	0.9835936916254274	28.059318720621206	-0.35549247527730404	0.4711678106327059	24.481866039970278	-0.35671118618872183	0.5389226564628615	23.859830150543722	-0.36634488197069953	0.5888535439420507
ENSG00000107147	KCNT1	11.03433639368918	-1.7354474102154094	0.02081776339772744	20.020053292609685	0.038094078921471014	0.9594625375301861	12.748594602368382	-1.2027276520551287	0.2192928476670655	16.25482714982222	-0.31188438745080543	0.6697038540185029	15.061435252693673	-0.07402673144348147	0.9365757488954163	NA	NA	NA
ENSG00000133466	C1QTNF6	20.954322561449928	1.7351935984966462	2.9948641164308855e-4	24.64384633049222	1.7730040768400703	4.881123462443064e-5	15.181762131974534	1.0002671681197743	0.1436629212676227	NA	NA	NA	NA	NA	NA	NA	NA	NA
ENSG00000186687	LYRM7	71.983015855483	1.7348414371822118	1.0303206134466833e-12	46.970637979451084	0.5161463523601341	0.11639890812634272	85.52803258216095	1.9561184313353506	2.8276210588325144e-12	36.96201031494153	0.5206589557187012	0.18145621464806447	29.56784097082135	0.3271713419291901	0.5352332104469487	31.034272792442483	0.5080253569796281	0.3225935306730828
ENSG00000167371	PRRT2	10.209393167294895	1.7346847743691052	0.013134361404851717	10.808387506819361	1.573373197560451	0.02273098946978558	11.81066174706643	1.916766044731649	0.009009926879866277	NA	NA	NA	NA	NA	NA	NA	NA	NA
ENSG00000162337	LRP5	59.29683647225038	-1.7334589478175095	1.2958673489506943e-9	85.18792295122638	-0.7463701074614054	9.008465222273698e-4	75.07350505979326	-0.8514990930529498	0.1076086543769897	85.39713559696573	-1.3899292639565224	1.1574014157404481e-8	74.77643592465351	-1.3340455358423804	2.4292866356094712e-6	86.16377934185537	-0.6331679448653194	0.020745127927085116
ENSG00000257594	GALNT4	22.95585753870121	1.7318965114137508	0.33891805821927273	13.767599631483534	0.28004956648982143	0.9426958437358354	11.919074186448524	0.16039567056099352	0.9713329669665254	14.310669992680886	0.9628466025784853	0.6277097507259776	18.612928327904648	1.7724533231244468	0.26976313244463396	NA	NA	NA
ENSG00000147443	DOK2	46.74809505023828	-1.7317274459418361	7.626675270013179e-8	64.62036762491297	-0.8799970025515841	0.0028483781990894354	70.93634143614085	-0.19430399811303078	0.6221328623153148	79.3592567655128	-0.942739483509591	1.0188136826304785e-4	67.63903732921592	-1.0083172875816935	4.55134274291606e-4	155.12430950050089	1.3252201772835452	4.489263834043689e-15
ENSG00000189067	LITAF	268.375633608791	-1.729063815320222	2.886974566148086e-40	371.8984873679786	-0.8800094604652624	8.566324016702439e-18	293.85528156880787	-1.5183145792936892	1.589915332931779e-20	242.24292530065702	-1.0272712660604508	3.96278323960703e-13	221.08835951373246	-0.7952925895011518	4.049325486743066e-6	272.1230743010442	-0.026096816307448818	0.9255845986844148
ENSG00000138162	TACC2	19.312985273593036	1.7272464308414228	4.4331455560189293e-4	14.30607799853937	0.7875052490866148	0.19645020129956103	17.70991813413627	1.4420710635012788	0.05957821844673489	16.29550811198358	1.8009389384589578	0.0021282580137886153	12.401549707110002	1.562643623215006	0.028324688510516047	NA	NA	NA
ENSG00000139620	KANSL2	501.2986930231299	1.7270031666863237	0.012158459592492505	330.2812009048594	0.5213231596865306	3.2267326739100756e-5	NA	NA	NA	740.693807856189	1.1574514906430562	0.22802197600775	588.439457092387	0.9800843491625081	0.36240306560606583	339.44609558374924	-0.4124700572333397	0.6090679725463651
ENSG00000203950	RTL8A	22.906705635331438	1.7267429677475936	2.8045918697804686e-4	17.22052634255654	0.8149512092968936	0.16060603390853728	21.054019620257616	1.4463463420739289	0.009398773562101071	17.387121485307862	0.3996342071823283	0.5546688353529682	13.782498408004876	0.1904012194099338	0.8381744445935095	NA	NA	NA
ENSG00000110092	CCND1	18.111574199536054	-1.7262026370769372	0.0018632920745032138	34.82927309995061	0.21082337702827214	0.6450398390695913	16.765621933493577	-2.7292006546723013	2.268344313207183e-4	23.11459159867743	-0.7439248281450531	0.12127567368394197	23.16048228288967	-0.222961686338315	0.7306291559003237	NA	NA	NA
ENSG00000188677	PARVB	88.04210064183334	-1.7255877248474316	6.574391908096194e-13	109.25497869129566	-1.3444530413330407	3.330962880517721e-11	109.26648633549405	-0.8841960779265683	5.52322351541389e-4	120.4389404138423	-1.0509617604636023	2.9353081137605794e-8	112.41636588495561	-0.7229121041588824	0.0024009504166633187	122.1910176894959	-0.3527018851679046	0.1431953601768572
ENSG00000148935	GAS2	27.608850217863917	1.7247866654620834	2.1263355410979387e-5	25.490171843079978	1.2607051653001209	0.0031671499227034178	27.418096042080915	1.600688891897829	3.609468157428873e-4	16.530580628782246	1.2729385702428897	0.062024062426001926	12.616535450561088	1.030831025843959	0.23483671960871041	NA	NA	NA
ENSG00000112742	TTK	74.21747520106285	-1.7230568843907208	1.8823047219031927e-11	85.94376135009986	-1.8101232229649897	1.2243522064519634e-15	87.34797826421135	-1.173210659885374	2.6469681044892888e-5	74.03130047267791	-1.4008335455716	6.3027668520014565e-9	70.31930210320871	-0.9421468862838482	8.079541052097983e-4	79.42609369133746	-0.4118361424863765	0.16656421059650642
ENSG00000115423	DNAH6	17.33608339431032	-1.7204595601536261	0.0032706165733809443	31.78113594459844	0.09997312383942909	0.8561863194123088	19.1818471434874	-1.4480592242963	0.025764120740261662	10.711363344288666	0.39375833671508464	0.6338300590804904	NA	NA	NA	NA	NA	NA
ENSG00000148057	IDNK	17.26975186055524	1.717227743233228	0.001242636848693724	17.487447191494713	1.45621661157477	0.005281951040430338	NA	NA	NA	NA	NA	NA	NA	NA	NA	NA	NA	NA
ENSG00000164930	FZD6	39.6150837220085	1.7160548383835594	3.104580908253721e-7	30.60579730524901	0.8571320627056682	0.028994718088219833	39.423443480862076	1.5932626928317155	4.444485798547508e-5	34.37148976883376	1.1838566409343028	0.002242022397406876	24.999610732193645	0.8413099496277101	0.1099849002126626	24.328422897500026	0.8196724070066403	0.12481542144384443
ENSG00000125841	NRSN2	46.55692705104815	1.7143551242966335	5.348040697138208e-8	38.005320869397636	0.9761897057992243	0.004123532548749993	45.64272955344851	1.5560343814208628	4.167557758072637e-6	37.25520572301399	0.5517582036701695	0.16161474152387667	29.00329981255601	0.265658477506971	0.6631023740374342	31.217588665450503	0.5226305334633335	0.32295509558309726
ENSG00000198440	ZNF583	14.33057480693276	1.7126609333117624	0.002849392582452106	NA	NA	NA	NA	NA	NA	11.365099430319736	1.6609079682818606	0.019827925473124695	NA	NA	NA	NA	NA	NA
ENSG00000169884	WNT10B	116.82955399110891	-1.7123477016193234	2.6048254069459586e-17	161.5958157985294	-0.8623275325240698	7.688583766624235e-8	124.79542059627052	-1.629476504453288	1.4397591743339802e-9	245.91126714532285	-1.0701191033086004	2.749550013996785e-15	231.51291829924335	-0.7092257814171685	8.706217449266351e-5	200.71124487373436	-1.233392155013752	1.495630054139958e-15
ENSG00000198208	RPS6KL1	45.80998449750121	1.7096391589607178	2.9705226849362152e-8	54.27644654960081	1.7358612465889007	1.1065652220971217e-9	37.970253099954114	1.2412783299323449	0.003203783019166202	84.91021505872308	1.1487472334735227	1.2841464594769615e-6	67.62508349351825	0.9670793920229658	5.978846586119868e-4	40.26630591951897	-0.32167369577497357	0.5269514911147627
ENSG00000137496	IL18BP	19.88051038100348	-1.7095992974554894	0.0014757718613155409	33.18824093243911	-0.17234960863088694	0.7295022705359516	31.538336893702517	-0.04327662161221184	0.9671115040602423	10.109355963914084	-0.2975424389623768	0.7483301308150205	NA	NA	NA	NA	NA	NA
ENSG00000100298	APOBEC3H	19.612997428945064	-1.709244576922971	8.854940667595947e-4	30.310254677080515	-0.45027165521967344	0.3161954276609046	19.19409234898869	-2.213175923355586	2.8520379039085627e-4	14.172748061909402	-1.1907945802836248	0.056559475740101776	15.185434273825624	-0.38933908764555697	0.5973032332657132	NA	NA	NA
ENSG00000176890	TYMS	506.471511757438	-1.707466030684612	1.045584346318086e-66	626.449588532332	-1.384507493154253	5.354818772852204e-59	604.7591242478328	-1.0653615209274847	1.47236327314626e-7	841.7765497359995	-0.9466069474201737	3.723260487314569e-33	803.4942292355424	-0.5601441931217249	1.3621024181113555e-6	794.7392801022656	-0.5256179724788502	2.8946351006171618e-11
ENSG00000125844	RRBP1	689.8640171890262	-1.7043809887714831	8.721001820164992e-93	939.932354903676	-0.9338473379378103	1.6104494020209277e-43	820.1270286762922	-1.0881977699266145	2.759531187615534e-8	874.4964227553883	-0.16700330046809533	0.07607074407425211	764.5143409657765	-0.12780299074756307	0.4588447209283497	668.6298488990561	-0.4953099916422628	1.1407639994690058e-8
ENSG00000080200	CRYBG3	128.8336599686418	-1.7032834228907134	1.6951214202804352e-18	184.35427155519042	-0.7211133917596065	5.128349097190344e-6	149.89210458713134	-1.1745274435559214	1.0053268282410628e-7	117.44575953922796	-0.3318689875683432	0.15663616912043793	101.42539912273564	-0.33609257522672004	0.25197853978548873	121.44935867412538	0.2549251010894581	0.38637700396629776
ENSG00000065809	FAM107B	104.64282179724445	-1.7029776085292556	1.9789548477892574e-15	195.08681761884145	0.11706304366261586	0.5383922339148773	99.40590139146252	-2.532902461447779	1.0733636924745915e-20	234.4900497573038	-0.1001561372231934	0.635711827486315	265.40556158927336	0.6256416333625445	6.275018047697343e-4	279.9584145131478	0.79839840549276	1.5803763508148853e-8
ENSG00000146733	PSPH	157.39459863292169	1.702291345492034	1.1182901066281639e-24	129.20867295597532	1.000503603242933	5.6092119998952335e-8	77.37433693394283	-0.020787791620611257	0.9726262997658736	160.7030200757071	0.9429129740153618	1.7021338703438958e-7	148.64103903394664	1.0936067902835838	1.1165605818625076e-7	121.60375922417043	0.6964037769605046	9.836645187895434e-4
ENSG00000170417	TMEM182	10.893008275577845	1.7016019915807852	0.013187671001840505	10.953170530469095	1.4193159876567234	0.04178504290397763	NA	NA	NA	NA	NA	NA	NA	NA	NA	NA	NA	NA
ENSG00000117266	CDK18	71.43900233170716	-1.7013682036744966	2.372362398655875e-10	100.40146097493232	-0.7985525997518511	1.6622571788663852e-4	96.8091816702994	-0.5652344186533628	0.11010467525874633	64.99484096334311	-0.4058905163397544	0.2148547411690946	59.36408059978635	-0.2449209285667884	0.5234066507228063	65.82299338072404	0.1120242895589233	0.8224396863925493
ENSG00000171115	GIMAP8	17.40399078629564	-1.7001183997301466	0.00370325314379131	35.25907835420221	0.3044238546919968	0.4783284024118012	16.489896918365343	-2.6944145017507535	9.817451178735266e-5	18.901586810207903	0.11130457349171735	0.8778641310422336	17.577154164909413	0.31027593395237063	0.6718793503379314	NA	NA	NA
ENSG00000101255	TRIB3	656.3100427229798	1.6996618642709993	2.9365726212391055e-96	843.3901752152777	1.8792417414602043	2.3699697144933487e-144	310.60820466983165	-0.12682855353489333	0.6481238812343986	580.8335164066691	1.1050246999493232	2.8230436858404783e-31	606.8967724568413	1.4968681362613308	1.7064042293553438e-35	604.3279236380486	1.5303178030647264	2.2719075351857626e-59
ENSG00000188266	HYKK	16.020995481128722	-1.6968230971249592	0.005043093632315129	20.30646150201244	-1.2903294288068694	0.011975554351699986	20.366958660029088	-0.830616763540245	0.2047842210388803	15.359860337141841	-0.4642724097725933	0.49946982629924186	14.72697414291912	-0.16572260219834303	0.8536857559038091	16.97518459084769	0.2928069132873888	0.7567707638476526
ENSG00000244731	C4A	1579.9201064623483	1.693731421169452	1.7003847625808558e-151	1119.9220780550602	0.6527591250889876	3.356439556005182e-23	1294.90616539362	1.1913762537272032	5.841590429064372e-12	1285.258074107415	0.3034323564567104	0.0015476857104747353	951.2160592304238	-0.12684187545425726	0.8033816518566563	1074.3266900538226	0.2725944700424067	0.010602707853028828
ENSG00000244731	LOC110384692	1579.9201064623483	1.693731421169452	1.7003847625808558e-151	1119.9220780550602	0.6527591250889876	3.356439556005182e-23	1294.90616539362	1.1913762537272032	5.841590429064372e-12	1285.258074107415	0.3034323564567104	0.0015476857104747353	951.2160592304238	-0.12684187545425726	0.8033816518566563	1074.3266900538226	0.2725944700424067	0.010602707853028828
ENSG00000168502	MTCL1	42.99862511125971	-1.6914696063965737	6.549645755204676e-7	63.25249116057162	-0.6180405718960568	0.03928594132744871	63.034372060903905	-0.28822061589018755	0.5172887612583915	54.58086808368353	-0.8161505771024079	0.007756376567586832	54.23099381875471	-0.33200735338638304	0.39991090120698997	48.01380771354523	-0.6796885679852089	0.06366893365777496
ENSG00000177034	MTX3	12.969186358016785	-1.6911128146357328	0.01054961884070785	23.298535354446823	-5.814484650079611e-5	0.9999023274646575	13.08188405840232	-2.0120073127316984	0.005105188985423659	20.110309161588482	0.4119914791012562	0.47355076450303074	19.518276078232194	0.6964999630621692	0.2851989005264739	NA	NA	NA
ENSG00000165300	SLITRK5	59.2883954876162	1.6895704132008504	2.6082175317883217e-10	34.04997184504967	0.08807039592668323	0.8581176741009563	63.086096883931596	1.6978863307008392	5.9042713024544086e-9	51.715639429978346	0.34889490003186546	0.3400808145588985	40.70323107194808	0.1370078653029025	0.7960988884661672	40.99888617927672	0.21408289103654388	0.712188212042945
ENSG00000186818	LILRB4	76.77578221386862	-1.6892957933791029	3.5934568316505765e-11	109.730710003709	-0.7284697013334515	4.3423592363394184e-4	80.47882031688782	-1.7395892382070686	2.517108640127498e-9	149.84991985281886	-0.6169118107737004	7.795135036610767e-4	146.48463347416174	-0.20745748256392185	0.42907188844586486	143.11857583735068	-0.21284445969240554	0.431950595780594
ENSG00000135048	CEMIP2	68.96945753344357	1.6891979113305506	0.03311373396701946	35.881834609167456	-0.16858336764873263	0.7225965914926875	103.27921487000961	2.3294810092613116	0.020780672239475235	99.08553684571913	1.2729431871477992	0.20159141562181984	81.31317444403727	1.1670768951296533	0.33432054539284367	47.10611790305484	-0.1225724465451964	0.8611959571216935
ENSG00000115828	QPCT	794.2467643520131	1.687352732417807	1.1351569311370777e-101	514.9565521907626	0.42129747331670375	2.3606354219906198e-5	691.998472662506	1.3057645166266987	3.885682016085938e-8	651.5693137730967	0.39841105684224737	2.37795542995826e-5	522.7447564585761	0.21140664265161846	0.20450878553264168	555.4822427891097	0.42671231692857603	8.730240038569817e-5
ENSG00000224389	C4B	1221.9242877676645	1.6871693777384287	1.7461740397311274e-26	915.6832572929077	0.7786267112938251	2.4505876238581402e-21	1134.7535442572723	1.4399361381551223	9.975460460726966e-8	1052.7752037699129	0.2569510365032035	0.015825374882192482	828.2066894209263	-0.002118370000228722	0.9936811844101839	897.9078903387162	0.27883621996411156	0.007096060169967126
ENSG00000006534	ALDH3B1	32.9867485565303	-1.6871622435007605	1.8554406733846712e-5	54.09081797522871	-0.2562235344547764	0.4582482084098005	33.010018604344786	-2.082073402467359	1.6110260113419234e-5	37.07932111408318	-0.8968893961595508	0.017170257277705405	37.90702310969937	-0.30629526004386154	0.5527105249206342	32.061509005246194	-0.8341236920255245	0.08329893154623128
ENSG00000163697	APBB2	31.988482183721807	1.6826530923520233	8.132893337964662e-6	30.037207716619317	1.2607965708716224	0.001381504851772343	24.491796326273143	1.0510432551438949	0.04291033060671085	38.141289065798134	0.6891228987229245	0.06257145774538253	29.43399226159752	0.42575007318224306	0.4016915687410913	21.859159788137617	-0.36254279593676964	0.610322692239473
ENSG00000147852	VLDLR	57.03571791858296	1.6784418799345595	7.560497255913534e-10	47.23598582885239	0.9810956114768801	0.001468812177863721	46.24096415147232	1.1496546856194407	7.509495839983806e-4	25.35481164614393	1.688553474874023	3.2125163912212186e-4	17.005983932807183	1.1946373298578474	0.05868128843921051	NA	NA	NA
ENSG00000077420	APBB1IP	86.57434905801972	-1.6770138882168029	3.924886295430995e-13	132.90673090017543	-0.4503380122336128	0.016731505481655272	81.34558772748908	-2.5497849138002744	1.436892262928757e-18	74.99761991093003	-1.0491032135494076	1.64312025191172e-5	72.67263040111715	-0.6085266035090117	0.03510079114417851	66.93479426661555	-0.8387237783735438	0.002317514158594092
ENSG00000242866	STRC	10.367013058799104	1.6765396158776584	0.016300824924761186	12.266315254909887	1.7004195882418898	0.008963108493639833	11.131335981587986	1.6909687194288041	0.0744160261073801	NA	NA	NA	NA	NA	NA	NA	NA	NA
ENSG00000151116	UEVLD	30.819860000204418	1.6747182384446109	9.93878195305969e-6	22.58767762614903	0.7335606495126883	0.11671964437445635	38.06578440885549	1.9812846551937324	9.199770833932771e-8	27.810843205740586	1.017368811145046	0.02997038029281797	21.075662539173873	0.7539337070341492	0.19586121073771742	16.871053639586325	0.25495910301247365	0.785502285027339
ENSG00000074370	ATP2A3	400.37292250797555	-1.6732434846712696	1.0383539763144186e-52	660.0495791536358	-0.2165271392848309	0.015504020569809944	427.55365940893387	-1.5961869057136544	3.0071881318862895e-10	512.3116621149197	-0.36395266973052937	5.02770329183867e-4	449.607663447355	-0.3128776983373187	0.04957288143187418	353.7633905450469	-1.1553332567722634	9.869644206708125e-26
ENSG00000114251	WNT5A	192.50092424455173	1.673219998662158	6.60259066541531e-30	123.54219373978984	0.38048940094052	0.0592001541134666	225.28296673672077	1.863670297130535	1.2652307315250605e-16	105.42846007933477	0.6767614640560771	0.0014883956395159866	83.92898639174518	0.4969358636100027	0.07536342318657599	83.44215543459637	0.5286759506698476	0.047722208949030814
ENSG00000049089	COL9A2	12.30339734097508	-1.6705212828991136	0.014856950206316277	22.463074851045427	0.029146555404228284	0.9637189663615365	15.44313259775991	-0.8892226714023866	0.22760547198268458	13.678752439845336	-0.7997985999345429	0.21080549633094572	12.681103545131737	-0.5168152740275718	0.5081259653184155	NA	NA	NA
ENSG00000080546	SESN1	219.89036114959003	-1.6683408484009128	1.0406586305308198e-30	342.4024915422016	-0.41466090115219545	2.4050771013471467e-4	226.6290470106665	-1.823998046103134	2.40276159431991e-24	262.94957940341186	-0.9416690218402484	2.1997998492771084e-13	238.20148994381773	-0.7422297643598055	1.0429568927560376e-5	251.28510673648015	-0.4792351468381438	0.0015856492973442067
ENSG00000148498	PARD3	160.80674103695455	1.6681424919246246	2.73754023830392e-26	111.95106270556917	0.5669556601530716	0.008232573826564218	144.21145043191083	1.3456028563140017	1.1963879959139743e-10	117.63808830659093	0.6525104526364568	0.0014200688994398074	90.69263330258161	0.3841550454278321	0.17858025761677418	94.24243666966552	0.5239598181469685	0.042479074015617534
ENSG00000184009	ACTG1	4170.659037633047	-1.6652125101235218	0	4827.807774571021	-1.7102639169049954	0	5846.559205712001	-0.4161321812336055	2.5987184323183674e-4	6375.685601569579	-1.175043869140367	4.577092208207121e-146	5600.636955546876	-1.0922571525261051	3.4551025326393718e-37	7720.252489207247	0.09437907148909273	0.09315698056519865
ENSG00000138685	FGF2	44.6384219791192	1.6647344807406985	3.4759882283584346e-7	55.124168899204406	1.756437598407188	3.0830580886522126e-10	25.301698474416234	0.30507619715409257	0.6228995388392371	49.21185613343605	1.9177853439283177	5.41479980690329e-8	43.95108156077613	1.9947940080574509	1.8008852146869205e-7	23.33777240001312	0.7560212835543079	0.21538484782444964
ENSG00000123416	TUBA1B	2811.697684292927	-1.662804370447745	1.0455843578067074e-202	3059.3768254256024	-2.137394233839345	0	4078.0925694621815	-0.3032467592540185	0.08972682802152637	5182.69928514854	-1.6743054809101485	2.224554034659664e-205	4779.306009325241	-1.309619157299313	9.932701007919746e-42	6029.045505503083	-0.307721877869484	4.206907207387787e-8
ENSG00000160439	RDH13	60.377496196994564	-1.661197304160931	1.124836179789409e-8	83.17868148344172	-0.8448893132306863	2.818546381243686e-4	91.57512732395449	-0.16566138225458085	0.7412709428614319	79.38375096441553	-0.3008426836010109	0.2731396944276824	67.46719567451332	-0.340882353033749	0.31672356622754194	75.15490877256713	0.0453459845757519	0.9290055778623362
ENSG00000170502	NUDT9	84.65479007962595	1.6594854895798485	2.4786088260095883e-13	84.83393471765862	1.3517380882992551	9.149551911536258e-10	70.45666003292773	1.188652774342849	0.0017886777887816882	111.19471583013625	0.3788049700347809	0.09555108463479164	90.77996909817239	0.24710201875467472	0.47703699478179945	94.67341889635237	0.40775949111020227	0.1361337765825245
ENSG00000174951	FUT1	23.72557991604407	1.6579826920251328	2.6410996917106204e-4	20.28992852845036	1.007215580282344	0.04361646499362425	16.424176550910037	0.7529096483927431	0.2617123264090054	24.658552392554455	0.9432987760124995	0.0399033914724274	19.29064236622595	0.7298589625217503	0.22776067980939316	NA	NA	NA
ENSG00000163406	SLC15A2	17.694016794059728	-1.6558082855690957	0.0030431966810138367	23.112882178900204	-1.0272950851860287	0.030667467699359494	21.84671437156964	-0.8609471505299345	0.17325470487779226	10.365375302429875	-1.4930598844471439	0.04044316305105685	10.208124369405688	-0.9087997355863356	0.2855235196257173	NA	NA	NA
ENSG00000269190	FBXO17	21.720799237999696	1.6546389826555976	4.8118009444642404e-4	17.25490443214202	0.8465511739203302	0.14421592518971024	24.389201987400718	1.7677887474549743	5.857601884246517e-4	22.32617312091798	0.6123863225669254	0.2424354101188272	14.919547443946161	-0.056804377305712965	0.9506003633680691	20.437810605999104	0.7992288970900235	0.196608074336461
ENSG00000107551	RASSF4	30.285468026857632	1.6529878913382625	1.4454881382481785e-5	20.425616964232404	0.4965063226247252	0.35131422272245727	30.424487513000255	1.5693925042891914	3.819367285793568e-4	21.027780144623957	0.3396398553894713	0.5606428868309342	14.708402703194102	-0.2296228557964142	0.7781671055837742	19.560462387215523	0.610035808767967	0.3836649503756471
ENSG00000136159	NUDT15	47.975630131083996	-1.651826346691844	2.200616186648578e-7	58.309935193214386	-1.4512726592029583	1.502722457705391e-7	65.81687016680357	-0.5034721801710642	0.21847189171045409	66.42913122340788	-0.37585008839141415	0.20725379982288936	64.26925238476876	-0.03261589397058208	0.9420436271980244	58.908007198815476	-0.23402567987931144	0.5890758037966253
ENSG00000033867	SLC4A7	63.85008570440966	-1.650072850281905	2.0491037029498086e-9	89.14624900904435	-0.7847430452497605	5.595451183148592e-4	70.4060404372347	-1.4004471442552826	6.056685729015838e-6	83.64872894791667	-0.6807671294287256	0.008821058207521782	78.90131652676105	-0.35968967397074897	0.30495638093694594	74.18565510027167	-0.5096152428692249	0.13090706759283738
ENSG00000156711	MAPK13	38.32078435483863	-1.6492820799331835	5.371977544742896e-6	56.01386051086693	-0.6052487190108492	0.05340471365768216	39.06095355043723	-1.8492608603214205	1.9501830368166345e-6	55.257333481800885	-0.8826334102687786	0.0034282265155889547	53.679109746710665	-0.4159042881119133	0.30555291213130326	45.818329552226494	-0.9312227602530079	0.009409285676807993
ENSG00000184792	OSBP2	37.71598209077157	1.6467160064780924	2.7603662245782535e-6	25.389037365269544	0.5073557119203382	0.28782734249978725	56.65081046822293	2.307602026961349	1.3976407045548717e-7	36.07756245455562	0.8964031098092158	0.016854469089864255	25.744733212521776	0.4722147968948384	0.3722360301666962	23.807314841162	0.3297867024890904	0.6301780263480123
ENSG00000167123	CERCAM	94.68971614052953	-1.645749667440167	4.966068625693102e-14	112.22475055767737	-1.5614978994001065	2.7488443843318087e-15	114.52695066593532	-0.9688132053462999	3.773142087910273e-5	96.59171799424252	-0.9756018095754444	7.080245287995779e-6	88.92261669150948	-0.7203237314958735	0.006662178071443127	92.92970323287739	-0.47780808509718686	0.06967283334690633
ENSG00000143851	PTPN7	162.0255817728966	-1.6448630904801496	9.327965955610564e-21	226.28867122494958	-0.7779355240385617	1.0197113352757862e-8	160.7263848834829	-2.050298439066897	4.641315600394905e-18	343.70618604303854	-0.05673176586288391	0.7246215989475694	286.2127939120606	-0.16033918865064947	0.43826181114770346	249.06327552703846	-0.5456541746061615	9.29897234738946e-5
ENSG00000170231	FABP6	12.790539630340447	-1.6436356094494318	0.012294978863650979	13.262793870900847	-2.511206367997119	1.716439303481869e-4	13.019095132320588	-1.8679859992430692	0.007767044994942973	19.302426322556283	-1.5102346829506195	0.002506750962157285	18.221892216779473	-1.1006383333112182	0.06001800377179907	21.93335335680916	-0.3034459860813521	0.6943229215663039
ENSG00000079102	RUNX1T1	48.594338585032304	1.642715081722978	1.44804497918613e-7	32.64447209125056	0.4228964608083055	0.32151873147647125	67.97573552765948	2.1399597542038133	6.414483760123113e-10	32.56248233991683	0.6135568945970271	0.13413876683257303	27.77531678220022	0.5821025422498731	0.26432154204201164	26.432731272080666	0.5121307832525817	0.376143421388129
ENSG00000049769	PPP1R3F	17.650188612937068	1.6426263469877302	0.0019345056126643535	19.098734482400626	1.4992455277051377	0.0032176050874656954	14.868686071556409	1.1897623439720275	0.08037485628058166	12.708841189309931	0.9980480672285309	0.14735755088493427	NA	NA	NA	NA	NA	NA
ENSG00000148180	GSN	15.083801187833272	-1.6417333197757105	0.0071495958058773	19.570223361114977	-1.1228499545691126	0.026593503929702937	17.801473270213354	-1.1033289701936277	0.07518011440131935	15.835028770993382	-0.7077650476573851	0.26037175004940116	15.934383026485229	-0.14443059642298398	0.8762717112102728	NA	NA	NA
ENSG00000175414	ARL10	26.12042688673108	1.6379514627733358	7.180594484665578e-5	22.368413715203868	1.0076377812884534	0.02936126684116046	27.605906346221737	1.6351399151599564	6.571385712822927e-4	13.330882577909202	0.35623143079927516	0.6552334084890423	10.239526174409997	0.015937880557518554	0.9910177267956672	NA	NA	NA
ENSG00000128567	PODXL	62.957252782210546	-1.6374659227456834	1.5632391807732999e-9	72.5693934945036	-1.7165695982830995	5.7507274750611696e-12	83.67801954091998	-0.5906409535524915	0.046339967313590996	106.51299344719122	-1.5099648493384406	5.1705275247413507e-14	92.98567264130278	-1.4185906616108082	4.582881429061993e-9	105.77180087552605	-0.757370647374693	4.3096408200717117e-4
ENSG00000204681	GABBR1	23.513354578191393	-1.6348900415612209	4.882907615205928e-4	45.14207366454825	0.24980871524180331	0.5030706033472597	36.76041862374653	-0.045362604404945966	0.9466180507386535	23.13453045879919	-0.021989875146068632	0.9743850895260056	17.308193491534563	-0.4408336413848126	0.5144615290643189	19.119510574636337	-0.0465209818580332	0.9648050596586458
ENSG00000106034	CPED1	27.13549218606522	1.6328057746564484	5.605977969972847e-5	18.718031933408557	0.49237461580236846	0.3743544379394177	20.458820822054385	0.936083884456456	0.15294080561610737	20.806520611760448	0.991192978679102	0.05144485986793216	16.669519232614245	0.8519392386597607	0.17528783757996752	17.74271152686813	1.0308992583010155	0.09022241125694093
ENSG00000026751	SLAMF7	633.0846226091611	1.6316957401927246	6.064961142489212e-88	803.6230403642028	1.7897816233959916	3.890668127621917e-123	431.64722037332604	0.7294889678233479	1.1282682898191333e-6	944.9415453319186	1.3571391237072221	7.61038173587414e-70	674.4156059739095	0.9643228097156797	1.4842066299965169e-16	667.4149056233316	0.9855930109170884	2.3710826484566757e-32
ENSG00000151917	BEND6	15.797842097900661	1.6313292486570914	0.0025128636998943982	13.943419403619474	1.0570793395962306	0.07548133998582858	NA	NA	NA	NA	NA	NA	NA	NA	NA	NA	NA	NA
ENSG00000166199	ALKBH3	42.72843569069396	1.631261849503485	1.9729889533571086e-7	37.08160283743163	1.0465852953425065	0.002349298161651049	27.897933357597474	0.6360341975407603	0.20640037671187225	45.12615287120892	0.46080999823517216	0.20690867042510477	38.52980258145462	0.4532265460767668	0.3032177689359129	29.245183625570682	-0.26894674717390904	0.6760661232308935
ENSG00000173898	SPTBN2	17.00631036375852	-1.626340980856852	0.005069464409570276	20.35710634218092	-1.3899781151132602	0.004762763745117412	28.130972697662877	0.14402344014038035	0.8651479045490343	29.487415724768116	-1.036089996901528	0.009619717625984278	24.807736078128247	-1.1267851310654975	0.02179038043822926	31.268218809404136	-0.19546053784037673	0.7672778155766813
ENSG00000158286	RNF207	57.95954275243996	1.623644284722868	2.185191408139725e-9	42.66252561684576	0.6718464871571194	0.04288848769515101	56.14270963640315	1.4702283971957524	5.3099679906380194e-5	33.39314077954573	0.36763195531663934	0.40270964111034163	26.777444234741854	0.16035509733566136	0.7976273874423664	23.712853186594803	-0.11461528040617237	0.8902359556758674
ENSG00000103528	SYT17	32.277401833760834	1.6228934617761306	1.0684093854973333e-5	23.435957681940184	0.6250670353762708	0.1968973675277875	33.307051550720274	1.5735428455532063	6.883131046636886e-5	14.319459392067396	0.49143858074078167	0.4944230436592939	10.134102582924672	-0.04760097292282616	0.9656524099886118	NA	NA	NA
ENSG00000165566	AMER2	329.3622079180128	1.622037719167183	3.520516713772061e-46	222.10887546685666	0.4384551267981718	0.0022521105206451666	392.21030823166717	1.8498873037297385	3.2150988506733245e-20	213.9747544039975	0.1530214351118271	0.3994796967862303	155.8967759457734	-0.35178158806261817	0.11957901715010932	188.09866625143903	0.259566846317002	0.21158986903512164
ENSG00000119185	ITGB1BP1	497.92522332029415	-1.6209146683213809	6.59445904371918e-53	762.7922001889051	-0.4288979257684304	1.0119751593735284e-6	560.0111133961449	-1.2604845807290126	1.1964094337801124e-8	893.490515351701	-0.8435844379623818	1.042581635789585e-24	821.8600229930752	-0.5915702932740927	6.865224338655049e-7	954.5424470567228	-0.040060600993269614	0.7863526578308387
ENSG00000100154	TTC28	206.11854061857994	-1.6208001382416357	1.6345905479766138e-26	279.8944892625572	-0.8790543528592282	6.445585010995065e-13	281.42231343781594	-0.48570746477395466	0.19716451055072215	177.6824821766761	-0.32006929461548816	0.0716672838460747	147.5813980290114	-0.46038663837392	0.046846077159831294	198.21684516202373	0.4533240527123085	0.00818626184692699
ENSG00000136010	ALDH1L2	592.4956649496903	1.6203264571495246	1.906846358392888e-77	526.8983618417888	1.0703997810732302	7.282218208185979e-35	309.2106687845394	0.021354351258225473	0.9588880797041431	354.53507849909784	0.7757471464846015	9.868059262288831e-12	321.8331985270976	0.8958549283465483	3.925695687448388e-9	242.99780637148473	0.26661158934086826	0.1115949822256276
ENSG00000176974	SHMT1	132.84303388995326	-1.614134528179179	3.3781497447222175e-18	184.7355892522084	-0.7648854576212738	2.6654257182870157e-6	147.31595522630016	-1.3186905446848332	8.176164090829087e-11	181.53277626832696	-0.7927760308252815	3.5710252742368175e-7	170.8711347072731	-0.4757441678878158	0.019787025695703564	150.0812410369914	-0.8875451177460341	2.8072376354138527e-7
ENSG00000073464	CLCN4	20.190454428213606	-1.6130461101875926	0.0015000807738610223	27.88471472108502	-0.8058393746202759	0.053046115640741756	20.43062915264933	-1.8605275561481738	6.507732963529699e-4	25.40080961837748	-1.145149298360742	0.009605622078586945	24.708033769766693	-0.6506820728695236	0.25193720931477304	21.22961445387819	-1.1659472963465796	0.03126117790487439
ENSG00000178694	NSUN3	109.33500765836129	1.6109554383341662	0.07892352902187716	71.26234866038058	0.3566806181389672	0.20748968187322958	115.07777771624433	1.6110689985027922	0.19300716210159763	117.72717057888863	1.2125099776783752	0.15073014554144296	92.56831556598274	1.0127188031215844	0.18932492940951634	59.75593496047075	-0.015396945112417359	0.9837496789367831
ENSG00000125848	FLRT3	67.6920703440098	1.6102659719083248	6.742275207264641e-10	40.6071359714086	0.09104703694641374	0.8405728175187037	70.8933721368226	1.5808179074479842	2.1412876920881907e-8	39.47437502575627	0.2594226663124329	0.5513276074725671	29.859636051971933	-0.10840032158602567	0.8673130847677181	32.14015434945337	0.17075225036254818	0.810558377238889
ENSG00000153404	PLEKHG4B	11.366777299895983	-1.6084257179153172	0.024753563258742183	19.695981775976303	-0.012295406118061743	0.9866986642285651	14.56730276366649	-0.66366468399412	0.38682914227125353	21.431466955864856	-0.3760087226520319	0.5009976846773628	20.254966852703678	-0.1053589638203903	0.8930867741517154	16.948839521491948	-0.6197337948409286	0.41464134198521435
ENSG00000181222	POLR2A	574.2453973056694	-1.6072463930676244	3.942450768045044e-72	707.0262207678792	-1.3201233576632347	1.0144334806649105e-63	906.5127260246269	-0.02051473368955465	0.9682246281996972	552.7850266688522	-1.1181456562834122	2.304270682237766e-23	422.2033770627323	-1.7932814279568696	1.995672391195005e-35	551.6842515360674	-0.4766634292748383	1.232923415983628e-5
ENSG00000175063	UBE2C	113.43657281049859	-1.606746159411223	2.773856845032968e-15	127.75214609947548	-1.8267619342795967	1.2228484347271948e-22	149.9083724987499	-0.5868290403916017	0.06570877213706143	151.5480079567829	-1.368823616390766	5.8041533215214504e-15	140.34955496309874	-1.0289798777287484	2.0589895006827498e-6	142.7741524653059	-0.8608488230685526	4.554635342325798e-6
ENSG00000034510	TMSB10	1411.01125054493	-1.606559534707686	3.5795855508601993e-166	1666.5982323146359	-1.5323552354123264	1.743020695775963e-185	1599.0837147169339	-1.221023948013716	1.7961697374756235e-6	2115.5048346112267	-1.4920481211499663	3.1396999568785536e-101	1987.5958430314531	-1.0678928396329848	1.9356078844283948e-4	2393.603690774717	-0.2921741499413543	2.668265711398908e-4
ENSG00000103034	NDRG4	13.6071590051754	-1.6063925606825749	0.010707701898172342	17.00162337994066	-1.2218562192473885	0.024772894168871133	21.015097575220537	-0.07019450636389364	0.9256199221658912	15.846866308315107	-1.1714997225794261	0.037529064288678984	14.294411297978279	-0.9459433664171766	0.1623078525015551	30.592787988507997	1.2091527471034162	0.0035143752492063428
ENSG00000169554	ZEB2	35.56560275019179	1.6060505293969956	4.925772438018878e-6	29.924452072918747	0.9348360736643724	0.015800215228993504	32.01227785653184	1.2944976077102277	0.0022418288212813823	28.602902462183742	0.7925064661705686	0.0687993626467072	25.757356388436122	0.9075465793398653	0.06532531319320385	20.90409061107139	0.4635209634509076	0.5057039330768309
ENSG00000128011	LRFN1	34.787228723789	-1.6059279017440973	1.8159472564725205e-5	42.10226201678088	-1.385739017912774	7.134081287460815e-5	47.53961551023953	-0.4670228021163821	0.31949427209210735	27.65265752129165	-1.613847007744415	8.162404349918341e-5	25.083901618873043	-1.339027041969939	0.005064750897059637	31.647674516971968	-0.3325121959817473	0.5844723000503218
ENSG00000185028	LRRC14B	136.2731392643723	-1.6048084943119878	1.6027785200918978e-18	218.09747654739886	-0.2689617425766449	0.07271280538641407	144.81512533069426	-1.552453721828687	3.486953581734478e-12	288.84767936195556	-0.23464733190083545	0.13271193228741535	250.0485299661322	-0.2408849859722965	0.23575971042879407	183.25226601122571	-1.3879317028231928	8.177444781003459e-20
ENSG00000178163	ZNF518B	87.72737737730972	1.6026655550849276	1.2532922156619048e-12	67.26752024103273	0.705273207515032	0.006659519268616312	86.67423371397616	1.4606661248146773	2.2465957258565794e-9	60.430678876468356	0.682948229979743	0.019728503548860417	46.48293269250864	0.39083004568360347	0.33700470428969487	47.29609177827457	0.4886410308295128	0.23849241581686492
ENSG00000118898	PPL	19.824339669069943	1.6004688211972828	0.0011794080658176075	12.679088621790376	0.26393855587130866	0.7321445366093313	22.703293074673677	1.7481219287808254	0.004028144970473306	14.441147220470544	-0.08827576624492998	0.9182827066074387	12.355929752973404	-0.10977784661727363	0.914174304667913	NA	NA	NA
ENSG00000196405	EVL	28.07998763052748	-1.5982309155367957	1.6236288222855954e-4	48.97155048492501	-5.568303275121134e-4	0.9990225468880899	24.874848773711836	-2.978480542745561	9.075674447510947e-8	36.53597252771021	-0.38861408206128234	0.34792897748228535	34.85622209589633	-0.08182051164778413	0.8898949652400118	26.49161445302707	-0.9802011917238174	0.05054397936925847
ENSG00000169964	TMEM42	20.282731965875648	1.597940216698238	8.363792132815556e-4	22.888392080103216	1.5258465179743372	5.830093909283544e-4	11.794657175597626	0.30218072500722376	0.7509512989114185	24.893300565323507	1.0167570353256796	0.0271253237846364	24.579762452728104	1.2726558481520924	0.013685142469991626	NA	NA	NA
ENSG00000134574	DDB2	164.93050228303264	-1.5970931994554607	1.2708311256623671e-20	268.9830379977173	-0.21562838629660921	0.14557149428563448	166.68829339377854	-1.850591371601208	1.6426183178906148e-14	150.7253100375056	-0.845093824741205	1.2566130145276367e-6	134.75762004689938	-0.6891186614561112	0.0016508097764556104	120.87007129592273	-1.040191574263969	5.641282734210546e-8
ENSG00000025708	TYMP	294.1458146781045	1.5968626673555373	3.8823023572065567e-41	224.58411117762608	0.7133937321456651	3.1795510900858983e-7	230.43339866294482	0.9986046535703206	5.7543567359409035e-5	370.8626606967069	0.258239265860406	0.051357774708930846	276.9983091559158	-0.13684888613699361	0.4999902831541305	291.4995032543249	0.07217405152964627	0.7595337325796564
ENSG00000115266	APC2	60.12593723640604	1.59526985649189	1.814556684698215e-9	43.25253991990175	0.5816869383178577	0.08104843837383821	55.41866699313599	1.3407915485955968	0.006641676658493436	27.35536427571525	0.996198337723307	0.02638232778962174	20.56609116778288	0.6732243163168549	0.26368353885448587	18.432486206104247	0.4490762866772642	0.5696522995011138
ENSG00000145990	GFOD1	63.53970947926426	-1.5950436604478602	6.221755828291929e-9	88.445638506232	-0.7595245308390753	6.332491528281664e-4	86.48946739148835	-0.48459049105561547	0.29446325602039647	54.85254844088618	-0.4145603333584633	0.1978767091429625	46.389221057705335	-0.4843180043206651	0.2132366209515483	43.443338383167344	-0.6434685418114611	0.09872205451288057
ENSG00000119242	CCDC92	32.7352481252416	1.594924208927214	2.244162636941951e-5	30.37486767955608	1.1338955259701635	0.0040955333236133125	26.831027380175453	1.0604291774508803	0.13223086278802923	26.717654060706693	0.3165189792756105	0.539304216213737	19.753126328628063	-0.10865956966605106	0.8907700795010068	19.284322094087948	-0.1276980761194946	0.8885105842335355
ENSG00000182162	P2RY8	177.04470461736395	-1.5933434943481206	6.748203271898016e-23	228.76443119293725	-1.0870454559049294	1.0834420745237539e-16	217.41185239148479	-0.8762746923008035	2.6518421002499726e-6	233.49086617239766	-1.7187038310815361	3.6564383780268468e-34	221.6189049851747	-1.2132803291678085	5.088564042868045e-13	268.53698197980145	-0.3795072170486438	0.007917056787549687
ENSG00000250021	ARPIN-AP3S2	82.16755339325925	1.5924068405109	1.144815654871248e-12	89.99545440984726	1.4774883873265547	9.118980083795641e-12	50.153455131504344	0.4191041745015071	0.292022645212717	105.84934768029184	0.8298373409220614	1.5166057500343237e-4	91.82197343301965	0.8377742589035638	0.0014387816354295962	81.99227285469152	0.6223442540789373	0.02645819289626582
ENSG00000096996	IL12RB1	40.74939211302862	-1.592215799116942	9.54708643505301e-6	54.79285283369348	-0.8786394097968819	0.003117000475024896	43.54556101139062	-1.485301450929283	1.5012881459661745e-4	63.922691874517916	-0.7887519311679985	0.0031694355220738286	59.646681068600174	-0.4893652680829324	0.1689324540409063	63.52914478564132	-0.226154515511902	0.5929489776648502
ENSG00000081913	PHLPP1	18.461015916798534	-1.5907134029554642	0.002921103535285959	28.952665164678063	-0.33080519516507634	0.4797601802026489	17.89065255999418	-2.170736623270081	3.7684908081105095e-4	27.91028170019289	0.08717077404806775	0.8797191715375077	24.089108252483086	0.06769456926789415	0.920898104897019	17.770994320777014	-0.8842546601063237	0.16620225048820336
ENSG00000140398	NEIL1	11.147145250968135	1.588506378909967	0.01684342700117852	NA	NA	NA	10.838437832706184	1.4473715468245056	0.05950719767032906	NA	NA	NA	NA	NA	NA	NA	NA	NA
ENSG00000250565	ATP6V1E2	11.437776722273915	1.5871013046221174	0.016389665794845087	13.215833885343407	1.5852404752200493	0.009026924710950292	NA	NA	NA	NA	NA	NA	NA	NA	NA	NA	NA	NA
ENSG00000175182	FAM131A	15.002548769431368	1.5852920366359804	0.007881076341344644	NA	NA	NA	19.11281251973417	1.9244237405767606	0.009551741773328681	11.801599811456251	0.6610625580325464	0.3711387846184535	10.484630737452756	0.7280016320101044	0.3929882029391315	NA	NA	NA
ENSG00000105371	ICAM4	12.218389912410569	-1.584961958692014	0.019415498355572023	19.017641211268067	-0.37761425522964326	0.514999331955294	13.125621529326773	-1.5046500434463548	0.038412033364177325	16.360101007443863	-0.7824625515370797	0.17494438352024178	14.313072892100099	-0.7432522442443091	0.29115948830631033	NA	NA	NA
ENSG00000150627	WDR17	44.568425436571246	1.5843023932851867	1.8800070490912884e-5	50.44690854674634	1.5471170852578202	4.825553341112365e-7	61.14882094012853	2.1251967974063755	0.1092079048149168	66.26965715448797	1.317599024027985	0.22167113456537177	55.06187036574527	1.236733406551749	0.2758634980576759	23.899262079704204	-1.0265946976132423	0.4449441913546635
ENSG00000170396	ZNF804A	40.297396266765176	-1.5839848367190885	5.546726830044945e-6	57.55844246912324	-0.6427858353415642	0.027852521953735394	41.04059555737197	-1.7720047953156686	1.221795688234247e-5	65.84185085325761	-0.46180272228706915	0.13300826082561015	52.746465687219604	-0.7096474767066407	0.041552239009832063	55.280085160533474	-0.46952898514556385	0.2025441879033244
ENSG00000179820	MYADM	251.70678884194277	-1.581881617470214	2.032206163742735e-31	311.48363799739366	-1.269658108726098	8.711586925790037e-28	315.00272135714476	-0.7797722512425637	3.8496556388132946e-4	159.22349965272159	-1.567068393497553	2.8533758519038564e-21	135.1821737782216	-1.6401801731022945	6.117080282806443e-14	172.67298981657672	-0.47392258855931696	0.007348129293811009
ENSG00000137872	SEMA6D	22.771005664474295	1.5815645800999	8.974677779766935e-4	12.898581326460896	-0.044113940387140824	0.959887355860381	25.148679573795224	1.6886983034033283	8.342785798985264e-4	32.80487185758062	0.6020804186508244	0.1636339343090189	25.26311253936309	0.32163830730998233	0.5982471255233209	24.453658140914342	0.29449532028937314	0.6859615057478834
ENSG00000139880	CDH24	38.4280164472807	-1.5802760712844544	8.389806682304545e-6	42.99806670529888	-1.8023773280996365	8.786427034850695e-8	66.02936614621163	0.23630876273534235	0.5994140986770444	32.093295029789715	-0.4037871059616434	0.35385774181025204	27.424179296213428	-0.4215095359293329	0.4300203364386179	35.46845225982365	0.36770140476857505	0.5307542856465438
ENSG00000171174	RBKS	16.21806249828696	1.578624128506611	0.003070654560467392	16.25897408364298	1.2828987497772633	0.017698480996087233	NA	NA	NA	NA	NA	NA	10.428221554602711	0.40458149307489266	0.6891654143744036	NA	NA	NA
ENSG00000158985	CDC42SE2	206.1232949652483	1.5777937515525675	1.0406586305308198e-30	140.8171344870116	0.4135638132448948	0.02126830017825984	193.91317614085898	1.3512242637375358	7.691634046847596e-15	181.41856961118407	0.653916427121508	1.6833466462027076e-4	134.19942756167694	0.28907362853097646	0.2715980119048784	134.65779545248006	0.3488785080246778	0.13353439399462994
ENSG00000167535	CACNB3	125.72872713865087	-1.5776487765746359	3.600999524312236e-16	162.36150992231805	-1.0615785525805015	3.035691028301524e-10	180.63662116816562	-0.2902093580291925	0.28516362437650966	98.67135298539733	-0.33562425583653555	0.16362622754357597	86.07917291460619	-0.3125404904880476	0.32070035698892996	93.3356524814937	0.0034492567774550963	0.9959323068272837
ENSG00000152270	PDE3B	104.61360209274366	1.5766979617813222	5.769800117192207e-13	79.02383082869068	0.6405009659040017	0.006987593689245855	105.25346696728731	1.468360200098685	1.7124366669349306e-9	69.45074786256366	1.2025085651263654	5.306405068633617e-6	47.71031287502605	0.7077669778805835	0.07065764498312613	38.87834336777549	0.23876805120311578	0.6727181205041808
ENSG00000130592	LSP1	602.3259964800931	-1.5766078717595915	2.2129487256857034e-74	768.783264974064	-1.121934615650669	1.1240527659006254e-53	699.663388093017	-1.0921230870507006	4.744708834132405e-10	659.4992718491229	-1.878385840000128	1.739058646609648e-91	597.7350976522974	-1.5699311407549854	3.907579949142519e-34	752.7092777363036	-0.47890432303314107	1.5519012919540483e-7
ENSG00000139998	RAB15	273.5271264179558	1.5759858037822148	5.340381207831404e-40	192.32387334218117	0.48250521299725213	0.001318655843637293	299.55055816507604	1.6473264583020097	7.505110812745752e-27	189.80260176580637	0.6448301675857824	1.5787096618698427e-4	140.97418779089057	0.2854789401760342	0.2778174104260307	141.68866439701162	0.3467288870459056	0.1303824455356617
ENSG00000173988	LRRC63	49.83819033114127	1.5755997834974644	0.2207693714799283	22.148463243275028	-0.92481155767185	0.06915130228216342	NA	NA	NA	67.17682214053868	9.306648189203697	5.903742257233912e-4	NA	NA	NA	NA	NA	NA
ENSG00000164045	CDC25A	88.14311248077513	-1.5751128959132548	3.021976826690077e-12	110.51412983070509	-1.2017091930021828	3.4359753953178784e-10	127.68244056516436	-0.26658973985087425	0.4865350763048252	187.02266647700247	-0.12059018099149113	0.5571609065362482	162.89430229136028	-0.09180188444119332	0.7427311377415363	146.45147811093892	-0.36003511635852703	0.09920636840777686
ENSG00000114529	C3orf52	12.243961035735657	-1.5750081350484766	0.026898256199339724	15.09221957161431	-1.2057264824041432	0.042123731011535215	13.326623263381956	-1.320256418745778	0.07906463460040439	14.884663600537644	-0.5215097595455956	0.4239871508502521	12.905314782866693	-0.504855135074109	0.5234066507228063	NA	NA	NA
ENSG00000085840	ORC1	89.3605433085157	-1.5749524609433507	1.2150793176166707e-11	104.35005902627381	-1.5775269889590913	1.3797330489561805e-14	141.25748805711038	-0.0018303664433518148	0.9962574114685581	140.07786100585454	-0.37769104331281045	0.05500972130128811	121.02273720396762	-0.35853406126811427	0.15942193626253376	148.8996583425695	0.3072812412460651	0.15865662750871956
ENSG00000187838	PLSCR3	67.44537530240305	-1.5718996885188619	2.3417913950713395e-9	84.30927293125046	-1.2280746867207613	7.688583766624235e-8	89.45986292221467	-0.5702252179673506	0.04291033060671085	92.69538281170878	-0.9304127985753149	5.8454194039077835e-5	85.43018444137618	-0.675627644874744	0.020536511926874224	98.53522795246138	-0.12422705849437976	0.7526478012038109
ENSG00000134802	SLC43A3	228.20053698673453	-1.570013477519038	3.778073769989396e-26	388.43380167311716	-0.05703378577617014	0.694423715044162	238.93840863415542	-1.5828996708831233	1.9622930526954477e-10	492.9259426619759	-0.3549119428229688	0.001000478841037416	449.6209960509757	-0.18031305486949487	0.3052584465402168	358.92898558640536	-0.9027057337488881	1.2112803252411195e-14
ENSG00000116761	CTH	63.280081871484555	1.5687973864548306	1.1585940385031193e-9	67.51787979335835	1.402893792513756	1.6442717376866888e-8	31.185967664058992	-0.22742177999970714	0.7252888167037163	77.99178170583018	1.2964266814358896	2.925177032283699e-7	70.97941649210678	1.4153666447104079	4.819237123297303e-7	76.02179493138556	1.5853673976443234	3.7902362651343914e-10
ENSG00000138031	ADCY3	95.37835883592064	-1.568274028582566	9.65097036428874e-12	116.14038235715685	-1.3184760087029306	1.3697216434672706e-11	134.3859779978492	-0.3376284587659415	0.23177093469911728	203.8635066956782	-0.5711993868557903	2.4775950707401696e-4	179.58306403683048	-0.5111324857612378	0.009664002223068222	170.43743557140849	-0.6299148654082724	2.4610539209396053e-4
ENSG00000155961	RAB39B	151.52898291159275	1.5682123258052845	2.5524804640736724e-21	162.66944457178707	1.4053591299409784	2.3248201141175334e-18	86.84393044696611	0.2170183815145648	0.6015719091438856	140.57538741067538	1.235435847755989	1.1590705001342636e-11	124.66059694259616	1.300681945365566	5.295625387459215e-10	102.48758631032862	0.9290234172223631	1.4892327924924966e-5
ENSG00000173638	SLC19A1	77.46199369541183	-1.5681377401885077	1.3055780786228297e-10	84.16884807379942	-1.9927456300937805	1.1425729153627637e-17	98.89472323122772	-0.6788190007507845	0.026246070333383425	127.78622657096858	-1.19536798449423	2.5870444934532546e-9	109.52843243758785	-1.2505893817356686	2.9142325533610863e-8	128.82154722954107	-0.5057498765780861	0.023391091478495777
ENSG00000113645	WWC1	18.978096348480765	-1.5642428939766835	0.005606151503354853	30.38076155536426	-0.2632343079399223	0.6190478302464548	18.24886216034694	-2.1899903021759815	0.004259851534402378	56.65578010469287	-0.6845655373979922	0.02022411780750963	52.467392501048664	-0.4539467026500708	0.2158683726784989	40.75789012223646	-1.4227797755620342	3.924787172803462e-5
ENSG00000005469	CROT	197.73268327226415	1.5641905220496386	2.9170719269977294e-24	156.40486384603705	0.7599172985040085	3.4217106715294185e-6	209.38430361105316	1.5836647783338205	1.320474222859049e-15	115.41148166320122	0.48854404507094695	0.02047014233425119	89.84320780401376	0.2398753591401431	0.4419888783360504	87.93011852104785	0.23015865260724394	0.4971930512136821
ENSG00000015285	WAS	50.1169967671631	-1.563881801734171	6.94158369135755e-7	81.42118687109769	-0.24296830357541946	0.3680537441224091	52.739669567342965	-1.6296691610054745	1.1224193513256772e-6	71.97862972586508	-0.4553987892180591	0.09581483598007302	67.68874266552297	-0.17764079310918096	0.6319608516122383	63.5163806040058	-0.3086863258525903	0.43272374148591775
ENSG00000124406	ATP8A1	172.15051988685093	-1.5630661826296897	1.6698162581680126e-21	238.90160884943538	-0.7543684116252863	3.135906290748644e-8	191.7376130178932	-1.2837719728031596	2.0479620409056718e-8	171.35246984568673	-0.1770919970888169	0.44107130358260815	150.80081556958058	-0.11234182584617608	0.7615585297088288	134.60670811375869	-0.41722022492353156	0.13114621595719153
ENSG00000105173	CCNE1	45.01121453052403	-1.5595464726223585	3.0744165458264847e-6	49.09512351441207	-1.9427554686503483	4.3296556232322947e-10	59.98389284207143	-0.5031065668702527	0.2080774774618939	72.1598782096364	-0.7282944538438951	0.006069596807640438	67.26489859114439	-0.44270947845116637	0.1899496268585448	57.42900456076815	-0.9447658986555347	0.001572488840832598
ENSG00000092529	CAPN3	20.541280353608077	1.558397487000836	0.0010768860642100574	19.89362923408858	1.1890230580846528	0.014816469952136879	16.395347774172798	0.9988720310400946	0.16626071542426227	NA	NA	NA	NA	NA	NA	NA	NA	NA
ENSG00000085491	SLC25A24	73.48131257657685	1.5566478055320676	5.567385733839187e-11	48.640479084202795	0.318973327018699	0.37558610618883276	75.26425407655472	1.5092695668618703	2.3859520210762598e-8	51.82498276988344	0.3474803876658319	0.3184540712433621	39.67153215256561	0.03859443993436382	0.9474881227778027	42.83753356982919	0.2962728753317765	0.5660071692317885
ENSG00000103150	MLYCD	11.31549756092579	1.5520513913178173	0.01900840551929041	NA	NA	NA	11.98949774448439	1.5523185558876467	0.035533485624725226	NA	NA	NA	NA	NA	NA	NA	NA	NA
ENSG00000109674	NEIL3	10.676331584475946	-1.5516086293961242	0.041202091980733754	13.236031849202917	-1.2236866447083463	0.06687697947398519	15.287302476686696	-0.29263672288022563	0.7604262026684906	13.902860281111833	-1.1588521459363208	0.060553540213859246	15.892319495740745	-0.12749911035154524	0.8795935104093574	NA	NA	NA
ENSG00000172345	STARD5	85.41226288494957	-1.550657929221169	5.85961855364378e-10	106.57424000466958	-1.2127088974316969	1.3646538760426305e-8	98.3746743757584	-1.1242408380681157	6.050989902690399e-5	99.60894293709052	-1.117846272207587	5.944565345096532e-7	97.29893162984567	-0.6310762648762791	0.017960319011965365	83.11769111480842	-1.2038043344870542	9.306173418807428e-7
ENSG00000187735	TCEA1	1283.7108586982142	1.5489749007608162	2.0790621305134127e-164	1520.1829159364102	1.5775605516552578	2.579696040871817e-195	664.6378435922192	-0.10561460872637887	0.7460535268786542	759.4025194127627	0.6862803220839925	9.901402191480567e-14	675.0082597776288	0.7598953016740314	5.082493326409247e-9	560.2628916629377	0.3574095854619827	6.092037823937113e-4
ENSG00000218336	TENM3	77.65964974655482	1.5485073191187928	4.7285924579036315e-11	62.72650984322473	0.7699086035822446	0.003718942031046609	94.4431623845003	1.8078311418911315	2.5866205249252927e-10	49.415150919107234	0.057051279890313326	0.8961689926385777	38.59181683633956	-0.2583258724475638	0.6026366200042997	42.16669395084195	0.06334978954240264	0.9234086361940392
ENSG00000100784	RPS6KA5	18.113400426097833	-1.5469725864096244	0.004167686573668662	22.94313184679553	-1.1110507278782296	0.0166461529036376	22.022050680104485	-0.8551439655280302	0.12314305931800328	21.478204773989663	-0.02330457700238577	0.9746645468435637	19.45850854897262	0.12301717932617261	0.8720312502900128	18.565179242680323	0.04680187962122824	0.9656734521346857
ENSG00000135842	NIBAN1	354.06647886394313	1.546798385907466	3.5893124805742755e-46	409.6150132845296	1.5333444479427802	7.01442462167887e-51	194.61813876844766	0.07019458673977608	0.8447680591952079	283.58794525721964	0.944156923223341	1.7971534653336987e-13	260.9290493716698	1.0853254021403116	2.304027869974348e-9	247.8500390475747	1.0165808315823737	2.034786020956666e-14
ENSG00000125869	LAMP5	169.18656317673322	1.5453233577928198	3.451499462854099e-23	110.57526642452304	0.24468543572361964	0.2843230760267546	156.06872133210817	1.2723216912839008	1.0710108510292883e-10	171.68597656880314	0.1216918864335778	0.563483457785228	144.54531111844045	0.047835425896211745	0.8885569363185644	154.2076031522688	0.2856603686992574	0.20658707502517135
ENSG00000072858	SIDT1	54.54214479217939	-1.5447006972193273	3.7264739299434315e-7	95.66293933966216	0.05633658683197477	0.8477355855826848	51.3693639114555	-2.255593297093369	3.3424914765180655e-10	80.47128447782595	-0.13363252438855105	0.6693276877847905	68.63302032334627	-0.16885105895263594	0.6528602560155371	75.03821309968365	0.15096323993283067	0.7141609440581504
ENSG00000168779	SHOX2	70.65129232884493	1.5443574223992629	2.4987099734129525e-10	51.04869737724755	0.4969901042737488	0.12420930710190756	70.69579389970602	1.4324107524927683	3.312225476864208e-7	51.884999958537335	0.060931612928139554	0.8862118708282416	40.491108736178475	-0.20620271580779037	0.6661943104990693	38.365879426414054	-0.31786388475075666	0.5376227974783042
ENSG00000186522	SEPTIN10	102.29120095263387	1.5441929706864783	1.5586217055337554e-14	70.4135444050118	0.3968275448097712	0.20404198440751484	87.49687294256807	1.1231086899864404	1.159827051499496e-5	68.20008149743538	0.6343234770250044	0.02562898174937834	55.54964385472826	0.49817393636372426	0.18684454286193716	51.66821205097969	0.37332711875924157	0.4068317617484729
ENSG00000235162	C12orf75	99.96606473445198	-1.5428545560700602	8.219476695763698e-13	138.3447721247376	-0.7603933997576677	1.6633540865092993e-5	115.12508216313337	-1.1063973886402518	2.3495202995345163e-4	131.810530280828	-0.7627865255919002	8.098768623883022e-5	132.1740340491753	-0.25359453464932585	0.3209012939235457	127.99418709460528	-0.2884132053080263	0.24482745038550616
ENSG00000091651	ORC6	83.95602982407038	-1.540944174982583	2.590827095069493e-11	123.53978874951738	-0.5303682690679915	0.004956372386090002	93.62281409345155	-1.2486022893574298	1.0252531595905037e-4	138.95589490685796	-0.2780103883992897	0.20143163830823718	127.31924850376521	-0.07233558693552816	0.8209454477652041	124.9300339312195	-0.06339454162863933	0.8617392207188339
ENSG00000197568	HHLA3	10.711441012758021	1.5396891680116882	0.026936126936141225	11.818930165652404	1.4745884194880767	0.02643591610975098	NA	NA	NA	NA	NA	NA	NA	NA	NA	NA	NA	NA
ENSG00000176209	SMIM19	87.10038166263921	1.53895628522057	1.7537997545276998e-12	100.56208782116428	1.5157064286644524	8.371226686653167e-14	51.79506682020354	0.2583339230733557	0.5479608457353669	79.49697014743094	0.18210237922125705	0.5466883272796448	78.54481368214533	0.5277396713193173	0.08196534202226684	57.81376035307646	-0.250641044425083	0.5696509651825394
ENSG00000183682	BMP8A	23.237660767185837	-1.5350074300465657	0.0011897131934696249	30.927948752588303	-0.9175545214144719	0.01882688592113318	29.416294432493487	-0.7206894502686526	0.14834521477343968	27.415151398888952	-0.6436859294037726	0.16552402695029914	26.80942603030542	-0.2029180959776554	0.7434630527192878	25.067514750092133	-0.35474499699404666	0.6063671188239215
ENSG00000167103	PIP5KL1	19.456863496531806	1.5344622098642808	0.0021832367660868245	16.602505453286625	0.9294386866302559	0.1136757733437658	12.211425242347675	0.4489115807754178	0.6313110688400082	11.05644296455812	1.7877498903446383	0.013673895608157044	NA	NA	NA	NA	NA	NA
ENSG00000069011	PITX1	21.009304786764492	-1.5308037678917232	0.0022809776342618162	29.11078247389148	-0.7335289682659504	0.09626900494639647	19.980447961842582	-2.2578971946684634	1.3298362135319615e-4	46.15245441849647	-0.4847826673616378	0.16574931989105574	43.827447236108966	-0.17036262761158258	0.7218429825495449	36.938283913219095	-0.6828586634344508	0.10574824578302854
ENSG00000167695	TLCD3A	17.468923206242888	-1.5306619806106703	0.007150045969736485	28.256503182586002	-0.2711754593198663	0.616592482989062	23.050411077022467	-0.6043355465561686	0.3027504593989782	26.054758610617625	-1.405556581699986	0.0014280345606917585	23.44592263948942	-1.1980489390021192	0.02151064991996758	29.009773175929862	-0.28794053818642207	0.6714197094557817
ENSG00000122644	ARL4A	10.991135928409328	1.5296575270398711	0.022041887881186606	NA	NA	NA	11.659327948440493	1.5697407176491165	0.03738912314971533	NA	NA	NA	NA	NA	NA	NA	NA	NA
ENSG00000177595	PIDD1	84.64155365083488	-1.5290909605574665	8.474444172601894e-11	107.47082552580954	-1.0853183814522465	6.514353685753019e-8	99.01846264462831	-1.0067425440389892	0.0011354621424068555	71.86078621990085	-0.7837516859332232	0.0016820565366892535	58.803170459795744	-1.0122814815033834	8.233448891861757e-4	63.664117868368024	-0.62042795014799	0.05361467265993298
ENSG00000122966	CIT	74.98417360195934	-1.528953092261895	3.7187380301786504e-9	88.1562812550433	-1.4722316670944637	1.2296378232929738e-10	118.68054386618638	0.0330191666446527	0.9631507435966254	97.44222392240849	-0.30947605360156116	0.21831157287066158	82.95378239471094	-0.37310962348254667	0.22263495912641543	80.52361073599386	-0.4027520552107541	0.19654139345952518
ENSG00000148400	NOTCH1	91.26465399558253	-1.5285358551603307	4.346095053722477e-12	136.32719953991133	-0.46058251890635354	0.013585138635598754	122.51209545534564	-0.4863011407880963	0.24451156697399337	97.2482260102617	-0.5243667655646859	0.022647414751795197	77.3795092416832	-0.8184264158515827	0.003987958865599451	86.92135623642304	-0.33406378685950155	0.27620076158476436
ENSG00000044459	CNTLN	39.94732147569904	1.5272860841896794	8.076881252028586e-6	31.053418639917002	0.6878210356869253	0.09849884323360639	31.493123839791544	0.9503013755768163	0.028103464546737768	27.98837377124675	1.1114226046498556	0.008821058207521782	23.131118123139228	1.021797645802674	0.047223538709853165	17.82750723166791	0.4526497763888605	0.5696509651825394
ENSG00000121410	A1BG	25.928479702884232	-1.5250676362079105	5.429203078884729e-4	40.17813759966065	-0.329653353113243	0.390958757855283	30.980368699096015	-0.9208931519628392	0.055365249803785765	26.896269573528166	-0.412769193570493	0.38917462327431884	26.581053585978275	-0.009392863172518069	0.9917670971098487	26.942450830251254	0.10720954869059449	0.8934493784341231
ENSG00000151304	SRFBP1	39.522178053775534	1.5246169944761707	6.317627028207051e-6	32.89978310792969	0.8405643137597386	0.023420693618336295	30.580113570338174	0.9016943120966605	0.03789626958077213	40.12804968926885	0.7188376374021174	0.04836978961030094	31.147769183333146	0.4563918778901309	0.34152886281825207	25.22400271961555	-0.056624050011842855	0.9505411636824205
ENSG00000122224	LY9	80.72089915089195	-1.522177612246036	1.2595034516240104e-10	143.05463042907738	0.07317150216723826	0.7465870376407716	73.58716202092066	-2.589248106053179	4.8417946535374167e-17	76.49608505411523	-0.09303231106515487	0.7872449409334148	82.84527022106629	0.5232295973329093	0.06780483630932795	54.50460453218317	-0.6499883783841797	0.055494240081240515
ENSG00000198752	CDC42BPB	60.9520217159693	1.5214650803566374	1.870644840435887e-8	48.90338327215835	0.7269958690016068	0.019161335617825417	72.80293040947547	1.7544976839586297	6.364982841194019e-7	45.85124149425442	0.4950340634918904	0.15820357764765794	30.82840130767384	-0.18525939765547855	0.741784015653326	34.173611950595316	0.16875557299787258	0.7909045902757943
ENSG00000100360	IFT27	46.2665920851741	1.5210922168765708	6.010498636094724e-7	41.503542016584916	0.9839532548356728	0.002997842722895753	33.4446850479835	0.7343689678719332	0.2354132374924388	41.22281988905544	0.26950896517608003	0.5272870495266456	34.26711967602149	0.17144318960842886	0.7543158775510307	33.95203781230285	0.21529451280793976	0.7442913313581743
ENSG00000055163	CYFIP2	489.8475885995444	-1.520101262119538	5.741271004095253e-52	668.4382487564156	-0.7958801958768263	1.807741623270273e-21	603.6941939609787	-0.798060157067175	7.127303820701431e-5	685.0012873308872	-0.3874484400344454	1.449360596833183e-5	623.8954184089088	-0.21058515044406853	0.1852547726633379	579.6381717379169	-0.38043072653727766	1.4330515007925462e-4
ENSG00000153395	LPCAT1	218.19647248317955	-1.5188932869484864	1.6882387552047322e-26	269.03605596752544	-1.2333652030152173	2.280434148037269e-23	300.558942788307	-0.3946471533642947	0.07998876116923795	271.9711558786729	-1.7834210026876514	7.2021132903355724e-37	249.0220422461819	-1.4592691901839017	2.132490135052606e-19	295.42821200077725	-0.6180198405197276	3.8621971709830425e-6
ENSG00000162836	ACP6	45.811840555374445	1.5184936102453137	2.1319583116984843e-6	33.36718237479026	0.47974225641310636	0.2788385621105989	44.94512127564835	1.3686209804197618	3.7247523308673116e-4	33.6164390323309	0.8767791516172185	0.0256878616454257	23.32911661397954	0.3886740751973364	0.49951978685318404	22.389146883046624	0.32411762705791325	0.6658973507032048
ENSG00000162946	DISC1	43.493128071437376	1.5178837716468492	3.96230906297569e-6	34.53446521063142	0.6777378368879686	0.07656665238229264	42.898732898019446	1.3610821979671324	6.904233024178935e-5	25.57849062823883	0.5817675395622786	0.25943086317901076	18.924456470433487	0.22675014379529715	0.7712108044451044	19.631154066570144	0.37075778221109457	0.6484687620880252
ENSG00000174669	SLC29A2	27.25934945739121	-1.5175314312711572	3.849820405985947e-4	29.803802633350926	-1.9239461576018808	2.3567681431332317e-6	39.20019071021939	-0.2551779221831837	0.6589720604722569	63.61635218501942	-0.9447922777198612	0.0013075598151411796	53.26709671589398	-1.0518508921650747	0.004588181912100715	60.61978256405976	-0.47072777416286765	0.20300707472680524
ENSG00000116985	BMP8B	461.3398520006608	-1.5159429544082557	4.4961076063060287e-54	671.6687931228489	-0.547707953789771	3.2100443867018014e-12	497.77984291928897	-1.3999306087161405	1.7336131201277928e-12	343.3030307678156	-0.6423903954417531	9.88201372980495e-8	299.7753510011116	-0.5872124427565588	2.501739713249146e-4	258.8687460477737	-1.0971521450570054	1.5961787094259225e-16
ENSG00000139725	RHOF	61.23654193501376	-1.5158030265304845	3.362086765397478e-7	81.46677042142606	-0.8603947693285235	2.7166114940197324e-4	74.8612040504266	-0.7970870092659225	0.06292917980695745	44.10565851780603	-0.6892261514690516	0.041960473552336106	41.42224619712452	-0.3947544734320801	0.38514508767043604	40.82169686460134	-0.37754908616537763	0.4356627736385529
ENSG00000158710	TAGLN2	1134.789908298982	-1.515315553647134	7.806329705283082e-95	1642.9386085385033	-0.5567924680948709	4.588716343798088e-26	1424.7074856413542	-0.7074551169942072	9.73767331979994e-7	1708.2383439738107	-1.2805817407423552	8.284753002923099e-85	1579.7450292286553	-0.9607753791245173	1.4747496270620942e-20	1856.59307042289	-0.2920637012020412	3.24886958117503e-5
ENSG00000073849	ST6GAL1	195.20852654165344	-1.5147716302956926	2.5919681767431807e-22	268.76582534223155	-0.7631120130694506	2.413835220829904e-10	216.21352889788687	-1.2767795674934153	7.221530824903545e-10	307.6278047070822	0.07102268131742154	0.6686994050158839	282.58971390254055	0.2414326810715817	0.20828934552783243	255.67937430881022	0.02179348281041848	0.9397564549736619
ENSG00000172216	CEBPB	142.18526371432924	1.5138832151059223	1.0855570326048255e-18	189.78077790935959	1.7710689259112042	8.087467666515982e-32	92.53196034631792	0.4795071176783602	0.14758255427617104	140.55979898556504	1.233676549345331	4.028198798804604e-12	143.8416086539282	1.572122739596715	7.0692602203458516e-15	135.8559996434286	1.503030758214241	2.2891289653478136e-17
ENSG00000162645	GBP2	22.615282240705447	-1.513777241341334	0.0014454613317108277	37.11450637094923	-0.14107041373427867	0.7505368004114696	32.126108998759904	-0.2720739187603421	0.651476135298492	60.570847418547494	0.13115021313707687	0.7266809242342285	52.048495290077724	0.1121766442617616	0.8066885434941714	69.75588556196496	0.8850593430105743	8.28173545955016e-4
ENSG00000135414	GDF11	59.478680618029045	-1.5128203813197396	5.46460948741172e-8	79.31842811025992	-0.867980648120064	1.7999367569398756e-4	83.2828306215101	-0.33055782769739517	0.3185045677558736	98.62569282170033	-0.8688816757181675	4.979589133088667e-5	90.18920767099864	-0.6377033769033086	0.015958057517042868	88.68637972787388	-0.6276222031158758	0.011534841873586388
ENSG00000108561	C1QBP	334.47480348192266	-1.512518191080387	6.1717330527328e-35	387.9604523775988	-1.547004079761942	9.352854056632206e-42	365.29259998149394	-1.3221536224204673	1.409897075713798e-7	647.2523123333585	-1.2893674343541361	9.565447458802495e-48	598.6897138946958	-0.9685557427934655	6.483877435520068e-14	687.5950063806528	-0.3724082840838394	4.266967563967846e-5
ENSG00000102144	PGK1	4920.766569036006	-1.5103207009581392	2.8054086491221975e-293	6234.018850987384	-1.0995147871045035	3.0317161709400864e-262	6477.885426076487	-0.5433599690595046	0.005646319220435105	5267.66655617443	-1.7561220296061024	1.7816013633234412e-286	4701.227872945851	-1.5506476207450375	3.160747766079783e-70	6542.53341753293	-0.14265990185029476	0.005299107896131451
ENSG00000163704	PRRT3	16.812793782233648	-1.509131280219757	0.00945669110821167	20.680478645946394	-1.2731961198089603	0.01611861793297381	23.31650797625427	-0.4072636537645121	0.6389696984882904	25.568406762193906	-0.17792127021486906	0.7605956821149356	21.302537365248277	-0.2877345752604773	0.6574510983327991	20.35961423599062	-0.3837021000798011	0.6013464051692963
ENSG00000170525	PFKFB3	340.10560841036624	-1.5089855733145203	2.7512016089045763e-36	500.9450260214532	-0.5164638806894993	1.759989082006462e-8	466.1282141983523	-0.41550750110222784	0.052622100467442826	238.12790085400158	-2.0824620153755693	7.919331229066091e-48	200.01659874932412	-2.257540522970954	2.673845648600329e-34	266.4584288092297	-0.638617707517967	2.271770343880998e-6
ENSG00000043462	LCP2	40.43330049784466	-1.508887251135496	1.582029850540671e-5	68.67259562314308	-0.03777436094613848	0.920075064702624	45.36892179137422	-1.1734434638314302	0.002162888609071256	64.50461211452051	-0.2669260848777907	0.3958240864338367	57.234582013973835	-0.18351136876928267	0.6511779889029692	49.46777554487552	-0.6037387941565422	0.10951950125198828
ENSG00000124299	PEPD	46.92925053493176	1.5075995052851825	5.414233252723562e-7	26.466933533304783	-0.2387876938628178	0.6432377438212955	57.258390122200275	1.7748020243672016	2.0119958468895527e-9	50.05960797732119	-0.018320030452180086	0.9679200784421581	39.93785973629064	-0.2618943768008294	0.57638578533947	44.06048334791496	0.0990810943467237	0.8727945320764128
ENSG00000007237	GAS7	133.50263734426386	-1.5059110606521975	7.034586033022029e-15	252.82862990705456	0.24668819789397478	0.08680418642881245	122.33746849061839	-2.585144885486088	5.038861343428311e-19	205.23942036206347	-0.22651247777349492	0.19000214521320058	226.72957585360894	0.46919949991319637	0.01695152250614539	147.66224609012346	-0.7759111938656235	1.1780599701804113e-5
ENSG00000240771	ARHGEF25	96.03879562288917	-1.5057115864365185	1.1738336483524183e-11	135.4646767924133	-0.6492869314464782	3.9896203139487085e-4	116.15860838044362	-0.8624126758828923	0.0014907711292844968	102.38439286195558	-0.7632333878156786	3.854647310685996e-4	88.0291899974806	-0.7662987788798636	0.0027715508431172117	87.80661963485838	-0.6849118173776737	0.005737731832157888
ENSG00000156804	FBXO32	152.508262882949	-1.5052248335324698	7.783790876063387e-18	240.64409258030022	-0.274661179693256	0.05841715659444708	198.32089725877825	-0.5936597752770525	0.008632112982452195	147.0013108030122	-0.6141920691122075	8.828369630525683e-4	139.71895204196392	-0.2870916480618002	0.2573050465955157	188.68254469671615	0.5926069238114265	3.8459694120169624e-4
ENSG00000100889	PCK2	244.7407604302494	1.504560482046153	6.298535238729633e-33	198.80709767599396	0.7491974574256342	1.3880432867980633e-7	120.05863974107359	-0.33648197817672315	0.21215122593222266	210.40983662261732	0.6962841416909848	9.920210339296919e-6	180.33691237781048	0.6922507205011876	4.350094420481131e-4	139.66390874886264	0.09850060742380713	0.7675537089232026
ENSG00000111674	ENO2	1052.7469473151652	-1.5029824572502213	5.430498004086283e-89	1523.540729567465	-0.5611557643010048	5.3486231927193375e-18	1453.7938545509983	-0.37566231092274865	0.011713223072658907	587.329969285457	-1.0950389086970942	4.100201079107167e-31	523.914048708862	-0.9449968678273571	9.832294903946662e-13	582.92826481495	-0.463695248842459	2.776775893747596e-6
ENSG00000254709	IGLL5	2289.58430078372	1.502455356576486	3.8079445722119433e-212	1482.5664431586608	0.17877992199033804	0.004714681127733816	1966.4738199873464	1.093296775236081	5.772090927577165e-7	2067.7869602128	0.032344121328148144	0.7790983262733125	1721.6868861023045	-0.0706240638776997	0.7658393106764025	1888.61745227854	0.24804712240628612	0.0031622194701647222
ENSG00000145911	N4BP3	154.6335132955191	-1.5024443156222425	1.7049170523179762e-17	228.4197229323139	-0.48795227339934594	7.739575747563402e-4	188.03292885953786	-0.8399533883379966	6.75717479911589e-4	117.41529158113768	-0.8815789420273278	5.376954183989339e-6	102.25009658386222	-0.8242295287813651	0.0019088805159011922	98.04854764383677	-0.9174558648998371	2.558106144817527e-5
ENSG00000261652	C15orf65	10.25020767987452	1.5019170500813896	0.031126238057743612	NA	NA	NA	NA	NA	NA	NA	NA	NA	NA	NA	NA	NA	NA	NA
ENSG00000120437	ACAT2	95.92561689027048	-1.4985268840415809	3.4920023088290436e-11	118.31748406932434	-1.1779350647996278	5.33520955550661e-10	109.7826049904867	-1.0500853112276283	7.038397481237878e-4	223.37053713738058	-0.6848427391110579	4.320853049370941e-6	203.72589029612402	-0.4641649987573167	0.012659553279458662	201.56249344051582	-0.4292276144589691	0.010952567576029889
ENSG00000051341	POLQ	87.32252244781353	-1.497950234773276	1.3194411488648685e-10	109.54794082937278	-1.1101916147654567	2.0603670710777412e-8	114.75314860628454	-0.5250235415224556	0.10526646803756406	103.17580524422067	-0.16253429849593115	0.5563066339379801	88.24145399111899	-0.19490565359856338	0.5781307478526521	95.3505379826514	0.08071996848135976	0.8626313748954602
ENSG00000092969	TGFB2	81.69045763677242	1.497554966325315	2.2938828206127876e-11	59.126367729281334	0.4544591384676937	0.1306960657697215	73.99775635604423	1.188652945493725	1.208353883574675e-5	82.32325472808301	0.8528957161962767	9.728107820199618e-4	68.38597958272184	0.7585370527014793	0.015794925622580728	51.547593301860715	0.0995745062189813	0.8647639995129637
ENSG00000090975	PITPNM2	26.018686426825774	-1.4975175191116152	7.851457436766789e-4	43.024681708196965	-0.0987906659531517	0.8159666885212661	31.065369588700698	-0.882146895082286	0.08184980891478703	26.41632423009144	-0.45228744256131315	0.3492670448742854	24.064318737658112	-0.2918901399596638	0.6279908593269982	21.214520372127076	-0.6693085910361106	0.2951454537305389
ENSG00000135116	HRK	12.304718740338402	1.4955828080459068	0.02060507048162355	17.48960432893419	1.8452297052096098	4.974752975465335e-4	NA	NA	NA	17.5614935204995	1.7501646964788695	0.0038958968170513877	17.023070978601243	1.9636754622189365	0.001993670655719429	NA	NA	NA
ENSG00000163888	CAMK2N2	11.339309302418728	1.4951473562988495	0.022932424531123097	11.17520309278695	1.151257145787345	0.0880859304292069	12.933851179672537	1.6427984992743083	0.017470049464809782	15.242580828584215	0.56172079012581555	0.3792949137135974	12.556517849814664	0.43492683191659254	0.6049813991090626	NA	NA	NA
ENSG00000173110	HSPA6	11.268401175297571	1.4945145512276778	0.025030180961488204	NA	NA	NA	488.2206871477229	7.310341478055557	1.1318374108506567e-80	20.296253718506478	0.6409162006612706	0.2354612393855657	13.251725271418703	-0.09014432763471923	0.9212326756587944	2631.9335827132527	8.623217991802056	4.684626306430445e-303
ENSG00000103522	IL21R	206.92973986723644	1.493044964276685	2.434216917989526e-23	165.5233065381794	0.6953104638458587	6.89322687348433e-5	198.76273941718335	1.3088759432126675	5.764575086966685e-9	248.07046607398635	0.5700500569871214	5.666960849313718e-5	197.84387797234635	0.36890434750499146	0.09995226165002451	180.04796631743022	0.1748537841197966	0.4764556154166957
ENSG00000125637	PSD4	862.3675919292082	1.4923303614684271	0.07484500921882958	551.9700096988039	0.1286234370844648	0.28345409466774213	1299.9305609771718	2.1552230506744783	0.09119964184846101	1079.342168633947	1.0738256854263806	0.34116931584121357	806.1474688486	0.753576039408045	0.5010682968410993	474.20555245996553	-0.7042433141461518	0.32787294771842235
ENSG00000134369	NAV1	113.76803318526329	-1.491239477448765	2.320907246570264e-13	141.67316543015536	-1.1912137827669407	3.805693446415522e-12	158.4191157129565	-0.3643894289669679	0.3691488565378097	97.0429619582122	-0.6963242627861929	0.002952802664183606	94.76896183833323	-0.277451502272534	0.3607882824486603	81.32550643394836	-0.7465521676359843	0.003969764739891031
ENSG00000118640	VAMP8	95.49477295130856	-1.4881706022838888	8.753520894698046e-12	134.25683240784733	-0.6540877471928724	3.2089074925255323e-4	99.71008780562227	-1.532823020559013	4.331310755293371e-6	148.75235571772302	-1.235762545771481	1.725926157192577e-12	147.26134060495613	-0.6582820466312226	0.0018831845583644786	158.327224488611	-0.33244776617183514	0.12538107407491594
ENSG00000143776	CDC42BPA	41.586044358739294	1.4879200532505106	3.96230906297569e-6	34.6062997804497	0.7718269025644903	0.03886221026442001	46.130226543549256	1.5760138266186043	4.700211832736825e-5	25.547174115682687	1.1597395445436807	0.008481790581426113	20.66229156154239	1.0328170767855256	0.05356908097552126	NA	NA	NA
ENSG00000167799	NUDT8	19.939452943533247	-1.4875364341170523	0.005778706965357364	21.84003739594772	-1.9319726204354508	7.712948014987753e-5	24.767026534192354	-0.769970403359083	0.18786686298302924	27.930854866533203	-2.0917602978656946	3.511418467268878e-6	28.4356494917675	-1.1889637132681052	0.01098427671734323	28.52077334179546	-1.087559284483624	0.02074150070582711
ENSG00000175197	DDIT3	470.52059467775297	1.4872627156965788	4.0114305364297285e-53	746.4804376410576	2.0710983227861925	4.4553084921607045e-154	259.8050122252003	-0.008020111797607185	0.9873088215602521	577.5030967182901	1.7752329428445868	1.2014269109421387e-54	521.3432997770032	1.8659479376766586	1.0388675851676658e-47	465.88325796130806	1.6967451109511538	6.71766426543499e-63
ENSG00000109220	CHIC2	48.401087052151865	1.4871085471042207	8.394420218621604e-7	63.40417303469298	1.7157509661367054	1.3113203032020636e-10	26.05028559566037	-0.06266040142095619	0.9320481188231349	47.75371387821297	1.2429009615206361	9.684290016832448e-5	40.490228956760646	1.2012838183845036	0.0012445450358924894	31.963730406417852	0.7280406040038705	0.1134091139637559
ENSG00000141012	GALNS	54.27904639455312	-1.486965619534044	5.04222849466894e-7	79.82078847669763	-0.511978196907795	0.04012978931060022	73.30208882135952	-0.45813485463751297	0.19904744583587186	97.11772865299724	-0.8727454465696299	1.1552099007810829e-4	84.65252631256566	-0.7946185975671881	0.002044593299742409	101.44316779365687	-0.10515806788438961	0.7775366262978889
ENSG00000133142	TCEAL4	12.099444389070074	1.485424923856027	0.02141335072916728	NA	NA	NA	NA	NA	NA	NA	NA	NA	NA	NA	NA	NA	NA	NA
ENSG00000146242	TPBG	21.405912566854898	1.4836641499668828	0.001535684189477922	13.090826910164502	-0.06239604076380398	0.941762047314436	21.490613270485756	1.3631723223664556	0.008012508014467505	13.400229260757836	0.45544837073504985	0.5356427354912415	10.990904264531375	0.28158212273504024	0.7738276144702572	NA	NA	NA
ENSG00000068697	LAPTM4A	1913.6822741087103	-1.48197195759251	2.958282687323725e-182	2792.219396468314	-0.5169843483370035	3.556974856955964e-37	2024.3747695756479	-1.4630671187463984	1.315049701114518e-22	2448.228500999323	-0.7704509094012555	7.846587780380722e-44	2239.670280546094	-0.5521621139085038	1.2737366630991863e-7	2689.844651927808	0.08706398647077307	0.2465304173091664
ENSG00000009790	TRAF3IP3	44.11399909571313	-1.4819594567773833	1.2557613061050481e-5	80.79475027640895	0.1691480846209147	0.5629182864214222	39.10529657840511	-2.899066780400711	1.1283754608125846e-10	62.44469059246872	0.2890645928992435	0.3852063822151252	64.29467809517512	0.7330281203546637	0.018110755357199106	31.485645246398352	-1.579009074881389	1.0110170182886615e-4
ENSG00000099958	DERL3	118.91016618588708	-1.4812527883314375	1.7409302619132267e-13	123.69187320580959	-2.208686303711949	4.2412868599045153e-26	139.2315824276786	-0.9574562629783252	5.1677494347764015e-6	162.61182658067273	-1.8270770827210832	9.352268195088441e-27	151.35548021092953	-1.4073966837719258	5.871250271726721e-13	213.18898645238647	-0.030632005079574375	0.9241245181472535
ENSG00000133812	SBF2	52.09182649033259	1.481009480410619	2.518674785018442e-7	45.08572981585748	0.8443005364391343	0.0075944007411398885	52.37747995468402	1.3763034905780418	3.0249130646329e-5	43.88578649350901	0.7017230893809848	0.05367793138279002	31.877070932033934	0.29495926294359437	0.5973439009677161	28.914217440631575	0.07329315090226349	0.9313881642131074
ENSG00000136305	CIDEB	10.311919387305258	1.4809225941323325	0.04596778220419163	NA	NA	NA	17.374286305544985	2.368871473279658	2.482522585039572e-4	NA	NA	NA	NA	NA	NA	NA	NA	NA
ENSG00000176399	DMRTA1	10.32255690496485	1.4807337970144674	0.03416106886790294	NA	NA	NA	NA	NA	NA	10.167430301565155	0.5661336967065657	0.5221095898436682	NA	NA	NA	NA	NA	NA
ENSG00000133104	SPART	75.21372692232467	1.4798050435774461	2.695827273108582e-10	53.38388974908237	0.37213404501881536	0.26771600746249735	75.2537098207891	1.3665875962221858	2.839293104697507e-5	48.62654923450003	0.7089566175802096	0.03389325281082732	37.098206010928784	0.444659482682244	0.3217147688320948	41.15001647530448	0.73371421621614	0.06036497734329807
ENSG00000158716	DUSP23	11.295792130976082	1.4791300987252238	0.03677166717888766	NA	NA	NA	NA	NA	NA	11.437995344358221	-0.5829034989341272	0.4772930471723486	11.826311789097	0.026116521245411608	0.9816473669584503	NA	NA	NA
ENSG00000105808	RASA4	130.687294152732	-1.4757878406329072	0.0010602067966447692	179.66277618544365	-0.7109771796638144	3.8112605458957058e-6	164.4763226869744	-0.6717167992343767	0.06112053646474851	140.10670505861697	-0.5221337343919767	0.012095359979340718	120.1609927342989	-0.5287928438399353	0.041616584563642006	101.49065643215854	-1.1171342502787103	1.6806331187038826e-6
ENSG00000056972	TRAF3IP2	25.7662528747093	-1.4753769454893568	0.0011086524404490545	29.633007147142333	-1.5656865520626075	1.6982681976335538e-4	27.433449860499564	-1.4322909352501605	0.004747782815807472	33.003704663157684	-0.5789191764012707	0.16134401554966565	29.962630906321493	-0.3885804566809367	0.4518619008689798	31.26088292121694	-0.1770176015542271	0.7934576240161672
ENSG00000114315	HES1	20.99293950063545	1.4750554458959977	0.0013480341669563842	21.625385078240626	1.2188420527875665	0.007614367940823611	11.419223352517395	-0.08058215075866366	0.9411524606292112	33.787960311213865	3.4478746400071323	8.9303489644747e-12	28.671231447361144	3.39774180349388	5.684783828091165e-10	NA	NA	NA
ENSG00000121350	PYROXD1	126.21924437170928	1.474704256696744	2.913711715285128e-16	169.01676465729557	1.73659958676278	2.6383922715550204e-29	82.86041898121422	0.4266026872622319	0.16589133151091973	183.64687152943682	1.8602660316303228	8.0731089402589165e-28	152.57819610634047	1.800758920420242	4.451912847070925e-19	90.45805122551604	0.7752031651654929	9.284306860629385e-4
ENSG00000159399	HK2	699.2753936043343	-1.4743400897455747	2.092214297816636e-74	1165.0882079132289	-0.09005649347569757	0.22214893224181295	849.4573156730112	-0.8263319461684885	2.3491942532935787e-8	482.8891642179569	-2.337908765706742	5.1279130023889226e-104	434.2788787028769	-1.9873341143210386	1.3420722538720804e-45	530.4871611120411	-0.8323790372269192	3.2856727315015473e-17
ENSG00000101911	PRPS2	182.69069735503052	-1.4740606223199637	8.245819435112535e-21	208.87779619015248	-1.59095952673731	2.4912304673669722e-26	211.71720138772264	-1.0201289524284023	8.307003111232337e-7	338.9636971832678	-1.409363163299586	2.158353829986809e-29	320.22303738440183	-0.9766170617769362	3.355038250039886e-10	349.99717269739494	-0.5486654749006564	1.8581278458088487e-5
ENSG00000143590	EFNA3	104.80000000907435	-1.4734255033352388	8.990868903221137e-12	143.75975080522088	-0.7372045344160295	2.5786448315065715e-5	125.1746231684185	-0.8840868229066396	1.473050377078313e-4	74.96971308157404	-1.8374237551418287	6.279293354801416e-12	67.70214966126372	-1.564972839114046	6.499606867012643e-7	74.57753311806304	-0.9832433535087552	2.5072671443509686e-4
ENSG00000177272	KCNA3	98.15994402352068	-1.4710028317174297	4.065035907798994e-11	124.66501173685292	-1.0512539139167962	3.869665008252731e-8	116.97904928454119	-0.9028862307957125	0.002611485410289786	86.94471178890196	-0.5738081020254634	0.013914491948012178	76.67040275491662	-0.4871486729575208	0.10135087547616067	71.2441188116947	-0.682029913184135	0.013721357225377729
ENSG00000164114	MAP9	54.243058704077704	1.470881158235324	1.2149728673280814e-7	44.31347594953637	0.7211641818369625	0.026538694078034962	55.04643119181804	1.402724183694777	1.7148009105464286e-5	36.149318266229656	0.6054616656728244	0.11956402157688795	34.189795029931446	0.8318764767898799	0.04566170895521404	27.19196084840002	0.34218346012842493	0.6004065662057638
ENSG00000169087	HSPBAP1	28.88162037718577	1.470762762315598	2.217891707078979e-4	31.810341845099067	1.372698236122815	2.284767960242615e-4	18.745891983552315	0.4407533063819949	0.543790209664137	33.14526265078914	1.2224792571187277	0.0015282171105899447	29.404345999786596	1.2676287309694931	0.003910697155937947	17.381563362392175	0.08751821181453887	0.9358821501793425
ENSG00000133106	EPSTI1	36.43774562838575	1.4697533155019944	2.059285504227018e-5	33.41876527942804	0.9650203326358255	0.009043142814262117	31.351047196608825	1.0497614501366503	0.014818386790967378	77.88151611231393	0.716871640919931	0.003506357492721517	65.1723634996833	0.6524981256457215	0.03152063579196541	56.12955805205088	0.3347091686522763	0.4038691478181119
ENSG00000132646	PCNA	359.9478141323248	-1.4687390940338525	2.2945500728370254e-37	505.99966388510995	-0.642129771718384	6.509820458249101e-10	419.90841676892677	-0.9747080250036032	1.990534657349601e-5	689.8865335035404	-1.3098542063892862	1.0866303585670555e-51	658.7042370939471	-0.8480395967144502	2.6560547786243107e-11	630.3623754271343	-0.9389241632112248	2.0682286499527252e-26
ENSG00000089876	DHX32	31.398161340742853	1.4676775954983283	9.945123441658673e-5	21.047136297902053	0.23775692624941866	0.683976066961016	23.56486028481657	0.7699282892371061	0.17972701442698302	18.819856283486175	0.7561063280214807	0.18093973979228078	13.301420545669178	0.29892335613250115	0.7306291559003237	NA	NA	NA
ENSG00000107611	CUBN	10.359674279776915	1.465536381366886	0.053834065254267684	NA	NA	NA	12.073281905333692	1.693107136958078	0.07226417170127239	NA	NA	NA	NA	NA	NA	NA	NA	NA
ENSG00000144802	NFKBIZ	42.44795754967288	1.4647241130486328	3.4068775143285818e-6	48.82324327505937	1.4389927986722202	1.0690186469101646e-6	31.025049134089105	0.6735317605795226	0.17001834819191497	39.849825914931174	2.1442199015934413	8.652829695408812e-9	29.00669161886714	1.8601215588740505	2.8023829367772304e-5	16.850594028715307	0.803489206842512	0.25513127623823756
ENSG00000079691	CARMIL1	66.96386915010372	-1.4614133323546805	2.530944766773169e-8	87.84598574017669	-0.9205175987961165	3.245246509439395e-5	89.14267241286927	-0.49182215950747993	0.19501135619820412	76.84454078941307	0.16360094179329784	0.5922563927007941	66.82757751827735	0.18155593486112429	0.6242687437583023	53.28746353096979	-0.4450452837633585	0.24181311644140438
ENSG00000181418	DDN	61.57025222049807	-1.4601256517217167	1.4671468343047656e-7	63.02429397213459	-2.4090940438665243	3.27912074480887e-17	79.81515911984948	-0.5954940287101622	0.06950430065688398	120.99661703645346	-1.445886178114948	1.6237301489497878e-14	102.61454548874984	-1.544120342492056	1.492045893360168e-9	114.09210820379772	-0.9408582714013314	1.9828290251944703e-6
ENSG00000143153	ATP1B1	25.88689385978284	1.4596555944907814	7.526328839141178e-4	19.599867287731065	0.5021517245102263	0.3754649987251223	28.72657956582684	1.5356364513891019	5.036679986287751e-4	12.898188638352252	0.8067556318640035	0.26272934816275356	11.673275881964342	0.9403159117896136	0.2210688013014527	NA	NA	NA
ENSG00000176105	YES1	72.10720276854101	1.4592140163656517	3.573496623318431e-9	51.012351126257315	0.3570132790478582	0.2797262554946256	72.15350308265342	1.3657089402481606	9.226023639990774e-7	55.28231158265969	0.7516694456739377	0.022254995352284618	41.67894932536797	0.46090094871799026	0.2778625434555227	37.95829345683226	0.2607434256809605	0.650198284352644
ENSG00000123384	LRP1	130.10724710876798	-1.4592024918152773	4.879557001120943e-15	154.5774170354733	-1.3631433939674686	2.5029577735130703e-16	194.3951792999123	-0.10638711679448402	0.8763500536684964	46.179344698270356	-0.1160334397612801	0.806178170788026	42.077003906594186	0.025288746284023375	0.9685481987096773	37.16374421583761	-0.29499212076186954	0.6398314283859767
ENSG00000152256	PDK1	853.3524344224082	-1.4585606703979177	7.620676153201392e-85	1222.7344702327343	-0.5654399664796852	2.2675264922070863e-20	1175.240951648708	-0.3580589449441831	0.07974075763088603	613.0277435601042	-1.090318723704641	4.6014747237891586e-27	541.4594994096382	-0.9823734715781982	2.1723897808243286e-12	678.5710901143539	-0.10966361992270324	0.4848595879026516
ENSG00000213859	KCTD11	60.923241700157824	-1.4559721543744903	2.492937931879419e-7	101.24516111092107	-0.09492579753183573	0.7240531697863097	75.51942261713066	-0.7482579262425414	0.010197450463607146	45.66045208066065	-0.6864400411030873	0.050581561729302324	42.29340671779415	-0.4220147095108718	0.31284726526841533	39.05366634483583	-0.6289895238363099	0.13353439399462994
ENSG00000168899	VAMP5	30.126305091273736	-1.4540514825885724	7.937584204675327e-4	47.73466512453722	-0.1770464379816511	0.6605126883322223	30.029787922639873	-1.7042529266739257	9.06624263787886e-4	37.880266251609385	-0.9451912991263405	0.00887692680480596	38.256747905543506	-0.3829735386150165	0.4274278944225832	40.631365309707526	-0.10861150071737993	0.8759479170149947
ENSG00000130766	SESN2	416.4311023857236	1.4530727711083196	6.327624604929946e-45	531.6755672553973	1.6239241453558413	8.780923312166126e-71	226.56007126349948	-0.12172629705456714	0.6628652814233347	471.09721997643555	0.49135181580905657	9.518518078888827e-6	453.53926062184246	0.752758305814528	1.2889870101900498e-7	622.9573644086421	1.4665785169398768	3.8210925401299076e-57
ENSG00000172006	ZNF554	21.146453271423628	1.4528184528779657	0.0019295703233576044	20.663383424041122	1.0693332175062964	0.025358648012370207	17.90810309389222	0.9660898680279485	0.11880317595167542	49.84110332784494	2.8668449677237255	8.727819851765839e-15	26.527107907728766	2.0489765302535647	2.530316569442102e-5	NA	NA	NA
ENSG00000011590	ZBTB32	58.63477794054177	-1.450472917914772	1.9428750332284097e-7	68.60342192120281	-1.4363860072579813	1.4150071002480297e-8	94.96269031225823	0.13070476295115088	0.7284834687274806	76.94834951935316	-1.5299215233157146	1.765812793054333e-10	69.27773014547064	-1.3205954333227117	1.7559597340861837e-6	95.87479390049631	-0.027218294114306096	0.9544039360902222
ENSG00000155363	MOV10	160.2602116544593	1.4504210350413416	3.2387121680793005e-19	129.3598870438469	0.6779466440907589	4.044864137845308e-4	144.92288095765488	1.149594528099449	4.7322357486320796e-6	123.83374550169916	0.2450487108775718	0.2832661283970141	106.82449596214477	0.23920686137034813	0.41586430641230065	96.67786263658604	0.016459105249748928	0.9731204509610706
ENSG00000173894	CBX2	43.04713604182808	-1.4480512966292363	2.0925058712153995e-5	52.77002878932491	-1.1795003055045634	1.0924923170828554e-4	55.366708610330534	-0.5698726163423579	0.14871490278952007	56.43669245817179	-1.3020722306556038	4.6185365163158965e-6	48.59062322180631	-1.2982563380541383	3.4859036273428176e-4	57.30964301784919	-0.535784293411075	0.12638580637662084
ENSG00000149781	FERMT3	213.20927206070758	1.4466516949463588	7.888222156144187e-26	151.46203367830415	0.3467949283028927	0.049756484480076135	248.2983982975421	1.6430925634368718	8.223592469588982e-22	176.67515809360052	0.05086424718033389	0.8209704269118324	140.09275344542704	-0.198202481512334	0.44067806780977037	174.55405354034852	0.46307872585987997	0.007824335719957625
ENSG00000175155	YPEL2	90.98880254182652	-1.4459974513475635	3.6222272612714226e-10	133.64138364280146	-0.4885645135696642	0.009467835616427275	110.17994475007994	-0.8339506603575602	0.004064393654711695	64.2406189136438	-0.3914187620648972	0.2182978385876061	62.40161507320523	-0.022902926428726367	0.9625424813718464	61.79668385212813	0.004867096207378167	0.9956977985235002
ENSG00000163449	TMEM169	17.228038030307513	-1.4446392687370155	0.00978152572912101	27.672206324691725	-0.16366999077926986	0.750105880923713	17.69165417628225	-1.5686948212366876	0.011556257471083383	21.996462442248053	0.38361118652083726	0.49735958023472365	15.713025528472514	-0.11082498046484789	0.8966063059066985	NA	NA	NA
ENSG00000132182	NUP210	2442.2997777549544	-1.4440977255674015	6.056153050601028e-183	3185.183821270846	-0.9200929616054848	1.2096337850329308e-96	3142.625125490349	-0.5828639782012788	0.053878891101481786	1921.1081923393765	-0.8183149356581425	9.972762001036914e-9	1674.4441530114857	-0.7791395131156088	7.3689711167003816e-9	1772.7955078018106	-0.4944573452240143	2.490623740808033e-13
ENSG00000164061	BSN	10.550519314828769	1.4424629079906093	0.03973267044547648	12.418850519187469	1.4837508874288112	0.019542482598646046	NA	NA	NA	12.441203854104575	1.1991047315285024	0.09047333452666494	10.72512574517533	1.182887561014396	0.1513401095001544	NA	NA	NA
ENSG00000084710	EFR3B	12.67767802357804	-1.4419562926458087	0.03658057369373464	18.646148633564668	-0.4409064062492498	0.4667837945271123	10.669396745692264	-3.257899741000027	0.0014792139589506839	15.876781689864762	-1.0226495407178349	0.079323216887005707	17.917085889024477	-0.08657240920557291	0.9138229967109417	NA	NA	NA
ENSG00000134508	CABLES1	246.11716660678428	1.4415869748178893	3.893188136505116e-30	181.3619626470112	0.42704494986789043	0.011544709213040424	348.19129273000436	1.99058640640195	8.786148826885898e-33	224.19179038948445	0.39319101234549114	0.009031779528874547	171.26389421693892	0.07991545292291637	0.7968536077703346	182.5510141180048	0.3008341364448409	0.13090706759283738
ENSG00000148513	ANKRD30A	251.62310537846034	1.4354568723195362	3.640110107619171e-30	182.2569683458671	0.38350515653195333	0.01747585029779355	296.4371122168011	1.6530102585329884	5.843557827425177e-25	209.8629097404027	0.3173214246178525	0.09199202446663396	171.9586155237467	0.18121934023621056	0.4926211576841377	165.89021021711784	0.13783058869066747	0.645024660780965
ENSG00000146918	NCAPG2	233.7466677983429	-1.4352147100767134	6.497002167681637e-26	289.4771424430521	-1.1370537543106385	3.049575385412705e-21	293.605668583072	-0.6625322899427615	1.7363096497559553e-4	272.36225517492653	-0.43425555089032597	0.003541248280868219	240.53102244668807	-0.3502136732275686	0.09820338212846111	231.10659974530844	-0.4207884537565419	0.01655023577550611
ENSG00000171860	C3AR1	19.655433770442848	1.4337678870029187	0.003265508828420788	11.360940558036777	-0.2969099177099778	0.7091957664064249	27.839583650341886	1.9698840245398324	1.8485905673140694e-5	15.833461179959526	0.03876354992384424	0.9629335282422871	15.09833157128601	0.27594632918800316	0.744520152753867	NA	NA	NA
ENSG00000169710	FASN	554.0441084313411	-1.4327237682398166	1.1867170176128159e-55	569.1281479830759	-2.263115127141073	6.967026264673381e-118	1143.7151667403698	0.754850249816795	0.01888035921678367	1096.2399762575226	-1.4742548440837433	9.300149766602008e-18	866.8250579280083	-2.022820088173187	7.448935554328583e-37	1285.1223436672824	-0.1760848566915129	0.029288738188544477
ENSG00000132141	CCT6B	17.57254627641923	1.4320557875080147	0.004961934092867688	22.439067135745347	1.6079519127479667	4.8536060927246576e-4	NA	NA	NA	16.063695110071677	0.684107670044064	0.2758697546386164	13.851043403498123	0.6777080405644504	0.3630667453318846	NA	NA	NA
ENSG00000116096	SPR	34.945686979607515	-1.430251259927405	1.278524256291775e-4	44.05980127796944	-1.0296632409855653	0.0013345097810086935	60.33463872631335	0.3311340035342716	0.4191355603028243	65.40141335094408	-1.0598472183736354	4.9574165647424796e-5	60.06272875608389	-0.7926751840434964	0.01327432358124699	111.7797445747654	0.9932913457449832	6.365214226671352e-7
ENSG00000133316	WDR74	263.8121199246995	1.430130331879114	0.04552352060157448	149.46236984614606	-0.32274334580805686	0.08730455647801377	197.46405622538438	0.7047366024264189	2.2115021362334388e-4	242.07399717758622	0.36231167735891456	0.5988487391682015	197.52000911192508	0.21364282096590292	0.7455965073925956	202.53954952085238	0.33620223359943335	0.06228302437943225
ENSG00000120915	EPHX2	39.40018182664419	1.4285271145992005	2.8053521548224944e-5	31.9797419110355	0.6350471866115472	0.12698395633324905	30.721513303960943	0.7747985628330357	0.13584743300013402	28.617889447301504	0.47960525610264454	0.29757671491405785	23.307217004077884	0.3472664548710417	0.5655447027955117	20.31499979875621	0.035175849985827595	0.9733102522599124
ENSG00000196535	MYO18A	345.5527927798947	-1.4282704022637205	5.115883127671655e-33	525.1239476970746	-0.3353777760490996	5.054271752967519e-4	431.2875588005447	-0.6803592742053242	0.024092163144306355	330.25886390471305	-0.37065790278505584	0.006834172037922491	285.91426173992585	-0.36837614369670063	0.12003271739980291	301.4755993808853	-0.14026140014072544	0.49264247167318254
ENSG00000157985	AGAP1	157.52433342660947	1.4272041643516273	2.830031395223787e-19	125.85969103183815	0.6077648823983637	0.0010278987145783095	178.40878734954265	1.5660265018276203	1.0093002038743763e-10	92.22247609974886	0.38670482297402087	0.1074536014040607	78.5881770248249	0.35391836301995494	0.2455859146808731	73.36805526554025	0.22675427890613356	0.5459377025576446
ENSG00000213398	LCAT	21.92718942486961	-1.4252584922304952	0.0029678594587698357	29.707715875406862	-0.7624910340597947	0.059940856126254	29.74106454888757	-0.4056930721901354	0.5085224177591781	16.4913575511384	-1.0380828679335627	0.06527058486991816	13.723222843212257	-1.2623553651261732	0.07640041294118284	NA	NA	NA
ENSG00000182583	VCX	28.285888111046443	1.4252212013437768	3.7454418038158075e-4	21.866528184406913	0.5611303168320444	0.30137240757784245	21.430415028280407	0.7629209165381279	0.2929289110618182	16.71222908703267	0.8148926569347876	0.19114242798318024	12.126951391998412	0.4457943959081015	0.595189171752571	NA	NA	NA
ENSG00000116752	BCAS2	79.04850239735424	1.424978432256497	3.4426838146876166e-10	69.43842621128617	0.8305156892452139	8.566011848122284e-4	65.77377681308579	0.9363846990541377	0.03503770009713036	84.0693971668196	0.9000626563640961	2.8492616493767264e-4	73.83191572565407	0.9609415032557607	3.991504105856597e-4	61.65713238556539	0.5910019083076751	0.06447155429062446
ENSG00000118804	STBD1	141.8866018507201	1.4245474549406463	5.623137760680933e-13	101.59259795029146	0.3423948236309042	0.1988648088159787	124.17044381755008	1.0565171401234907	0.0022401288705251707	121.72213788753226	0.3500002266924658	0.14296076139599592	92.07037476197368	-0.023663292711054988	0.9550239918604956	96.54495244011757	0.1658540083743751	0.6427752706150588
ENSG00000215784	FAM72D	73.94038114373042	-1.4241736600187793	1.6010447555508276e-7	78.60488801455566	-1.9986675459936598	8.704020706199091e-16	83.24307888659334	-1.1060536695682994	5.464949986625591e-4	90.08362714191965	-0.4582095093187829	0.05285280940629162	84.27270347209088	-0.18498920668463578	0.5791877290541779	66.14552885640863	-0.9839296133675686	2.429977194337481e-4
ENSG00000166803	PCLAF	75.53791766808992	-1.423611316931014	2.1808426082767992e-8	89.08732217105383	-1.3910121757197234	8.818301179570375e-10	104.8571479505641	-0.31828533800876363	0.4507653248960202	114.07823727461135	-1.0356529904410117	1.412527449080827e-7	112.57392311682703	-0.5224322791722396	0.034928704002149855	113.26521785130683	-0.42183855808904397	0.07566220183326479
ENSG00000132361	CLUH	325.6921352108114	-1.4235584476996803	1.544189427805623e-33	405.9615242307514	-1.1128765876440592	6.774062601284743e-29	460.2060809797821	-0.2618678499480244	0.41099929893069304	681.9727073977133	-1.082258236299477	2.91916406915248e-30	579.6584243734889	-1.1547139828688404	1.1235569037956361e-18	743.4748811656934	-0.15694725662819287	0.18678616404004555
ENSG00000186314	PRELID2	11.502303492189888	1.4234151921173848	0.02950002923355389	NA	NA	NA	NA	NA	NA	10.180795888235322	0.11444631136364948	0.9113527204893743	NA	NA	NA	NA	NA	NA
ENSG00000161328	LRRC56	14.357942173384965	1.4229998914527158	0.016701978854342846	12.48507074430254	0.7865195848591702	0.23985792192480096	17.265535361199568	1.6515358865540404	0.009238607109081615	16.536715415375248	1.0360912255510943	0.09213419265167624	13.304727010239022	0.9136400618743311	0.20407869228966105	NA	NA	NA
ENSG00000171700	RGS19	48.82372309707211	-1.4228509077298541	5.883024915455936e-6	62.249562628833296	-0.9846364309037784	3.012326397068182e-4	62.45632209381564	-0.5817724736162713	0.15602420011160223	42.22957501687953	-0.9543062729808192	0.006709669160517015	36.08802869549339	-1.0447097859117052	0.012134997047965689	41.93744430492109	-0.38512073939351316	0.43270820667938475
ENSG00000143353	LYPLAL1	55.304903404799965	1.4227904035713008	2.0105278951456941e-7	52.784897928790194	0.998649066242483	5.940660748017334e-4	40.559486793877845	0.630644289071417	0.12730616510874937	47.85715843874037	1.0300711144349597	0.0026775791604288788	39.205404655057094	0.9229625997909207	0.03231103963043395	25.675249893186006	-0.08337087828572384	0.9328849351234569
ENSG00000136603	SKIL	111.67362676572294	1.422595884113904	2.7238681374905016e-14	105.25652502178374	0.9801834827428759	1.5339656214722899e-6	80.63100922625536	0.5996907484598907	0.06510860821843985	177.63316327564127	1.9809388713946814	2.0844690160394464e-29	110.86590027897256	1.3754014467175975	8.621147799472335e-10	60.1991435708937	-0.01188853018636906	0.9855525410526693
ENSG00000130477	UNC13A	116.85105283283863	-1.4223544638072803	1.0950870497482774e-12	166.90548975763096	-0.5386087108662224	0.0012916981976970705	110.30479289825044	-2.092842689664282	1.0656232982324644e-14	180.7414908522993	-0.20928642472260242	0.2686158592173384	151.11789651711857	-0.3139105657644516	0.27413556505408865	142.4701421266167	-0.44014727854081387	0.04957449026960652
ENSG00000166704	ZNF606	14.76815970859924	1.4216775427629837	0.013726862801692767	14.760827411341435	1.0771722820200926	0.0652526719494957	14.27313463379688	1.2219391357408536	0.06281317115569847	11.776577890729053	0.37744558089101304	0.653979382128231	11.587477107871038	0.7458118940747799	0.36029713087001475	NA	NA	NA
ENSG00000204634	TBC1D8	10.526804920621014	-1.421381899039618	0.05421643772701866	22.138792938470395	0.5676556712778998	0.25643210788781523	13.077776614658063	-0.725612302536288	0.3748606088025951	NA	NA	NA	10.341380322237153	0.6653265280205253	0.45184978578038304	NA	NA	NA
ENSG00000186918	ZNF395	287.33292155169124	-1.419151908495901	3.4015234567274043e-28	405.21723853075696	-0.5846232954324754	1.2157185954412795e-7	346.0072531235346	-0.804187228997325	9.637775667344905e-6	161.00358605502737	-1.1388167214145961	8.791477867635665e-12	141.8190052639448	-1.0498359947658273	5.407832760558075e-7	149.90817354759287	-0.7439960473731019	3.0387004065316604e-5
ENSG00000153406	NMRAL1	79.64347044398734	1.4184880985639576	1.9835686151869145e-10	56.81560692933087	0.321872443542649	0.31135374697777113	82.15537320119067	1.380489826675452	6.716213119022793e-7	57.252098096912974	0.13717303810953427	0.7127277935394215	43.52767806821244	-0.2340543271341166	0.6032852089954744	51.934258641783345	0.3280936417650604	0.44539227093054096
ENSG00000213699	SLC35F6	137.27943246767066	1.418448399855716	9.467344772951015e-17	148.0679911297561	1.2654175273554575	6.42562006754076e-15	108.6096263735428	0.8089232768956447	0.01335456088103557	118.16681207314946	0.52998897035583	0.013179557939278245	108.79496483054149	0.6786534656565381	0.007105300506433526	108.44308897298131	0.721084883109135	0.0011414648568764322
ENSG00000081181	ARG2	60.85096102722838	1.4184441514304693	1.955593593009518e-7	44.41253097165651	0.3574329840070981	0.36908872409892973	44.9215773487426	0.6326012318011202	0.20482572754169534	19.546113251873415	0.8176879519472146	0.1278776427747688	13.852009666582331	0.33557547455111675	0.6718793503379314	16.39339345062957	0.7802068146458492	0.2881544272296848
ENSG00000109927	TECTA	14.692812045265846	1.4182792702148885	0.012966912180969119	17.233224604219764	1.4525876861407903	0.005345965986183239	12.783846494650687	1.0481087961852324	0.1388213495527394	NA	NA	NA	NA	NA	NA	NA	NA	NA
ENSG00000052126	PLEKHA5	16.894223405315206	1.4172935880262643	0.008081197631854272	11.14510988514088	0.05719179285688191	0.9502992454125855	18.396839145153262	1.464750893885757	0.0079768883878974	14.196619033297251	0.6751298433015454	0.3202970855369435	NA	NA	NA	NA	NA	NA
ENSG00000139734	DIAPH3	91.05551460095407	-1.4165344610072885	1.3172363141407213e-10	129.03519133380252	-0.58039081759637845	0.0015448738740575661	110.84338781291646	-0.7744811451704068	0.0011911750330126343	133.16524790141034	0.38484043923719996	0.051093170671297664	108.00728501863584	0.23081843352426581	0.4262151840197983	100.19478800037999	0.07640709973875764	0.8520260835090324
ENSG00000182749	PAQR7	15.464216235678386	-1.413873116001114	0.01823491477665696	22.16518706738983	-0.5128614646426571	0.3241033193754178	17.79961488219963	-0.9651052474637408	0.18433688872315926	16.12344455765035	-1.1127277290660207	0.05135668115278556	15.467699412686438	-0.7017730726006283	0.297621856401587	16.002831296702784	-0.5261302173853692	0.5355632940261709
ENSG00000181544	FANCB	15.204312064222215	-1.4137293236214472	0.020174997969314077	20.852936119300075	-0.7065463685766408	0.17810359567777875	18.791470813121144	-0.7171706036178038	0.2636142358447202	18.857302508643926	-0.3800727420562614	0.5236626803978093	16.438242500668238	-0.32220049851810767	0.6581135880506124	16.593311323819965	-0.22336885201760884	0.8295321625492122
ENSG00000124459	ZNF45	20.006822688080913	1.413350477729377	0.003932037309704116	18.88668049616337	0.9700471753012868	0.06341368619358263	18.26024665730348	1.12162787447358	0.06351809987880302	23.57880734077979	1.105854079841325	0.017077957442275235	20.064937092811725	1.071206651093058	0.0481641356764328	NA	NA	NA
ENSG00000148700	ADD3	287.8172285195478	-1.413248796563246	1.9706097427370144e-28	420.4677961316248	-0.46426030216042563	4.6743824417663546e-6	327.84568783767816	-1.037819530110784	9.054024144462559e-11	233.0205697077584	-0.1762018864442811	0.31482773898278477	210.8347379301237	-0.03389647469448731	0.9043284477081407	205.59013862220658	-0.052005404832488146	0.877184953225089
ENSG00000196689	TRPV1	13.768354777947984	-1.4126625320068962	0.3083504735688679	20.1848800099728	-0.4459996401708543	0.42689183946169623	16.766560436934448	-0.7572736671094497	0.4457182090171373	15.16583045662782	-0.9263079168139889	0.16031572877066586	14.364188396147968	-0.5111871044873266	0.8126741157995929	NA	NA	NA
ENSG00000132405	TBC1D14	295.78751564980183	-1.4120358964636524	2.629522208062339e-31	386.199861719282	-0.887968948541407	2.261783582434505e-18	358.974972816041	-0.7791483368685126	3.35614541322568e-4	244.4745899557083	-1.0968771735804048	1.9160817805182014e-16	222.22109786622218	-0.8598155880552094	2.7634234687191213e-6	248.17253318040312	-0.38924305768343825	0.01605261902024452
ENSG00000114670	NEK11	13.380471548362525	1.4107356900156058	0.019202270859278794	13.451908017687343	1.1104374942694077	0.06836949484987472	NA	NA	NA	12.791283044025452	0.9516794150529153	0.19543294345122106	10.238949722382724	0.8322684787176714	0.33495053192122964	NA	NA	NA
ENSG00000153130	SCOC	109.51774570967672	1.4088104033518976	8.176329828309983e-14	98.35246192754362	0.8597658387222488	2.5612828968846693e-5	83.37510354956214	0.7116878614660482	0.056194767847690695	102.5532208661243	0.5537788343337857	0.013714778933003772	83.69487549716254	0.42414961840744564	0.17406674582029763	78.13686107283785	0.30293600655445607	0.3763366376022154
ENSG00000070018	LRP6	69.27444864516329	1.4087642926912578	1.1344718825513934e-8	51.65051339022419	0.413893198697713	0.23941498460904054	92.14838145486972	1.8484092140663309	5.3361225766556735e-9	51.18521535352377	0.7479643959897986	0.018324472521963956	42.42732979486814	0.6702791435197387	0.08612461441768929	38.19009845621248	0.4640619115179714	0.32280734807985134
ENSG00000234444	ZNF736	46.632304914176274	1.4086082865393192	3.636649213005616e-6	40.53590214641709	0.785066426052584	0.023904183369606043	47.78837468861415	1.3465710145224135	1.9540615096837787e-4	36.96896826761037	1.2140963029467442	9.654044909312887e-4	31.835720929845547	1.2201713776544243	0.005010949489379172	20.255420672597076	0.20915056065594448	0.8210728437260933
ENSG00000205129	C4orf47	11.906983683990855	1.4079881555728269	0.029594199032588878	NA	NA	NA	NA	NA	NA	NA	NA	NA	NA	NA	NA	NA	NA	NA
ENSG00000185507	IRF7	105.22071087250968	1.4066548388001292	4.2783594153661635e-13	86.70856187345186	0.6692763178941714	0.0029908973685619567	73.93431448188832	0.5319174208597287	0.1092079048149168	122.82196473454611	0.5153830449589029	0.01345453869435143	98.29732809266618	0.3081227593442785	0.28870852145612236	92.20190723395282	0.19758602239595346	0.5644727251967109
ENSG00000196730	DAPK1	219.93065859396486	1.4064437430768304	1.654706064964304e-23	170.50882814866696	0.502044946801274	0.0022593736168255905	216.027520952978	1.25177937783384	2.583457309386896e-9	141.8001864960985	1.3419110507267291	2.5565681244168985e-13	98.65950201094539	0.8976508989808902	0.001119050484498146	78.00621203005333	0.38881825292020766	0.23942497786034767
ENSG00000196141	SPATS2L	197.3235365187085	1.4042801425347762	1.0978008116683528e-23	169.4657122128906	0.7523951082847373	3.663702935738765e-6	134.65247221241322	0.44509493152694724	0.06054132016309799	178.739754259842	0.11806033552637946	0.563374086909726	156.39254893814507	0.16074309844196555	0.5475874273106476	197.8324913628406	0.7972005716044347	3.445659418023341e-7
ENSG00000105649	RAB3A	28.126062713003932	-1.404228133241833	8.226388510777846e-4	32.09939944364351	-1.507037751495103	1.2915222561817833e-4	38.0553158454063	-0.37649958374384607	0.45091661678000833	36.86274407463822	-1.0688964152092193	0.002531374711995291	29.993211307403932	-1.3334696331222577	0.0022507558453008056	34.68321392626535	-0.6045036075677203	0.18073131337966852
ENSG00000079335	CDC14A	31.530633408855234	1.4039030040474507	1.3802679497676386e-4	40.08395184245281	1.577026206068819	3.0940145281356436e-6	19.078638481902406	0.12432105340754265	0.87862104688817	32.217219094773185	1.5765807042687443	6.025377823755805e-5	23.69368688513377	1.259604128445015	0.010404271325580406	NA	NA	NA
ENSG00000112276	BVES	27.10606815536562	1.4039016841705492	7.303103660768946e-4	16.26964056579424	-0.1511323717357438	0.8315611942288745	24.177403024723766	1.077826402224963	0.04893448975255103	24.385466649607924	0.33184310446832627	0.526540532384452	18.356981808460507	-0.03760363991591983	0.9624226494087409	20.142454891789058	0.2739496540331806	0.7317131070278761
ENSG00000138658	ZGRF1	106.53003016411385	-1.4033943258018289	1.669641923679483e-10	152.09587326479718	-0.5388225602233684	0.007588540091420227	134.498911068511	-0.6214225593492492	0.02760087056481532	75.53559746729526	-0.21266444915557683	0.5000299294951139	67.78374206624483	-0.11979263541678951	0.7634589245788594	70.05869405052256	0.03788632527369289	0.9440473139649174
ENSG00000162148	PPP1R32	13.75261813248934	-1.4030102061972434	0.03440116364272772	16.68320514153121	-1.2140301405490186	0.039202712590317025	16.629221269373335	-0.7849345236674494	0.3083118407109231	NA	NA	NA	NA	NA	NA	NA	NA	NA
ENSG00000145365	TIFA	317.4866841732782	-1.4024853595355589	2.47842543277248e-32	436.6389204591071	-0.6719784861628372	3.5609100887042334e-11	322.01307648976706	-1.607461458206217	2.1672776240715825e-12	373.1790261824288	-0.7443230806818084	4.1797654180104246e-10	351.2637578998244	-0.4286536118862722	0.018506672084072192	434.58952520214166	0.2621426288822767	0.04633882917823382
ENSG00000131747	TOP2A	895.1382812400165	-1.402289015648438	1.2951903363292815e-83	1045.5875462099748	-1.401039747999414	2.0573930913761845e-99	1032.7216001746697	-0.9826582149185572	1.1877585728199338e-15	846.4766341362767	-0.7222305015644099	1.3269382038478364e-16	778.6642987738675	-0.48652519221328744	4.792643911317893e-4	629.6268274269701	-1.2737263291720684	1.521920448987215e-40
ENSG00000120925	RNF170	155.88523726286996	1.4015675907035219	3.659698423101076e-18	152.4690529986136	1.0363598991847618	3.231338678417498e-10	113.11052966004985	0.598698880295633	0.0269481804018266	95.47828042055342	0.6925043931976449	0.0050460810653279314	79.03977980066786	0.616066114124564	0.03854738372153037	53.03718896861909	-0.44122748732111017	0.27145989951248756
ENSG00000107742	SPOCK2	20.364209979922126	-1.4013267868265857	0.005927912548369875	27.412716417016178	-0.8057908141064938	0.05580924977832907	23.719636259454777	-0.9790563232994763	0.05985922126122074	20.84446723457222	-1.8315614744094937	1.423483817780048e-4	19.66253576237503	-1.2738577400438034	0.02089803707671929	22.042755643119925	-0.7080781921226431	0.23942497786034767
ENSG00000126709	IFI6	202.06914588658861	1.400915100779918	2.809014266852868e-23	136.06776634561197	0.14860826475277114	0.49138246570646815	186.8769977356865	1.1399385069682832	5.935093202235155e-5	213.10564501004615	-0.05072322406105166	0.8146401728259334	190.84426041439826	0.03888891307027951	0.8945701591628644	205.15786058838015	0.2970741728376095	0.10251498576305976
ENSG00000135074	ADAM19	63.4575110564696	-1.3986667431019468	2.6249192769090436e-7	70.00080856241995	-1.700193442776927	3.5751870954085524e-11	178.77585911045188	1.4345951408803033	3.3418991801721246e-9	102.55582524359299	-0.34519429308987326	0.1453885257435058	81.82362712900377	-0.5908261832047538	0.048855637766592415	99.15527807845838	0.07196564794710875	0.8640627517758255
ENSG00000243811	APOBEC3D	98.45842885296874	-1.3980586368730756	1.3105008336708094e-10	153.40893859523203	-0.22808419186476697	0.25823638296449114	109.50305015432929	-1.1084788993321235	0.0013133789383432846	71.02853140409844	-0.17095483632491887	0.6271294404638009	64.35141256276789	-0.03822766494393962	0.9373624174891008	51.6493404089653	-0.6941130926643353	0.06201179034300956
ENSG00000127585	FBXL16	55.748086103343624	-1.3978057848938195	1.5362225934959426e-6	77.94132473810365	-0.597397045611747	0.014713311571442197	68.25069441532355	-0.7080951804320645	0.025696480693096255	45.50088013988971	-1.5027934589372007	1.6399219942899348e-6	43.113505263853035	-1.0474690565880755	0.004937038072126961	44.58571458045951	-0.8203355575390419	0.02243167548911841
ENSG00000188596	CFAP54	24.359735099444322	1.397751061402595	0.0014053893474058035	24.86837124336594	1.1089040339353369	0.011478793595031626	24.397602932574358	1.2706479330386469	0.07039342241984635	17.61456715922304	0.5622220535614914	0.3408871872745887	21.351455140149522	1.2941385669405632	0.3022986115394764	NA	NA	NA
ENSG00000120832	MTERF2	27.29221867269895	1.3967583467529614	5.934109195952847e-4	18.829000769798654	0.20197091428381125	0.750116862598946	28.70514167259688	1.387245328447302	0.0026965042498931892	20.044613112842633	0.3930002688497998	0.49988323318027694	15.680506455309406	0.14589307532269	0.8628925978398472	NA	NA	NA
ENSG00000113522	RAD50	417.2742272228087	1.3958568796754853	5.21806811238468e-46	384.77957757663313	0.9057221690124704	2.7247506031813404e-16	326.46892521350395	0.7637427543331132	1.5782627001251627e-6	321.53351594627213	0.6403965357775472	4.200405365733156e-7	276.10779746365307	0.6322424005199551	1.2728984108764562e-4	222.64229505857395	0.1400125747972747	0.5600448875160716
ENSG00000118965	WDR35	342.2087382070896	-1.3949967001013055	1.7378273343071472e-33	536.128036398706	-0.21987494256700432	0.024558029904367715	344.04746460538314	-1.6510888040005103	3.1579982210000043e-25	677.5707685939306	-0.1955697326797856	0.058897651628070424	566.5576572946034	-0.29008218808611463	0.05361736536986146	492.18941639684806	-0.7097155974387338	6.115491649910508e-10
ENSG00000136108	CKAP2	344.9096663750318	-1.3949437675698648	3.6968325113675346e-35	421.09070534046907	-1.1810360238979007	1.3732881288853128e-33	410.59483575203825	-0.8484039276253997	1.3601333789648153e-7	422.4330675456421	-0.41783728240798784	7.224106558433863e-4	395.33768735334854	-0.152826822843697	0.4538305004494879	375.44480220774255	-0.24974143713223657	0.11091603580019865
ENSG00000135835	KIAA1614	13.724538801655887	1.394940035310564	0.01786073023510337	20.087007970630758	1.8191223883755958	1.5709422928996365e-4	17.3539651727256	1.7220233905538382	0.006322988421311171	NA	NA	NA	NA	NA	NA	NA	NA	NA
ENSG00000089335	ZNF302	26.44148601623	1.3940093686206285	0.0010666147171209664	22.426795746909534	0.7232589393216181	0.14677732132105986	22.468317881124154	0.9650534135464971	0.13480317412047618	17.467760091873462	0.9998559031789241	0.11421860272644897	13.123883382993775	0.6951673100430923	0.4093599448321128	NA	NA	NA
ENSG00000160050	CCDC28B	49.40097737821002	1.3939799981883838	1.7215345052650132e-6	55.01683931825913	1.3005509363148215	1.8186214343832564e-6	39.341120332258534	0.798199380496918	0.07538501353961453	28.69750857576481	0.5506814075961118	0.25366861736583735	28.839630566444963	0.8816415357425088	0.053036059481196635	22.68798138817802	0.3653386281315797	0.6007088860342235
ENSG00000221963	APOL6	480.2367845700852	1.3924972673354283	5.256556686575738e-54	385.543257361692	0.5795346243405513	9.709268816346062e-9	395.48378755592495	0.8729991634422551	9.806221361682564e-8	467.37499979249185	0.6809106526172821	8.529096603761599e-10	398.95369202744376	0.6575883050466348	2.1863796553208092e-5	366.0292429985135	0.5002382934085401	8.140232321748524e-5
ENSG00000161958	FGF11	23.123296743141832	-1.3922897318473257	0.002954546845180487	36.837064283168495	-0.1463885284166693	0.7418912330741629	25.73100940687107	-1.107605293221703	0.038154407464953265	16.421720049302706	-0.5406949017084288	0.3981323072183451	16.852027554215084	-0.003357929212158276	0.9971548088714643	NA	NA	NA
ENSG00000168496	FEN1	197.09444643743942	-1.3914804077854392	7.979028877155734e-21	236.30488885918462	-1.235969737710503	2.4895730764550603e-21	245.52330480962863	-0.6482240173810846	0.01225129956925255	328.3319502114585	-0.9983509885882667	2.7231332471132988e-15	300.71031206575543	-0.743183317997018	8.088250787379053e-6	316.3946833452449	-0.4845546161018851	4.1236145951787696e-4
ENSG00000169193	CCDC126	36.062389853559445	1.3912314954816445	6.626868303416927e-5	29.80524532552802	0.6517995027211368	0.12307897533993584	29.247538881163536	0.8481701591531913	0.11039425828995088	26.230110841531406	0.25268211784603306	0.6419658205799607	22.20317688830201	0.21653159488471477	0.7433189674251908	24.517953613114084	0.522008227073746	0.38493893421829395
ENSG00000128165	ADM2	190.12597851159353	1.3886371436824256	1.3125687104818026e-21	210.6346680189977	1.291341066161982	1.2175136301310774e-18	158.28817177035543	0.8943525397586332	9.471603195376768e-4	142.14131376229327	1.0854674909662079	7.111694544645594e-10	123.24179206200115	1.0963540845839381	2.067735911060586e-7	107.39081785351749	0.8399927641037844	5.768740177644576e-5
ENSG00000142185	TRPM2	12.6205986399422	1.3859301959563757	0.024652999885971617	NA	NA	NA	16.069419014283874	1.741005312393115	0.0031284577316009355	14.562558568420123	0.36819272167340755	0.5985540980242005	12.834040066227569	0.43896584766688723	0.5825407548629568	NA	NA	NA
ENSG00000115687	PASK	56.89248684070207	-1.384509146920398	1.122957273838813e-6	68.28602440784432	-1.2445415935400908	1.0446918192444033e-6	77.93105556988067	-0.3355764398560249	0.44221976442938005	108.28400819137809	-1.0364324532776203	2.4014416914017433e-7	101.2914477786635	-0.723956903535756	0.002910465675709263	102.31660337992545	-0.6091237753589982	0.007063372739636583
ENSG00000125726	CD70	563.4205323739808	-1.3838065797973176	7.264425377928717e-55	765.7209866673102	-0.7002329305731201	3.647075449733501e-21	624.0361029068889	-1.1335939377714612	4.0622646120413e-16	661.8374073653333	-0.09375731263519281	0.424937615793727	532.232419394538	-0.3119812820899368	0.05495888019547544	561.382719230875	-0.08020941138322737	0.6197585337337017
ENSG00000027869	SH2D2A	12.32816837034607	-1.381732552417148	0.044788549298644884	16.708122931102782	-0.6860222673802627	0.24198942590897055	13.813247028192642	-1.0653095235666465	0.1521759691989967	17.966916565611427	-0.6305216852344352	0.2769066742543195	19.464445263998126	0.10524581174436728	0.8923977811743693	17.33597834517202	-0.18116855967064885	0.8583523497312228
ENSG00000136111	TBC1D4	33.01427803762047	-1.3797514835049993	3.1740821328662234e-4	42.25591874735608	-0.9678573517749036	0.003007827259214873	34.47341758531579	-1.4565925807130955	2.9714913908254986e-4	39.33714724352884	-1.3951600300388172	6.934560092042308e-5	38.51309706449314	-0.7855278293584873	0.061005751225711446	32.195089206395025	-1.5339805337148364	1.5954815089589224e-4
ENSG00000221995	TIAF1	43.85942621964923	-1.3793483163535256	1.2947529491992444e-4	63.207130822864215	-0.497925009745121	0.1276068325049453	57.93723581745501	-0.4432574377336393	0.3846495592040524	40.19165588115309	-0.15077908071325144	0.8989246613506656	48.898982015948995	0.7514462425062717	0.5636510502601326	29.8243170149894	-0.5730089674966954	0.7664711932846772
ENSG00000213096	ZNF254	24.608651968837048	1.3792083042432017	0.0010779661441407747	20.902243320046328	0.6884856686638258	0.1605894536618987	28.774611977870336	1.5764263758906387	2.1388473450890928e-4	22.587328969102526	1.160970640530996	0.0157979795484812	19.78318172723377	1.2040164015950847	0.02853565475391702	NA	NA	NA
ENSG00000156103	MMP16	44.700933460108494	1.3772142614669798	8.219725834005989e-6	28.81154027757826	-0.006602247081416214	0.9912232680009654	62.3547963015543	1.9214319754158447	3.651940425167567e-9	39.029548707040604	0.2841754936593534	0.5259592280691723	29.518653492703553	-0.0854336738701585	0.897068557342331	33.48773316797217	0.32581388869462913	0.593930079273501
ENSG00000186185	KIF18B	64.01224228175866	-1.377104055773815	6.456434598622498e-7	73.76071100094491	-1.4487141212978858	1.9021424443068283e-9	93.82763168336353	-0.11922774093054307	0.8202156608795103	94.61414717161243	-0.6768713505905677	0.0025839398826273834	79.52724782427198	-0.7829343528488693	0.003985720124643055	76.31091284763608	-0.8759863093929767	9.19918228579246e-4
ENSG00000138796	HADH	212.11663062131214	-1.3759359374638327	1.5698281753448362e-22	265.3155801849591	-1.0439047820157001	3.534036204702103e-17	243.89366501547067	-0.9701907885751287	1.9161875481549852e-7	262.8739869994596	-0.9060529971085413	3.6176584120230355e-12	244.8611608168475	-0.606768822457276	5.32020782727678e-4	254.36722650835483	-0.40287570545070844	0.007063372739636583
ENSG00000073111	MCM2	253.11212071407812	-1.3752129203290875	7.888222156144187e-26	345.16383890044483	-0.6813926487726504	3.1068540419673333e-10	352.60031613867164	-0.2636465330419796	0.21145098776431473	532.7976632994288	-0.680472009692175	1.8247885168328378e-12	505.16359096023825	-0.3490775743305803	0.031471636381599756	484.2713492593857	-0.42194415611834873	3.185000869307426e-5
ENSG00000119900	OGFRL1	93.17690040749224	-1.3737534963360944	3.6124792342965616e-10	149.33004659490652	-0.1425883056629942	0.4817771372963447	86.97627778025115	-2.125324430240624	1.197889210153278e-15	80.24293938335356	0.15686398289513473	0.6478972790575085	76.56381856245291	0.41220084509197	0.23430178232777082	60.23667943800714	-0.19295724216963342	0.6923817998733981
ENSG00000051596	THOC3	230.9444878236141	-1.3736482397697327	1.1065053833083748e-23	271.4705298348444	-1.3213990790900554	2.408463498570725e-27	285.82560021736435	-0.6641450162135546	9.977578064542074e-4	318.36285399075035	-1.1154995959027576	2.4802532476664907e-21	287.950218368661	-0.9091129541646391	2.1458252214186586e-9	348.6668558434943	-0.16161923780926699	0.32638081264996305
ENSG00000137656	BUD13	98.15228616573889	-1.3733988475475278	7.889788893455808e-11	113.10922627105442	-1.4244490734031965	1.402266895269989e-13	117.42311767096362	-0.7949898047919645	5.832517977218701e-4	116.44015396072064	-0.7035000825712031	3.116902205752839e-4	110.36625442176216	-0.37525004312562493	0.15356417098068892	126.68460276385747	0.10349199951862588	0.7550710127140748
ENSG00000171723	GPHN	53.52605590028093	1.3726147302589535	1.0623815124150816e-6	36.33049065923039	0.10248876016344236	0.8279432272009581	60.380389735066345	1.4943771370121772	5.596184959924765e-6	39.53399254814069	0.41731820608169984	0.2828923254211184	31.44917846841802	0.20756352648873913	0.7099127749125825	33.95809237722018	0.46442596834034483	0.36089068260599655
ENSG00000126243	LRFN3	18.305884281673478	1.3714794108097015	0.008505296211384896	11.345524872740253	-0.12096049507904763	0.8914207527439266	19.393548874891298	1.3829418705698537	0.025733367038219632	12.38625179051121	0.254507113775864	0.7699646810918637	NA	NA	NA	NA	NA	NA
ENSG00000129534	MIS18BP1	88.84628636202883	-1.3714126014179	2.3781882116753585e-9	113.86626259168277	-0.9405816862438279	5.497270007518454e-6	104.41916612147884	-0.879579659229973	7.068215091866303e-4	106.27902785937411	-0.2178485494259951	0.3975031704956373	103.46192360530233	0.11735015568292138	0.7454475515469712	86.42185790626796	-0.35064146000835783	0.27969760502679447
ENSG00000136048	DRAM1	11.565973539119787	-1.3706262386317742	0.04638696510870173	25.62478035487647	0.6756606188351599	0.13943928916784912	12.85287054886087	-1.1474773462498549	0.13972158259590878	16.670533851104267	-0.412171568345359	0.520696125622819	15.731041346792304	-0.15349788814373563	0.8551502013248113	NA	NA	NA
ENSG00000154920	EME1	51.21588814024891	-1.3691528096791274	5.270925034209092e-6	62.35809932054001	-1.1389055197012854	1.3348956151038936e-5	56.718667240019954	-1.1120080126093512	0.0013693862538562854	46.85578359749849	-0.6362971568594357	0.05839910607164799	43.000018392570034	-0.39637949079545887	0.36072530644328593	42.33411506249165	-0.39137121018997806	0.4131451116395795
ENSG00000071539	TRIP13	91.44740009779473	-1.3681395067016264	2.6217895170060142e-9	102.39963078204778	-1.564796112638486	9.279111116614024e-14	121.03241011565996	-0.41020013559407664	0.21446421750203604	153.8370337253175	-0.8744277075550867	2.815563797588203e-7	138.26710964229008	-0.7158516493016908	0.0012857924987801468	139.55286985653	-0.6089614455158837	0.0017094325270487418
ENSG00000143847	PPFIA4	215.8959396521363	-1.3674032889587904	7.96542612886017e-17	307.24441700386063	-0.5339869124031849	0.034548756617738256	309.985324400754	-0.17635656523773455	0.6790049311900165	72.59115499737493	-0.8132389158318152	0.0010257427630180707	62.110795563279986	-0.8512344834845262	0.004507572894564481	66.94916626021458	-0.5018289387143818	0.11515253588805573
ENSG00000122188	LAX1	27.595537982644984	-1.3673608219640818	0.0014484321567840785	36.11280500819671	-0.8732347164362094	0.018928628760817186	30.73699321612158	-1.1496157414574308	0.043476318590281886	59.43646491863928	1.5879668718116253	2.4108089001611598e-8	44.43175254649494	1.310569347811823	2.9007172245155505e-4	27.480401940880924	0.2503135824697589	0.7199401110346086
ENSG00000181104	F2R	326.69226050552254	1.3672992347704775	1.6354481850194287e-36	241.32960691660875	0.33881495494161606	0.01713699613399975	375.8905995047724	1.5378079792993262	7.505110812745752e-27	213.26783319334095	0.7651042711158687	1.7749021780937522e-6	158.96677373605516	0.4287781981000349	0.04801782611972299	150.70123080161525	0.3442168201320002	0.11694114004921541
ENSG00000112029	FBXO5	59.022620155938625	-1.36649072041197	2.7323872370426816e-6	70.688372089209	-1.2417898812107466	7.269004480463731e-7	68.16456745631241	-0.9473861802998993	0.0028332177189556943	85.05403031921789	-0.34018214279815395	0.21343759275972252	81.09431287075633	-0.027817229130276015	0.948488027550129	66.40623529843259	-0.6120971317912642	0.05327654979713728
ENSG00000163171	CDC42EP3	36.57591408284526	-1.3654031557192126	1.9287778588991333e-4	58.21699252082769	-0.13737585314025244	0.7012117876284176	34.153591896438364	-2.034837062539851	3.773142087910273e-5	58.909413018039345	0.5502835872788837	0.0681125980189043	57.094905232163185	0.8186653091380783	0.012652457146542024	34.276113726437146	-0.5157846797601165	0.2923726237312084
ENSG00000012822	CALCOCO1	422.5375608371705	-1.3646595060455655	1.5563755964322345e-39	637.2462062382824	-0.3295530514594356	1.2366635255794506e-4	533.8405652972475	-0.5927560561373941	7.051502059392659e-5	174.39962205901455	-0.7806819063197828	3.368308094458743e-6	157.17248657542962	-0.6315199818414711	0.0021111593851331784	216.73120224622116	0.3946363374940113	0.019424640718074513
ENSG00000155368	DBI	274.120602730699	-1.363975241879761	9.581183657499083e-28	306.772017269404	-1.594568822437488	3.1948584838430683e-42	340.9544673703258	-0.6488899047588015	0.05764197210627529	498.1681016310399	-1.023662022163185	3.9274476362966e-24	457.3323808695176	-0.7697430109921645	7.004634906696363e-6	509.8855848649662	-0.3067276912250276	0.009895564785339997
ENSG00000197903	H2BC12	216.02401976836242	1.3633253606329938	7.59313852199987e-25	241.30649280690147	1.275863432365867	3.162481964836247e-23	121.57025656095367	-0.13529786817117162	0.7304996022954382	791.903288787688	1.737784519800883	3.5345618709059887e-96	707.9655746445186	1.8027523386178124	5.1211735644979816e-40	298.74918239114993	-0.09473684625985067	0.6459551939692036
ENSG00000077782	FGFR1	189.13690758976156	-1.3631843348686516	1.379653682543658e-16	379.853175697294	0.49433193082496735	3.1277880171906946e-6	197.17373242130415	-1.3945243417885362	5.171681568231387e-6	243.9140850731126	-0.5994092153638636	2.01234259410628e-5	218.30267148436744	-0.4639228520989988	0.019552085593751385	215.3593606193805	-0.44665682202211937	0.007917056787549687
ENSG00000121211	MND1	32.478697317982586	-1.3620947810244632	6.867470850202317e-4	39.671888554483004	-1.1764265425726361	6.161663121125856e-4	33.68740037074017	-1.4915065867009742	0.0010010819442706337	39.31310217568104	-0.47740770791849896	0.24209116604254322	34.940808393611384	-0.34583667865947765	0.46594649248816233	35.2040126544097	-0.25214008403952454	0.6619913660580453
ENSG00000146670	CDCA5	214.83461252113213	-1.3615904204649592	6.103388359735603e-22	241.35287743647388	-1.5741352324108955	1.5766879196342226e-31	283.75558474321906	-0.43979877151618696	0.013561502219346305	286.1290190990892	-0.6536990388791606	2.2543662285658908e-7	253.00933623322268	-0.5562524263319081	0.0029441646290264195	282.2403754717262	-0.13396372408765758	0.5010378841417622
ENSG00000149503	INCENP	133.2690018760256	-1.3611279499225708	6.623156330934266e-13	156.65042434526566	-1.298601275015585	4.72894182758176e-15	186.30305435411748	-0.23392635850476026	0.4015021395789581	139.4074113030788	-0.876638231315145	1.1869715081727028e-6	120.20089924404022	-0.8605034099847629	0.0016340067271443824	135.66270700481797	-0.3567535654670056	0.12146087235816978
ENSG00000124508	BTN2A2	391.14165109445275	-1.3607470783139948	2.2683695742846753e-38	528.5595203307328	-0.7136894184073289	1.4983372125011956e-15	469.82433375382305	-0.7773379553597461	3.525956890021022e-8	412.6061792445821	-0.7709046830448618	3.9059097907382034e-12	368.2460552279504	-0.6570274044142783	5.216524810907576e-6	364.84666101582695	-0.6108710640060063	9.705267817686307e-8
ENSG00000197798	FAM118B	65.16375771846756	1.3599770086002605	8.206257696958497e-8	75.43483867996444	1.3443020718030643	1.4064782293194638e-8	44.48871645686639	0.3864604171316851	0.3934234295860812	81.04257871664247	0.7811011987745512	0.0022084249599684793	69.09001735037742	0.7650006440501167	0.011727669805712599	50.27981092782514	0.0032760142510136507	0.9978487248320626
ENSG00000187837	H1-2	490.09328156041937	1.3593850769812217	9.189687336533964e-52	518.9682738137406	1.1605183745807657	1.184523659864627e-40	226.67282687771925	-0.8282954206217017	0.0035837793272887556	834.3896530712855	1.7106779940594368	6.969290008736202e-81	649.6063100617686	1.5160530445378486	3.690321740754448e-28	318.17524372421315	-0.10172223313970791	0.6232095548214658
ENSG00000174428	GTF2IRD2B	83.84809052847916	1.359335490376995	5.50831192538487e-9	82.75846837123672	1.009308250256141	4.5398493190165724e-5	59.309251691220545	0.4526864690716971	0.32522025505683144	39.14626033894019	0.7899291614681472	0.05141395483944851	31.43441569920482	0.6162263255943853	0.2077848019198793	28.316861298729663	0.40034259991374294	0.532284488975745
ENSG00000048740	CELF2	483.16349643794814	-1.3578220421257552	3.1737580784089144e-45	688.0244792188569	-0.5211811497104977	6.47909821610192e-11	530.9447799157858	-1.1587206045275467	2.0896138591096695e-13	576.4142344159709	0.18597612579610703	0.10527118781767712	496.7489566850195	0.18982835923766048	0.2691723402374764	394.82600673481755	-0.44443796562731075	1.9737641266264473e-4
ENSG00000104738	MCM4	352.4889548175327	-1.3574483259812913	3.709258735822253e-34	422.24411319446557	-1.2224135567682832	3.0206440025873345e-33	535.7488508569044	0.006846901146301983	0.9794905363966417	707.2657361486417	-0.8130105542333781	6.712740095202467e-22	645.7521646763897	-0.600314151114985	2.843998204877999e-6	637.6727080812656	-0.5718816864504551	8.71458550355833e-11
ENSG00000175040	CHST2	43.375931501116156	1.3572503159595604	1.0844615665797067e-5	30.35620867673573	0.18842990900354062	0.693261120058727	44.548148477231386	1.3092260492197472	2.386221639817499e-4	38.74891602001285	0.263677174438277	0.5381757940204258	35.64011140859552	0.44871900814595705	0.3314569215877506	31.601681560587846	0.19267822399707885	0.7760325089068834
ENSG00000253251	SHLD3	21.983064397518657	1.3569549453478629	0.005448856217496884	20.925609104140392	0.9671517997957034	0.04802145343033802	21.219211982737324	1.213300877514516	0.019541010925631513	22.181011734142704	0.6306968622006037	0.23204009541978077	19.618443453679326	0.653131996814576	0.26729914283986866	16.900857192941846	0.33655029399038705	0.688190434214238
ENSG00000076248	UNG	117.37272451570531	-1.3565545403514916	1.1539879198819844e-11	129.29663503824696	-1.665768266800561	4.216295604992503e-20	160.08710410728028	-0.31519686418785303	0.3662384321804015	168.46171770590115	-1.0246933475554714	2.0061370848838228e-10	140.11703089670624	-1.1796005487190744	1.777485354651328e-8	162.41502908750118	-0.5116536227478474	0.006358199115484006
ENSG00000140948	ZCCHC14	42.15072573062833	1.3562603573803984	1.5752823539039197e-5	32.98772224943423	0.4691714770256824	0.2597708189021623	49.776274907895456	1.5675302368601205	1.6976778384524615e-4	19.675638091040216	1.2027973118671584	0.019464949821477135	19.22804467570551	1.4484911260555335	0.009459896117480876	NA	NA	NA
ENSG00000115414	FN1	10.531175356439482	1.3558391537476373	0.053834065254267684	NA	NA	NA	12.038477603528788	1.5402066617678907	0.055254582922153496	NA	NA	NA	NA	NA	NA	NA	NA	NA
ENSG00000196074	SYCP2	14.706252839865764	1.3557925951676377	0.022895418485248037	16.444489181044833	1.2653093521576895	0.023639961164244185	15.138900135948093	1.2941858669290862	0.059331363295578345	NA	NA	NA	NA	NA	NA	NA	NA	NA
ENSG00000145287	PLAC8	28.661167192760537	-1.3557059042911082	0.0013820548301051421	44.27233546379976	-0.22771159349432685	0.5617412958065258	24.99323361143733	-2.6544535510293126	2.540172168071731e-6	20.506918057963613	-0.22465325794984953	0.7130371810859938	18.769659082606037	-0.08135371920837213	0.9197527268480682	NA	NA	NA
ENSG00000100211	CBY1	28.150314134744608	1.35323929110536	5.555351848747071e-4	28.148749233955648	1.0314845138777198	0.00976379837047571	23.487070599334594	0.8530615152411658	0.10205820939195252	38.01431619027017	0.5617628797909112	0.13868478555345728	34.49927823071139	0.6795035311850234	0.11956187067567882	23.775752130365902	-0.2719176646246924	0.7049700001739448
ENSG00000186854	TRABD2A	26.72621351848201	-1.3521208042399147	0.0033314494196601744	36.086358843195114	-0.7546483185829177	0.036490894384526455	30.992962821318294	-0.9673102762111729	0.03200994528953895	40.65723505110871	-1.1285033086647986	9.237201671362249e-4	35.70881179670081	-1.071543828019044	0.006199254634427246	35.9317995001619	-0.9595443151138271	0.014276668503652919
ENSG00000186854	LOC105374836	26.72621351848201	-1.3521208042399147	0.0033314494196601744	36.086358843195114	-0.7546483185829177	0.036490894384526455	30.992962821318294	-0.9673102762111729	0.03200994528953895	40.65723505110871	-1.1285033086647986	9.237201671362249e-4	35.70881179670081	-1.071543828019044	0.006199254634427246	35.9317995001619	-0.9595443151138271	0.014276668503652919
ENSG00000197050	ZNF420	32.436604607668556	1.3514531534123044	2.2967569754761335e-4	29.258648587928352	0.8059201440899114	0.04518880742451723	23.343582884558856	0.5180970920814938	0.37394010827046803	42.80364549125393	1.2620567502615485	2.2053040996110557e-4	38.408918452225684	1.3296918205412085	3.554873727896547e-4	22.915426067014945	0.1952394714653586	0.8051739032627812
ENSG00000165895	ARHGAP42	30.533008178253553	1.3512956305622421	4.403659639586377e-4	20.927432754023126	0.1558205403019338	0.7933456367651179	34.9883009800894	1.5319051530594978	1.812940661495146e-4	33.84888750776766	0.5619203274201479	0.18130339136994275	29.503792315608564	0.5818155342488449	0.2583234774809544	24.569078872672307	0.16429322733727053	0.8405764050125337
ENSG00000177854	TMEM187	23.67210580134783	1.350892468118898	0.002328951775035993	19.11596554409806	0.569374169234128	0.2829271628503315	15.960724270293243	0.37399874529786786	0.6179515259163684	15.119068382569425	-0.14923244200817615	0.8469486110001325	14.271734917989338	0.1384047161291287	0.878480641791086	NA	NA	NA
ENSG00000148411	NACC2	17.91378456244576	1.3507769360971547	0.007255049837987255	14.007205657803267	0.4659408816252787	0.5017598863126093	20.234934812705976	1.486716719208178	0.003369193320077934	NA	NA	NA	NA	NA	NA	NA	NA	NA
ENSG00000124172	ATP5F1E	1317.4855402206622	1.3493392352744127	0.048828322273486595	937.8961219326054	0.22198708291068336	0.18282716473615238	1646.0478926297124	1.6806887819266303	0.10135631066404277	1821.8604868958626	0.6620538806477634	0.4563821213713249	1647.8011044132309	0.7707453494456713	0.3511725172891901	1090.964661086735	-0.2693040734710515	0.5601096062867416
ENSG00000114268	PFKFB4	587.7068193417726	-1.3491415715004849	2.7268865033229338e-49	763.5543425702842	-0.8679418990891418	8.603609614268146e-33	769.790997069227	-0.4613891948184629	0.006937004952446672	208.7183266836787	-2.576111193646943	5.9813306454841005e-61	174.47875670658436	-2.9348263800552057	1.5096804900198227e-45	238.04185847875706	-0.801236825515211	4.374241002960257e-9
ENSG00000117114	ADGRL2	139.25999531077397	1.3488574931331703	1.560031441515812e-15	91.32409431521124	-0.024481124737338184	0.9402822649047845	183.3714464798668	1.7724298674948837	4.0419943875519377e-22	81.77385691056658	0.017489380757669315	0.962391022860964	64.62869125763113	-0.22347283845020555	0.5571626471214786	77.0177956057238	0.32464434664003233	0.3677282149161087
ENSG00000133816	MICAL2	30.510371907056733	1.3475862138537007	4.676101780776883e-4	24.177984996376363	0.5012523642359005	0.3140232099915584	47.83059335766949	2.0961679004236204	1.2974364352704843e-6	26.14181720897076	0.17232022596591476	0.7572973757858613	19.783466992829386	-0.20726149121084006	0.7717232717722358	24.399688600112583	0.4307525897672936	0.49729999996471613
ENSG00000133816	MICALCL	30.510371907056733	1.3475862138537007	4.676101780776883e-4	24.177984996376363	0.5012523642359005	0.3140232099915584	47.83059335766949	2.0961679004236204	1.2974364352704843e-6	26.14181720897076	0.17232022596591476	0.7572973757858613	19.783466992829386	-0.20726149121084006	0.7717232717722358	24.399688600112583	0.4307525897672936	0.49729999996471613
ENSG00000036448	MYOM2	20.25284142422983	-1.3470849122000115	0.008150677787936282	20.05952224911562	-2.437145015817571	5.582754225406007e-6	21.460602907919803	-1.2935373702217212	0.019750019288277788	30.057125013422795	-0.6131676217419036	0.15658707097042485	26.386750248373513	-0.5529849862112587	0.29042399333596886	23.736324663426878	-0.881475481114388	0.09462123020207776
ENSG00000123975	CKS2	106.08208717438077	-1.345458836358575	1.299341871577004e-10	119.20113031071305	-1.5741309639902705	1.466441320832852e-16	160.19160906514315	-0.01770319259340965	0.9745370804020563	138.6929337274224	-1.4041445234879195	4.085569215270184e-15	120.62660707229982	-1.3422198089980812	3.78060317670471e-10	213.2766886758007	0.6062702783679095	4.9493908456470256e-5
ENSG00000108960	MMD	13.71298666858496	-1.343888053264594	0.04211552860930145	20.811216021401833	-0.3583941009580982	0.5263366239023441	17.1303816906404	-0.6796857986926342	0.331948244452647	18.942166028832943	-0.024027136499632035	0.9754854553548973	17.050793523450217	0.12602815794568092	0.8842214860282394	NA	NA	NA
ENSG00000178999	AURKB	107.21162575825207	-1.3438486600309356	8.295683066066469e-11	141.36041208593164	-0.7958883396652969	9.737092272652125e-6	111.8595385378309	-1.3856498240917317	1.1724511701849492e-8	199.3671949037543	-0.2567246085285197	0.1318110467976788	186.03121952862097	-0.017459709063744593	0.956847107058002	138.98147405796846	-0.9482965995937674	1.5863936779337585e-7
ENSG00000217128	FNIP1	81.85148928673775	1.3438370152544006	1.0561232427141928e-9	53.87396191733156	-0.009217917196439093	0.9827852401372883	79.77610653541029	1.1759590567249723	2.2872057854913623e-5	44.806932782404786	0.844285266716161	0.015007114361225576	32.90272551524138	0.45672637879131944	0.3397555530833439	30.221173959869326	0.287875576548057	0.64677223998087785
ENSG00000139160	ETFBKMT	15.031654078308568	1.3437993910140054	0.028955339926336695	12.229241098935832	0.6061596713314732	0.434554440796701	10.229151215394829	0.4207446681830167	0.72141795444839	NA	NA	NA	NA	NA	NA	NA	NA	NA
ENSG00000123329	ARHGAP9	53.183523586132246	1.3437909939664698	1.3370265967867587e-6	71.01475539901853	1.6107986825253713	3.0898093259190604e-11	31.492125251336606	-0.015201616603392436	0.9820051221487653	98.77654677458447	1.5448132263923766	1.0624056562413364e-12	83.59860195104218	1.5127432092008435	3.275588183529967e-9	59.81723616115166	0.8612623583021146	0.0032944326354874495
ENSG00000079459	FDFT1	338.1270618230951	-1.343252864996669	3.1819610939019103e-32	425.7571868305768	-0.9909994526894217	7.00811827233355e-24	396.9897960620621	-0.8606178919902032	8.828090489660575e-8	581.8309489191731	-0.6158170010621403	4.421476608650083e-11	527.4441415937733	-0.44877594523895853	7.414113590602116e-4	556.4843450436031	-0.20719181320502567	0.07067932886367262
ENSG00000212719	LINC02693	19.218086510000592	-1.3430344235111775	0.010094980100491108	32.86335263505693	0.06499364888647162	0.9028278396941729	20.755865636211233	-1.2153311627152041	0.03390146971041439	17.436175895466526	-1.4506007536955499	0.006493485477698817	17.544727127185734	-0.7346744786583265	0.2618829340528701	23.62663302441512	0.26226450997108847	0.7190828932044169
ENSG00000101224	CDC25B	171.80332599643472	-1.3429695438732143	4.480360740546262e-17	191.40321225523581	-1.5804153804111216	2.1951394277176922e-25	233.04010953501395	-0.33032329282762635	0.21731725764481588	201.6993683604116	-0.6597963094265198	1.3625135186595673e-5	177.2965599210165	-0.6045923801253138	0.0024845148763658976	206.80616345982114	-0.03322603558972458	0.9133431229798291
ENSG00000076382	SPAG5	319.7283746436603	-1.3427146323606665	2.6852024081397445e-31	354.08733482382297	-1.613216917549667	3.9640277525009294e-50	454.0939822469029	-0.18144531745763753	0.3270299972069422	361.2512826501225	-0.9529874608590775	3.2123045076688665e-15	322.60634546742676	-0.8080749379517961	6.207810542583858e-8	378.7037989768555	-0.1779587269902501	0.2631894533826259
ENSG00000123191	ATP7B	37.2643489576322	-1.342371642967907	5.30643313087797e-4	51.85274469842623	-0.5585770011105605	0.08354807376926578	40.476619581517	-1.1320218684304022	0.011131348972557973	29.580674496612072	-0.44774679809451484	0.3315846650831054	27.36598920488932	-0.2505285278289358	0.6683737878235881	23.957481702625543	-0.6366584144860681	0.2668030954123519
ENSG00000102172	SMS	115.8233964273496	-1.341634677177074	1.65051447809799e-11	131.7386865550372	-1.4568648642651039	4.061124944349161e-16	145.13856401092835	-0.5927145671743757	0.013668239681251177	166.92945551566012	-1.0646690406971575	7.881986693721439e-11	151.82750391091855	-0.8259596262537358	9.953528615361713e-5	160.97990627452532	-0.5351240636913505	0.0032944326354874495
ENSG00000198176	TFDP1	309.42568897659595	-1.3415714739419298	2.111569006266712e-27	376.43247236240626	-1.1424341570172656	1.8347983819104346e-25	351.27356057418683	-0.99295664044209	2.850121165741674e-5	486.07870722094367	-1.062508817233142	7.5779701231513875e-28	451.82776356388575	-0.7521445800700212	2.293914062041736e-8	439.12123023340297	-0.7842237951815523	4.525193121067413e-15
ENSG00000136231	IGF2BP3	289.09765951838864	1.3406019214249452	0.0021208122297476702	216.52473237393517	0.3466298542286642	0.01894198223506957	355.9030008658698	1.647080097107296	0.050861228056355054	375.40202085568103	1.1624307636818483	0.020109045803097546	281.82571329455686	0.8604598987858609	0.096957439337399	178.78935518617197	-0.2802486040203157	0.3225935306730828
ENSG00000109680	TBC1D19	11.489695067945185	1.3400868994613075	0.038020809992624485	NA	NA	NA	NA	NA	NA	14.802743279088219	2.3040389842709463	3.141745810403603e-4	NA	NA	NA	NA	NA	NA
ENSG00000237440	ZNF737	17.510397968705682	-1.3400595356838885	0.01688251669436641	28.364688742350346	-0.1251378600941895	0.8146469837569893	20.800873065129096	-0.8526626479730143	0.1439635067543788	34.49613465740591	0.688723577203075	0.08416309247519949	36.465660644020616	1.1262942441890507	0.005045532023324095	27.038666384375468	0.49269455361741604	0.3996887390516732
ENSG00000138496	PARP9	63.382746875947504	1.3399128314334334	1.0230940141203099e-7	43.89136792515206	0.13224796985009105	0.7484180939438947	35.70581281015309	-0.16938741102047092	0.7646413145391782	71.59310313637252	0.23143111277402736	0.46125997448634215	61.02082769412741	0.18754503609614617	0.6469596691813785	75.0146291355726	0.7462365606109961	0.006255240791144508
ENSG00000147155	EBP	164.07196114961863	-1.3397294079592146	3.2030186774778284e-16	181.68800949617557	-1.6433204352682933	2.974759310522059e-25	233.50121919831318	-0.18973825061760582	0.6064540970967585	290.6518799427681	-1.0471980225059039	1.791497023183538e-14	266.72806943938315	-0.7821938745927627	3.4503791010447775e-6	305.33872743093036	-0.2350970780032392	0.15942905478516553
ENSG00000145743	FBXL17	106.6827317383669	1.3379617451188335	5.280805675402414e-12	92.54496030729993	0.6990607404565093	0.0014854525673931968	87.24999055843875	0.7940626809317223	0.008823170326295622	67.89046852339251	0.49869026618155127	0.08612823225128789	56.16142574151771	0.40745673332727433	0.27064057028700933	51.83880740325743	0.25505959302005216	0.5840106030974997
ENSG00000197822	OCLN	16.35461685788454	1.3375795665066452	0.01580425449535113	12.388420147242872	0.3441774319376624	0.6467780141327245	21.989235734560452	1.7996967249974865	9.167030428176769e-4	NA	NA	NA	NA	NA	NA	NA	NA	NA
ENSG00000197128	ZNF772	13.761940175760518	1.3372732040575828	0.025072930819741393	10.7925137349853	0.48595624160698453	0.5321192147799445	12.844075416229025	1.104261342105007	0.12450975967385014	10.786700393674504	0.4886149924977462	0.5726556079239988	11.956549433723511	1.0811026208067425	0.15112415433804446	NA	NA	NA
ENSG00000106105	GARS1	2023.877430529346	1.3366225701635766	2.1603665954269235e-141	1998.2064859234783	0.9856035078250582	1.0860476046939967e-92	1242.9468409376477	0.07622013234928933	0.7339781589591967	1751.4064572444638	0.7705587590036178	1.195570554738198e-36	1555.4843084812064	0.8385774835443176	1.872283183598978e-15	1569.2732752441893	0.9044378207027965	6.448808680630882e-50
ENSG00000164236	ANKRD33B	19.310566511439326	-1.3354640395852313	0.011755386794952919	28.249397190522576	-0.44093243457997605	0.3418137558066684	24.760883939315498	-0.5492729144752012	0.3177839171153275	22.505196741092313	0.3443844914501753	0.5421847067901059	17.633933249490482	0.07784832648733743	0.9294167048977509	18.155394077205596	0.20187171755996167	0.823464127235423
ENSG00000134590	RTL8C	32.62865536807724	1.3349607256382896	2.3357540298242518e-4	24.136531831238095	0.29189459127213246	0.6049434013191979	38.790279738387184	1.5654005971954426	2.3117372395439412e-5	21.924874728470293	-0.04232511262919915	0.9504131055591113	16.611283198836098	-0.4691322606516475	0.5094963278920883	21.65157816797875	0.3721120459251603	0.6096556503090925
ENSG00000016391	CHDH	22.656754371530514	1.3348685546015306	0.004835484704434004	16.973237013285623	0.2963687851909095	0.6470130277444499	32.833872179783725	1.9247727483935875	1.923915597552399e-6	27.10784622012161	0.2682903965104665	0.5997803658079737	21.579130254828492	0.0479792633092385	0.9499679667462924	24.429970112038454	0.4369782819404821	0.5035840624528419
ENSG00000075240	GRAMD4	77.55859502855179	-1.3344500572120317	1.0543901024550922e-7	123.06114649340398	-0.16858287405758549	0.48272775446443894	74.46645005065999	-1.8977130466047227	1.3362678280850675e-6	102.61951623004026	-0.8820959835930863	1.630578420120471e-5	93.33322478478149	-0.6577013558351013	0.022132965111049917	82.5463124621629	-1.08465179863921	3.512251313732261e-6
ENSG00000138623	SEMA7A	14.328469048278942	-1.3338922702110056	0.03180771382150824	20.569979450519355	-0.4940453299412264	0.36016026819694225	18.776063415243343	-0.46509880513285995	0.5317321033450038	31.64130536370472	0.08293700247837829	0.8771762488656812	24.953248552061638	-0.16965965183182027	0.7934793490455033	26.009133014125528	0.006714786199232222	0.9956977985235002
ENSG00000157870	PRXL2B	26.258482130131846	-1.3335526647410343	0.002158435824425861	37.95025488017551	-0.4518930494578704	0.2314911977483128	28.16964448469662	-1.260246419937546	0.007220641636151798	28.723231655717353	-1.0591062272773364	0.011401779303077862	28.407300295466914	-0.5565728377077053	0.25598286918171853	31.274618072958425	-0.17379554990393167	0.8017264416159874
ENSG00000084731	KIF3C	19.287701477790744	-1.3331626641856655	0.0097000145963525	23.113506263255324	-1.2311470988620383	0.006657672320191306	31.215538841143438	0.16864587818591145	0.797665233340691	31.358210911220393	-0.2784428496588868	0.5831450073479381	29.190092916413104	-0.07195444129679326	0.9160440518249447	35.53672229504265	0.4996994435095961	0.31605776749110975
ENSG00000155926	SLA	22.251645795633618	1.3328758787734907	0.0038004246383316525	11.465608003438504	-0.8743015536374099	0.21836491459297763	19.54707889350778	0.9602163639768385	0.13790101312995656	NA	NA	NA	NA	NA	NA	NA	NA	NA
ENSG00000011052	NME1-NME2	82.7805870023891	-1.3321791195429227	0.21203504222691358	99.90579371995679	-1.1707406045861433	0.04440498208247144	139.10736588000753	0.3001018753197807	0.6450643660647355	242.196220495854	-0.800254963098522	0.22782154697157284	211.54112715040534	-0.7516916785269927	0.27054635278115863	259.92354268917995	-3.3710927102164056e-4	0.9995101684786769
ENSG00000168404	MLKL	17.712112474677845	-1.330376688384058	0.019217968262923518	16.604373054738574	-2.857072664193025	6.084777814339577e-6	25.70179135938475	-0.07094899724003867	0.9223860098297315	25.415802864005492	-1.0239794198827312	0.020587836091575388	21.377001587881868	-1.135960627255965	0.033815449342885814	33.00327653380422	0.3789065412029553	0.49485495463104656
ENSG00000166886	NAB2	53.55849572142444	-1.3301433305211052	1.94008209948105e-5	77.64382532484046	-0.4258891801414431	0.12197781649573991	60.155420123857525	-1.0048286275288059	0.005545941028708075	141.86822223398428	0.5354156024179022	0.0047454536877394385	105.46704116812037	0.15885189361711058	0.6329884793663396	75.43060230707084	-0.8791826323610326	7.674059511473809e-4
ENSG00000014914	MTMR11	12.471734006675103	1.3283772843838035	0.05351567497747993	16.253907012009478	1.5967893777847348	0.003558958527045212	10.426977000384817	0.8693737970633295	0.3375886681886512	NA	NA	NA	NA	NA	NA	NA	NA	NA
ENSG00000046653	GPM6B	13.048514640105102	-1.3281866077343032	0.05394360309660207	17.782990358074578	-0.6492614820854699	0.24403830510800517	38.40699546555683	1.551483284522689	2.606585657616382e-4	18.148512270523682	0.016051343700429373	0.9827439339634255	14.891302001324693	-0.12304061264620457	0.8876822933869628	19.988441421682708	0.6927800999673339	0.29107624294372525
ENSG00000175189	INHBC	14.753626633254513	1.3280924117915094	0.026898256199339724	16.908654407665388	1.2693736787765917	0.024129044459686326	NA	NA	NA	15.374296803019186	0.5952108704887199	0.3462673380026699	12.956274547316852	0.5346629438023084	0.4843381008702499	NA	NA	NA
ENSG00000163659	TIPARP	159.74252082655153	-1.3275777477948607	2.858867562675006e-14	202.58885938421972	-0.9379882859842863	2.2522616638812325e-10	186.28042283535328	-0.8725375272634799	8.199839559708925e-5	154.15623550605045	-0.06501617166484844	0.7882088525996841	126.14550116637844	-0.2059412288502636	0.46617860275524914	122.28141197065918	-0.24275410909642395	0.3711638541600976
ENSG00000109265	CRACD	12.029605323983583	-1.327217114728421	0.07463716474832426	20.846990781215222	0.1704509372211564	0.7726428611957454	11.900398138192381	-1.5464273172774614	0.04837301464196967	14.95350156399718	0.2063083448874367	0.7925415992564304	15.029118067233002	0.5987693548520627	0.42008340859034027	NA	NA	NA
ENSG00000186767	SPIN4	78.4519155448533	-1.3271961370730354	9.62855407999377e-8	99.97733449236937	-0.9222371436715834	1.21767908380455e-5	84.65794662293591	-1.2215568358488809	1.4968667615895553e-5	57.16537634815376	0.09205265614900757	0.8120282665784595	53.87920215160399	0.3380068844266512	0.38495241337366254	42.777105348724	-0.27374745418563157	0.5872517269678249
ENSG00000150457	LATS2	11.964610803043621	1.3260492443278729	0.04439230034369341	NA	NA	NA	12.776693299025363	1.3068225089025785	0.05888441387099647	12.34236554367816	0.4617535678268229	0.5338641845680886	11.09760855487154	0.5478549939479661	0.5222250289778916	NA	NA	NA
ENSG00000085982	USP40	65.9101541009874	1.324403942163415	3.174242638191194e-7	71.6936114044414	1.165776231655719	1.0784973261044766e-6	52.674575949840076	0.7097296423342243	0.04556698942626014	59.41162692627347	1.0578797674810352	2.8361156720143715e-4	44.77858467004257	0.7493787328298102	0.04186564339661423	30.69637704084953	-0.19095057217546868	0.782173645479399
ENSG00000205133	TRIQK	79.43252854804301	1.324235997091137	7.905974076556821e-9	60.677810451404554	0.36339460264358703	0.22898600317193793	69.8906612303779	0.9392979481670665	0.001338207765771668	47.484775406257135	0.71237804465981	0.03610877330730941	35.68770202958425	0.3842551968549277	0.4379191417131003	33.08946414132851	0.23157335960062922	0.727032094614383
ENSG00000124256	ZBP1	99.07719096429338	1.32406857020764	2.688002467101093e-10	108.43245647103397	1.1927697709189535	1.24595727201719e-9	57.04494058162958	-0.1169237608791151	0.8351581770986825	116.80961733568748	0.4922241210450528	0.025428552828486474	100.90119812290999	0.5141163391095401	0.04560201384888145	83.38947255524032	0.07069558600037854	0.8749441449853512
ENSG00000127824	TUBA4A	347.7488752739127	-1.3238697879300785	3.1977893300952933e-32	420.6815239207945	-1.1361211743435062	1.749872266872914e-30	593.8142220473228	0.3478217385239426	0.04134932322611978	426.51862519914465	-1.26563878955123	2.7711308855694088e-30	369.0226522307335	-1.2457451796210492	9.31495287279712e-19	599.7267015730168	0.44301845042016164	3.502353979649e-6
ENSG00000042317	SPATA7	14.273964476876568	-1.3233912969552948	0.03775908465468394	22.935428425877102	-0.16301412645897204	0.7796949316574214	16.184642938144695	-1.0690572063606556	0.09694860510824496	15.329655958703306	0.33705246908948333	0.6226262465481498	14.83471960056171	0.636592494082529	0.3551947963316762	NA	NA	NA
ENSG00000177685	CRACR2B	88.61014978732297	1.3233736582981805	8.496700008138745e-10	68.38831216352882	0.4054125993529994	0.1447015915955242	77.96653947297173	0.9492401854715007	5.334557586596287e-4	65.46893659962268	0.2455602031526604	0.44550319014483986	50.90106504004324	-0.02731968607021638	0.9591233595145852	51.85102467987866	0.07883912356359193	0.8902359556758674
ENSG00000092853	CLSPN	53.91729140323152	-1.3226482826084514	1.126397134159043e-5	66.93047754459751	-1.0598841348362482	3.0047789912192685e-5	88.56106222460366	0.21941655029358292	0.6448769803823531	91.82528745293922	-0.10264611137843815	0.7322942905622847	96.80339326636724	0.45222028296562433	0.08853099438169512	77.52959170275412	-0.09692274895852353	0.8314969377792019
ENSG00000062282	DGAT2	55.19216771765929	1.3222520250587866	4.397250958047726e-6	45.44504552761002	0.5530802434420637	0.10665799633142008	56.65136275007364	1.2643354731463392	1.6061144721521696e-4	49.71993775019682	0.24074515859498244	0.5271185634880629	37.866313056808636	-0.1062119358263358	0.851886605472978	48.38174497417362	0.5997139806728926	0.11342709820059882
ENSG00000165215	CLDN3	78.99492775205417	1.320171325173128	6.486122704653447e-9	57.18435597717141	0.24255813170322185	0.460727525106888	79.8437853443287	1.245007746575959	2.124644984896185e-6	79.357521350525	0.8584754851131869	7.066976830505332e-4	59.63097020493677	0.535394861234165	0.10124658536784606	53.19909770053814	0.3020650273294803	0.48402403022406065
ENSG00000149212	SESN3	66.22556552341975	1.3196731439419285	4.003394313304347e-7	52.093840090065065	0.4355324298724792	0.18278728733590166	62.054131386320286	1.0696015484055252	0.0021637686385626233	41.969573805525165	0.9225434435669551	0.007141668743178509	32.0723344784185	0.6391068077143393	0.16619559886567284	31.9371807086425	0.6792927858572193	0.1555014568635737
ENSG00000187840	EIF4EBP1	291.3972816896535	1.3194850758100285	1.561610132959636e-27	211.46000083261288	0.22639578170168437	0.15865636597215313	167.70266094878252	-0.14582981749583496	0.6995472417973188	250.40510313263607	-0.026182087529270974	0.8960594518732952	233.1800890004873	0.1866656686868467	0.4213507559862089	263.2458280736688	0.5551516909129207	4.401756745929046e-5
ENSG00000057704	TMCC3	280.09552286465885	1.3193778825417593	1.8619779981043118e-29	231.47719275650638	0.5621541155330229	3.273946354748631e-5	267.7316667026079	1.1162379628031425	6.763317446560124e-12	300.2513420763685	0.510024735279299	8.411148874886658e-5	254.0189995624119	0.4707747776297058	0.008824033379392101	227.09349599185742	0.23428744971687238	0.22066610722239202
ENSG00000128394	APOBEC3F	28.470943725028466	-1.3190566602345677	0.0026253849492303923	42.74470383314828	-0.293746665779102	0.43975229893493073	30.699002486397692	-1.1692915053256974	0.010082581142631246	23.03291990199219	-0.11226445602701449	0.8574495953137176	24.253399807004406	0.4059480423395092	0.4705732578796398	18.395339702564364	-0.32703230303528824	0.6859183372858828
ENSG00000174827	PDZK1	13.508059828421633	-1.3188098770600956	0.04042334874719399	26.871832674744084	0.4547181355007412	0.3278088567759466	20.71912104712139	0.021906662300882795	0.981955229708378	11.62425159143032	0.5192470871344356	0.4933979610578113	NA	NA	NA	NA	NA	NA
ENSG00000168062	BATF2	224.0599014744743	1.318285405931547	3.451499462854099e-23	160.54769419825178	0.19977396984631643	0.2927154960105741	314.43102808938295	1.8684186532049056	4.599635806338133e-31	121.33498802596097	-0.39408664444192476	0.06665493805355605	94.06937611860006	-0.800940537245224	0.0013649973361415445	133.73680184201342	0.35903627726701143	0.12806221574426732
ENSG00000111252	SH2B3	95.17819578518213	1.3181788650282247	3.8459703543700176e-10	81.92685010768646	0.663500519823387	0.005168553984165214	86.97496706859297	1.0279600689415427	0.0010125413540058147	92.02718913211632	0.9616215100934256	1.683477548677957e-5	75.51757260886278	0.8457183348303586	0.002071409339855572	67.19292397528174	0.6229888753409576	0.037031645734996066
ENSG00000134308	YWHAQ	2507.8461886337427	-1.317844869083819	7.533836468173057e-181	3915.4815401741853	-0.19090614855601945	3.248922602872403e-6	2506.0188894574903	-1.6039840234241889	9.182288346335966e-25	4426.120601507357	-0.821149196643096	6.242526435233407e-42	4219.087672742058	-0.4520866430835841	1.6719525675875093e-5	4439.497056939061	-0.2179996525462321	8.616567254216758e-4
ENSG00000147251	DOCK11	97.86570637825454	-1.3174483150539562	7.485325996204823e-10	146.24891955663185	-0.31380857320176564	0.08730455647801377	96.29394374551606	-1.6752741657009558	7.16554215435827e-12	128.56651922751013	0.36275049961870115	0.11346756871150189	118.3265414588751	0.5291482485903863	0.0406525381057242	94.3755589250442	-0.02106379911804639	0.9687312182262482
ENSG00000179314	WSCD1	15.125708848547191	1.316725572998635	0.019121860418691523	10.373443887759597	0.04159695596259824	0.9640530362775955	15.30684996912329	1.2064019562455368	0.052909031048124215	11.34808982840745	0.23487708886449002	0.7818424516872248	NA	NA	NA	NA	NA	NA
ENSG00000107281	NPDC1	123.7735025579071	1.3164931089103942	1.4789411026014865e-13	85.09895080253368	0.07780139859270557	0.7971532703257064	143.811709924132	1.5056731771908411	1.8770277217577606e-13	110.06839785023205	0.14291671449769508	0.5747412791362736	88.14018347787658	-0.07007716822644305	0.8551502013248113	97.13718095712153	0.26385027219631363	0.4122464373800425
ENSG00000169499	PLEKHA2	337.4675183727886	-1.3153827448160744	2.3784121791951716e-27	408.5215033511659	-1.154219842524569	2.598534569998009e-30	468.28472760455236	-0.2575714563942967	0.43189619572658183	192.35923344218185	-1.0517734202884332	2.262477646100446e-12	163.40467411764394	-1.1211549897860666	3.058199091876131e-8	185.64737866016793	-0.5322531178901827	0.0014985184095958697
ENSG00000130956	HABP4	42.75080608812456	1.3144030779548723	3.792280146777136e-5	43.70330796648897	1.0564910214964363	8.579900559808164e-4	36.85944021831084	0.9073028812375282	0.021637113792137327	43.02747140608819	0.7512832578889669	0.02953607499474105	32.336977319272876	0.4276612346098491	0.37290959039853555	27.382843955512904	0.03576718929475921	0.9688856420119764
ENSG00000151640	DPYSL4	10.604328717941357	-1.3128282187811389	0.08730191622618881	16.266049290155355	-0.20952798579407567	0.7661837826598533	NA	NA	NA	15.64385196485384	-0.9717827395115443	0.09361324403300052	17.205970389504756	-0.11882973958302376	0.8876822933869628	NA	NA	NA
ENSG00000196220	SRGAP3	11.786361790852686	-1.31226746089583	0.06025997554994454	17.163365891521384	-0.3876055801812435	0.5344744287719583	10.150525396202648	-2.656158363442473	0.0031911862827288125	NA	NA	NA	NA	NA	NA	NA	NA	NA
ENSG00000115548	KDM3A	1403.8857710720456	-1.3110907554150977	6.320909469282989e-85	2103.07954498227	-0.3218014950527314	2.3953708441941482e-8	1638.6801972704068	-0.8595059566127885	2.192441579848596e-10	838.2960885189651	-1.3897561289520046	1.7713873574177555e-65	764.8797144052253	-1.11382976297165	3.4767493982800585e-22	967.267489002275	-0.1735904462111627	0.0682852538901041
ENSG00000198715	GLMP	125.105907833048	-1.3110238092371735	6.119288427719817e-12	176.79697705086318	-0.5015920457803517	0.001565027846486126	130.57088251511243	-1.3531646461293771	1.92555037659956e-8	205.88283746862828	-0.5913193583358892	9.056318601203763e-5	187.90541197908328	-0.40558304439829274	0.06479288571072796	194.50506934125133	-0.22195453673373644	0.2979520453423893
ENSG00000070669	ASNS	613.8810145837484	1.310802349707936	3.110452622310004e-61	606.6212949721173	0.9613216896276945	2.5211979191197832e-33	317.0853155972723	-0.5048879126091605	0.003966404553377475	566.7230656771579	0.6159956441259244	3.145954086096245e-11	556.6793006324242	0.9160415396256443	3.292375112812359e-14	514.1138153090701	0.7847761620598634	2.1233275518515775e-17
ENSG00000196218	RYR1	53.40127607290909	1.3105552836830747	1.4426144366752455e-5	43.10012534812408	0.4773640566140529	0.1978169376663037	92.67633659987553	2.222396703109242	3.0249130646329e-5	40.6469755568637	0.29645003646902585	0.46085723528609085	29.104544045553087	-0.23043593128885373	0.7084664276784316	30.209361248198558	-0.06426242305418839	0.9364383952777577
ENSG00000110057	UNC93B1	140.53181161625537	-1.3101788968222101	8.387580248500682e-13	176.3670933325282	-0.9969473916707116	7.801872836340722e-11	154.2674606215979	-1.1376221724384707	1.3039364907933704e-7	178.30490902632033	-0.47416794076146707	0.00641171132254431	152.16912475533013	-0.5194920866783115	0.018885226521447987	147.32343035374143	-0.5629276915999543	0.003752561736805073
ENSG00000185339	TCN2	34.13945815292996	1.309650361841149	3.1916943778979704e-4	26.223591858464513	0.3443863415725253	0.5028528384589196	39.63749574262357	1.4866184455055165	2.217303114215842e-4	20.53434298695022	0.8768350935315811	0.10561023323291574	17.494818030032956	0.8409888768302801	0.20795664702235853	NA	NA	NA
ENSG00000148773	MKI67	732.6131521490516	-1.3090211754180001	2.4714529080030556e-54	774.1332029980329	-1.8761695150120958	2.4707197596351747e-111	1207.2891492790527	0.25600260554294735	0.49049049223416163	764.0748442504078	-0.5662976749464298	1.0939125658759706e-9	670.1880026485894	-0.5088226743125032	0.0046007161666680296	636.1745953004371	-0.6240600356688956	7.029527328522142e-11
ENSG00000257093	DENND11	281.65495119625047	-1.3081366748213927	2.809014266852868e-23	438.4290073855984	-0.1890546665676205	0.11048558024359874	307.5358775134786	-1.1381544706848334	1.3280082057201292e-9	201.25266155030005	-0.46568856161386984	0.0027702608364853715	186.54283354754912	-0.220748151875806	0.35435519183873515	170.74413989366963	-0.4477925913179919	0.01996469563053245
ENSG00000196411	EPHB4	12.903943557946604	-1.3079563219492825	0.04880496872926595	14.955336238332725	-1.3576772797925927	0.029597452313008473	15.437422554848252	-0.7706051116091049	0.2965682924891976	16.110410655508634	-0.8660478576247429	0.154215378429122	14.566335783383748	-0.6736404634861664	0.33848771282767254	16.089914161427185	-0.2494077641890843	0.7951278477616013
ENSG00000149091	DGKZ	167.7027070460352	-1.307356655472327	3.067448444132608e-16	218.178396648113	-0.825205664387283	1.922677524628763e-9	199.15585932881135	-0.790100768850299	0.001214451889994645	219.67372093346	-0.6614021345749833	3.090047725951872e-6	193.9904013495612	-0.5674958638957307	0.0037827375756972954	192.77614500852505	-0.519780593561611	0.001356322042294062
ENSG00000245848	CEBPA	52.06578448571799	1.3070819680307408	4.0040469523638246e-6	34.95765127351604	-0.007549883259339824	0.9893269631772211	69.96335671985628	1.7837168913585089	1.5169157054704053e-10	36.98607763778117	0.14657777301312652	0.7793076767172009	25.988426778677084	-0.45278505500573357	0.4434266883032188	34.626454784553964	0.432502487369913	0.44770311893402814
ENSG00000100320	RBFOX2	56.36715076206823	1.3063041193217815	3.7443966995141262e-6	44.67244732053303	0.4301389738316031	0.2198305804644466	68.05771110398588	1.558441953400774	6.844792233421433e-7	42.900278551408746	0.49209516954357363	0.19543294345122106	32.19594039460785	0.13307000938905122	0.836892319133768	35.83638013376842	0.46799982469063794	0.3604613371514071
ENSG00000171444	MCC	304.1489142604583	1.3052973883422911	4.402952479566886e-27	270.33215461612025	0.7097518099657225	1.6722635242217065e-8	302.58423317145105	1.1827147010212211	8.307003111232337e-7	232.5785685319582	0.8854804993291177	9.056640779345953e-9	198.5851732680388	0.8663869145521198	8.084164386707643e-5	151.29319417205588	0.25541392332273655	0.3283330494459322
ENSG00000176208	ATAD5	103.42952007542202	-1.3048901960657315	2.437255147148158e-9	137.0877160253846	-0.7445077111739913	1.5072644738819119e-5	138.97587888391806	-0.3405206693936345	0.21597046946031093	134.3514277866994	0.38647898888609783	0.05120134317769046	111.02700676250626	0.27137584647058094	0.3262125247412037	90.93918903000862	-0.24554606057945613	0.46361067241767706
ENSG00000181894	ZNF329	24.7671581679144	1.304078284352856	0.0023194278238459097	23.903616388021877	0.9220386727114604	0.04056278341812137	24.85737669067995	1.2142111434232439	0.01681882823044656	29.87176297405016	0.9999135630880563	0.016353606114883602	24.71890371814619	0.9029179609807411	0.0668836531929321	22.75019102413559	0.7516856046313927	0.21027318881614745
ENSG00000115884	SDC1	5388.429123238182	-1.3039541970330524	1.1344210571260328e-182	8265.670310812997	-0.2358113714245154	8.167864196210374e-10	4960.746628005417	-2.130993542619689	3.3803628202451445e-91	8052.385737171911	-1.2426123949816608	1.1113960556245294e-89	7557.2128084557335	-0.8699468830524231	2.5330809354027273e-15	5966.557645108334	-2.0165010529355603	1.965138122070978e-285
ENSG00000122126	OCRL	41.73325498927037	1.301890404629299	6.463687220404798e-5	30.11121535190682	0.2091199616785031	0.6691347869726297	56.850542091816905	1.8050849788001153	6.134695117898567e-9	33.71054031540888	0.2848945016428231	0.5582565863869499	28.50918903438926	0.20442960185800332	0.7384535604070686	27.656939619856246	0.17808073569924354	0.8107855531127073
ENSG00000256043	CTSO	49.623706911215486	1.300707085630657	1.796117662864844e-5	45.547800387692476	0.7701682697935919	0.0157283259810618	36.90966826836892	0.51881710043199	0.28150740999812773	54.400441232132636	0.554830856693979	0.11035372126016424	46.88219002772647	0.5475065937134032	0.18266016423067952	36.438745437943155	-0.06526760628000604	0.9310541491451347
ENSG00000153551	CMTM7	27.057374369154136	-1.3004489707945648	0.0025506847261233634	37.5768251170618	-0.6078256823126823	0.09265701600438034	29.609538603197183	-1.1770092993174146	0.009314419505656256	35.739568943882176	-0.8552238803589913	0.023441577388782393	34.36119905667353	-0.4501773376466733	0.3347975702040841	32.490806676190516	-0.5748231489309182	0.24312360033887082
ENSG00000135750	KCNK1	57.14840917403191	1.3003502468113228	2.733891947693908e-6	51.27775633697531	0.7334185634140163	0.016040473455398	42.87725240312233	0.542387551781177	0.2563943838186408	117.9468423709121	0.26831695411607676	0.24033318127587802	93.99832149577014	0.0526368271621322	0.8880604978251911	96.7360691915546	0.19005807062437102	0.5906922012655176
ENSG00000169567	HINT1	758.8211572632093	1.3000583961926642	3.551117036186067e-73	514.3346864249552	0.019362026266894157	0.8862678059267363	826.1570976506433	1.3656723908653696	7.484607091235096e-7	637.4696462391136	0.048940681552882344	0.7101400599411861	539.4972450391667	-0.004399577036436809	0.9892073539789373	590.8925826581093	0.3062541326904592	0.004440206322919524
ENSG00000154165	GPR15	113.59489648316502	-1.2984726853570567	7.775026600670641e-11	169.39169227888118	-0.33113606118431177	0.059807905458799944	99.65521853517058	-2.566991974417476	6.676922788584121e-21	155.34839458867773	-0.27201809559291196	0.27539216300643904	142.9670512087167	-0.07481557045304416	0.8418941843212346	106.71815856235187	-1.0446933474630973	3.4526149770461815e-5
ENSG00000104881	PPP1R13L	156.43467141303637	-1.2977778083180476	3.529010718974337e-15	190.53404737061356	-1.0907166489401041	1.3034201763364538e-13	214.78378321230417	-0.26688508950642564	0.3442110571522808	73.13059756371479	-1.2476693388228954	3.531545056277517e-7	66.69525045085288	-0.9963041380894042	7.767943725240505e-4	79.09606658101282	-0.2878563709194977	0.4090757003694695
ENSG00000172469	MANEA	174.70725663458921	-1.2971810750322688	3.247058730606281e-16	213.17993210598777	-1.080417226035822	5.09756574901423e-14	178.92226170007794	-1.4475513600661694	3.155999907241736e-13	185.0555504607028	0.06608026222874584	0.8137193271697901	154.7155673008646	-0.014689011016479599	0.970821215102632	131.95021351308975	-0.45286251644586845	0.08963542579818409
ENSG00000163629	PTPN13	140.35430947563884	1.2968429076977093	3.569459527736727e-13	100.40889721120062	0.14367007074356672	0.5805156055034004	155.88242222733749	1.3867742042849698	2.3434371484787688e-9	92.78713320743931	0.9444637247187826	2.088643118194759e-5	64.68002928424471	0.4496815387733978	0.18172040207533505	60.3891962403851	0.3201009137798374	0.4141180396065573
ENSG00000010292	NCAPD2	568.5267866834313	-1.296782806035156	6.2203887974822645e-46	663.7398806739701	-1.3070505840545528	1.3620794797494236e-61	702.204994463298	-0.6375068763459668	0.0013427321265614303	594.4142093547	-0.83337526288687	6.712043515667395e-18	544.4705920067272	-0.6095276789194889	1.774975159700631e-4	530.970630934335	-0.6288480556389161	1.186163031200738e-10
ENSG00000112290	WASF1	13.754342891850264	-1.2967383214470254	0.04013354825059661	15.847060056180041	-1.3346900125128183	0.01735822745433948	23.673306439125753	0.37649437647711304	0.5506814781484668	16.247886699147312	-0.30409261458825526	0.6703899521958903	15.475719462690208	0.007926223323543398	0.9943295792764126	NA	NA	NA
ENSG00000123685	BATF3	14.598110739098459	1.296376254473243	0.03245018511998695	18.142262698017415	1.459543412294886	0.005423454079061648	NA	NA	NA	20.120721701339168	0.23155250223111612	0.7208944556487299	22.44302175247192	0.8296446383820564	0.12965844944574811	NA	NA	NA
ENSG00000120093	HOXB3	39.44987937489304	-1.2955546550728234	2.2069937155465302e-4	60.01723468796732	-0.23705290125606107	0.46057542807148916	44.822542620735526	-0.9460414232505272	0.02789055486583397	19.86542435394598	0.09218384733128392	0.8996941084859255	15.771634638356666	-0.09958634535210857	0.9092427558576436	16.804687973304343	0.15343459616316252	0.8766013646564782
ENSG00000143498	TAF1A	17.156443967663645	1.2949846647941046	0.017660054722448297	16.370766123480863	0.8431906250115585	0.13591538817253304	11.062035618896832	0.13797227709486948	0.9005648244465652	17.256532920092045	1.7231589975119523	0.002103545917169778	15.558249976746996	1.8036948460862368	0.0035381252769161858	NA	NA	NA
ENSG00000239998	LILRA2	17.430088150772363	-1.2911285162712396	0.02620841982254127	33.43532746558661	0.42721733445201077	0.3014948169525182	14.32820772113612	-3.0101095153749604	1.927665470311003e-4	16.78014058196804	-0.6692410058965717	0.2517558090167461	18.369720702462914	0.06952579778507273	0.927983635719982	NA	NA	NA
ENSG00000165548	TMEM63C	47.22089699264927	-1.2905588182457965	9.347869663140821e-5	60.39121040160498	-0.8910073542636554	0.0020146175233246573	77.37603747978942	0.23803270744505575	0.6654892578963446	37.75636537233002	-0.29272348551043653	0.5203202094895337	32.039609570528945	-0.3365896217309517	0.5093063234061809	35.18017784126691	0.003132169830249998	0.9978487248320626
ENSG00000172828	CES3	21.99088146288757	1.2904101786151205	0.004207461363488237	15.23416943876727	0.07160617713264601	0.9276784853234356	22.886364244457276	1.2627485677924288	0.010508972669540397	12.25172799692228	0.012749512132997399	0.9884689691556143	10.54613453265779	-0.034667048204265784	0.9733311899175465	NA	NA	NA
ENSG00000164241	C5orf63	28.41683190584855	1.2902104976299003	0.0029642880398466974	28.15428159022953	0.9409608587605514	0.029098382892234455	24.689831018603943	0.86378063538064	0.13991541151176093	26.967231095601853	0.039704342729020195	0.9476186289234529	25.107322936930885	0.2454031985438112	0.6893077040720781	18.577068249853788	-0.6047616371857333	0.3823367592378041
ENSG00000144026	ZNF514	31.62802182396059	1.2893905999333	5.426181619304984e-4	28.005433743496972	0.6959557505953934	0.09683762337565194	30.08389238555482	1.082326153654938	0.014456838363659163	21.616777196546565	0.15879284840466554	0.8059192066360109	19.28226383129458	0.20525732706077823	0.7731908960529336	NA	NA	NA
ENSG00000167861	HID1	46.97828292345051	-1.2887905691910724	3.907797310585961e-5	61.15219422590054	-0.7908597052722344	0.0037497505872896315	56.72424379837006	-0.6952512268428275	0.057106232876351144	62.95130147627491	-0.08731566819490519	0.8170149019904211	51.78459769582394	-0.22829933524936383	0.5983780601377575	54.72628437750385	-0.00754558027694253	0.9923696638646817
ENSG00000175745	NR2F1	38.07055410277365	1.2872776766183227	0.00081382651516632965	26.94935144170967	0.10037307680164663	0.8725491178744678	53.25623109727373	1.829116233692866	1.934772492097613e-5	17.595302808372747	1.080424198121623	0.05171225383971063	16.870864541666005	1.3163768949697257	0.02840534557330826	NA	NA	NA
ENSG00000174373	RALGAPA1	148.40359840425293	1.2870359402415654	5.737246104890274e-14	140.42926871977784	0.8366116729613537	3.5505937965965775e-6	130.07412164112773	0.8916844618485497	7.888441028949461e-4	137.04222389472017	1.0554578549995897	8.82677904537268e-8	110.86719032035612	0.9101417494907584	4.8228472612264273e-4	83.9369164343571	0.285006219151782	0.4303348560524386
ENSG00000169750	RAC3	30.136792299100023	-1.2838397920990499	0.0015008299819089673	32.581237293180884	-1.722363254369614	1.4149301652608594e-5	39.512686732411005	-0.4247493061966934	0.3837069947950354	43.023833283418206	-0.6397356263812197	0.07415771404787137	39.52793879319741	-0.4303822617587555	0.3366194184691901	41.224898897158376	-0.22710836464886663	0.6909221597635479
ENSG00000221926	TRIM16	47.54683170402955	-1.2823884013932705	7.047218135770911e-5	59.68767709138607	-0.9379030914039238	6.246674882268352e-4	48.05896669208224	-1.5012746558790746	1.6716293784864214e-5	47.167601297343474	-0.12128865019140454	0.7903918234762354	41.75271799934716	-0.012303326587588993	0.9832866941672268	37.39433211838769	-0.2829553896404106	0.6136968612425886
ENSG00000047597	XK	54.419113217521286	1.2809660231633384	4.370234051642104e-6	40.64652508392885	0.25530894510301355	0.5191259899634834	57.5992299477404	1.2854359336086896	2.839293104697507e-5	48.4258511376958	0.5460111673357714	0.12128795538596389	38.092902957282384	0.30965146211187816	0.5384829388364897	35.80518614423681	0.20202947121532658	0.7541500079481644
ENSG00000260916	CCPG1	997.2328677070493	1.278099202320763	6.61719936440908e-85	1178.7273135037149	1.306980234029259	5.268650782843941e-99	555.1576684727642	-0.30919322700038687	0.11415274691140478	812.6753571295851	0.8055254622144223	5.615777815406669e-17	708.1784680516283	0.8343784585794183	6.751401182145412e-11	737.0567638065612	0.9691419631452062	6.707744556294619e-29
ENSG00000178234	GALNT11	50.10831707776984	1.2778513706384227	1.0349725654177959e-5	32.55752796187884	-0.1257791084864728	0.7927998034873873	50.61118718934157	1.195610863018312	3.83845856261892e-4	43.20074996196262	0.11108843647815302	0.8033175462769927	31.885009009449526	-0.3681316440265314	0.4749159579420235	37.30195584156358	0.16907881028144042	0.7854442108139068
ENSG00000163535	SGO2	129.08527063716144	-1.2776552489236968	6.722389279648044e-12	150.604280198338	-1.2792747139997023	1.3075184250423422e-14	159.150783147948	-0.6197685946661824	0.005563669418304182	93.66190752138847	-0.44161349630033936	0.07971219573371856	85.81927891790806	-0.25256124574824984	0.5044440718111437	85.69919716730705	-0.18569865503529198	0.6268881040545209
ENSG00000147144	CCDC120	17.741638521465973	-1.277642422333585	0.017552828752404947	29.375220657298343	0.010067086126958896	0.9866538257209869	23.08252852620465	-0.44103500336226514	0.5164259457320128	16.603179133402797	-0.041366993781918646	0.9567454850188832	13.777166523291108	-0.15642911152566408	0.860980941201199	NA	NA	NA
ENSG00000117643	MAN1C1	198.42515216478805	1.2748646140010098	2.7936237260460808e-19	145.3784534527055	0.1887541783690975	0.3653948159960977	212.64812099375646	1.2987897432017768	2.432585948162248e-14	181.02540164185655	0.09616799769630091	0.6458859607703672	147.6508304376202	-0.057651159696216765	0.850397878484134	153.62266359897552	0.11860390226556937	0.6757744093701288
ENSG00000116729	WLS	30.82017484716527	1.2737375816828953	9.850852365221711e-4	21.646792983314228	0.08602289997035599	0.8959802834355205	28.83468914586121	1.0168820325990258	0.038979610858586825	19.80333923146742	0.665120397425029	0.2417110154469332	15.701206917341853	0.47173800195548865	0.5407744617870907	16.68315546354174	0.6591936849272679	0.40416794574499565
ENSG00000012779	ALOX5	25.169767069600052	1.2727266708002027	0.002860438606160251	19.370124991109883	0.33044425758322354	0.570741807604471	24.35793972895045	1.099909296283933	0.03202448824501983	17.93235868647555	0.5092745249460303	0.3998969457182476	13.5886216772495	0.20163962676513722	0.8183194297659596	NA	NA	NA
ENSG00000105220	GPI	7143.960825990411	-1.2712213018667111	4.454990150006405e-269	9047.87516047107	-0.9021247709407543	4.12253307354692e-205	8902.955329800188	-0.5757499937327004	1.1590286673992154e-5	5125.108746252311	-0.8512990382535421	3.9936198245459755e-50	4698.375342919788	-0.6184276614280567	5.373429048936075e-10	5126.043790837694	-0.2523164625710347	2.9546527467104e-5
ENSG00000067082	KLF6	522.1033800240415	1.2711938261799722	1.6476874715325766e-43	591.9426089027979	1.2167192826836042	6.732161648845015e-43	415.2199572899152	0.6516852294396906	1.7136497609549913e-4	605.1636491878112	0.6374436767896833	2.0948277270272286e-9	471.4879353576131	0.3909885940486772	0.014555610547567845	490.7271578943129	0.5421394402684884	2.283893499502935e-6
ENSG00000173621	LRFN4	113.27744693447184	-1.2708092423934259	4.5587420668937543e-10	145.33479452811426	-0.8314154858776363	9.792585263090586e-7	126.2687047489477	-0.999592727885092	2.3901151483573748e-4	181.39134095013753	-1.4362764194757442	3.556091932538797e-19	160.35213936902392	-1.3083821721266842	7.839928677641439e-12	160.33996468920387	-1.2090545841912512	5.167747443947187e-12
ENSG00000070190	DAPP1	17.51586822738483	-1.2687181713557467	0.028098058614115226	26.42375261757484	-0.3056967849249379	0.5647533915550815	15.909827079570992	-2.331305632254047	6.499197988972129e-4	31.178250469792513	0.2567721821708909	0.6114914426197706	23.131308219149734	-0.14369291392846686	0.8393137007032452	26.720663065459593	0.3114228666755697	0.6485096256369681
ENSG00000136235	GPNMB	24.821443557955998	1.2683225639688425	0.002577461079220173	32.52208581288083	1.4973555762666062	5.3028808321627976e-5	21.228548149291996	0.8191194983023762	0.1889482132981674	26.355588076731063	0.3633447514266437	0.48522079215660985	24.886205687024653	0.5720094882844391	0.31672356622754194	17.061697120733356	-0.4196223389744191	0.6056336660625381
ENSG00000085465	OVGP1	20.20790611448724	1.2678901063217851	0.008229320283585475	20.18225157636045	0.95523873651206	0.05469388262411538	13.960384088068698	0.30740044526904026	0.7153166491615528	12.564602650934694	0.5936415350276194	0.41036556652983963	NA	NA	NA	NA	NA	NA
ENSG00000215375	MYL5	37.46578050312947	1.2651588279938755	2.3297568576740324e-4	40.17090799925347	1.0819319278128186	0.0013169254544874384	29.01533762014985	0.5792282186564391	0.26802270716988225	27.001506147702358	0.4040098219382442	0.43424523341414034	27.00699030376553	0.7457234509333529	0.15506596424355557	23.035507964762306	0.4281184752491183	0.5325430040356628
ENSG00000141576	RNF157	474.7253182517368	1.2642447447609422	4.012867837806624e-41	372.9088470544467	0.3603762938327318	7.883474621914677e-4	553.2652089813233	1.4586067950868735	8.365197201249116e-11	257.31792836275434	0.4894429406623073	3.116902205752839e-4	201.67462345355017	0.24086788138324527	0.26664975744218783	202.9371302439638	0.31186785370402875	0.089703590326950855
ENSG00000185722	ANKFY1	186.21829444569357	-1.2630576105225824	8.536709702504337e-16	284.7521488769905	-0.2208887705649961	0.10863157351479788	239.48340036804967	-0.46522911422126795	0.059095419427142394	206.87444218999926	-0.3439094805375288	0.031105134153547105	186.49381158455	-0.20971098779699127	0.3542742868434229	176.4889699813503	-0.31761822488458885	0.11425886558620336
ENSG00000131242	RAB11FIP4	38.429573213575566	-1.261855419833571	7.975892557176111e-4	53.42186059147244	-0.4910016869567601	0.11094196506220314	40.746117733002066	-1.1731890770890818	0.005595612398257603	59.15443673067602	-0.34457423776769375	0.3012465177093807	49.64508442147273	-0.44198207933646855	0.2453635356986359	55.84078385659365	-0.009933249605094651	0.9885614225995204
ENSG00000094804	CDC6	174.35711269405783	-1.260862317787007	6.662132685368474e-15	198.37926575272704	-1.4088703614173566	8.664995984308145e-18	226.49440324077858	-0.43666634782863645	0.03629372910550147	310.3268621834555	-0.41108617105660394	0.0022344973505030266	278.905505477719	-0.2655965106852542	0.1578269657342364	278.01328381861975	-0.2130353655534309	0.2034521596254903
ENSG00000068650	ATP11A	100.76789019159733	-1.2603493101538892	6.83808472928767e-9	150.21336034716435	-0.2809203328728867	0.12998826741754252	128.99726740142728	-0.45365861222797693	0.19835217540968514	129.57677484494988	-0.11736635067341426	0.6585778519040142	111.0614145171009	-0.1539217940480665	0.6199419287083735	106.57808223438599	-0.22358577164732735	0.4818953103354776
ENSG00000132879	FBXO44	72.61713881812084	-1.259817622656531	5.827821662627164e-7	88.29650981872469	-1.0728852971681269	1.9162230126189825e-6	103.7105372590711	-0.126356509166734	0.7785852789138017	79.35218634904477	-0.5660523330525038	0.03271852459593857	71.2189063714271	-0.4038059594107229	0.20472148735088186	80.50371992423912	0.044851563643336735	0.9263700456847308
ENSG00000104450	SPAG1	33.055380243263585	1.2589955039092422	5.784083648864973e-4	30.140361764464977	0.7125774307894964	0.08346545037851215	28.050989121220255	0.785232161186285	0.11882523728231803	48.92272584181252	1.1226003394720008	3.846137386431939e-4	41.89801982039812	1.112834855731337	0.0028807224199450436	22.954115193667654	-0.37276679483655784	0.6017064639725228
ENSG00000158406	H4C8	40.28076368738158	1.2587341112037587	9.208595232632755e-5	58.950178658381176	1.7022660348105538	2.3646646250816207e-10	21.59809052372628	-0.46278450098588475	0.48468335477454355	62.381747700580824	3.052197218542305	9.358818528267781e-20	42.47111408195205	2.6548300991814235	1.8970671273497724e-11	NA	NA	NA
ENSG00000166446	CDYL2	46.82407871732375	1.2569638596838986	3.902471191806328e-5	39.346892788703165	0.5070717619832343	0.17000044378295798	71.52786727390642	1.9531949484593891	4.7700914576385895e-9	67.2261329248913	0.32136766370886055	0.28143693082243304	55.26659340759992	0.18831741755315	0.644317472733341	51.73739282467769	0.06739465388871195	0.9111647001221239
ENSG00000151702	FLI1	326.04997753185353	-1.2536874855222784	2.1501692024391487e-27	413.90002183942636	-0.8826590470543894	2.3228245039348726e-17	346.8217720821318	-1.2200347560048892	1.1962058540688318e-14	289.0956486025214	-0.0893191225680889	0.6112871784962866	248.07260541876315	-0.10317851168282426	0.6559508136294764	221.99995575892336	-0.39284308155090414	0.019243226078582882
ENSG00000077943	ITGA8	197.30467288591944	1.2528840917954844	4.19071985436249e-18	135.2015485561418	-0.02128064203953776	0.9385772816657484	239.02050289594172	1.529126333419881	1.2679482683748099e-17	162.23555582396492	0.7761121932281396	1.2150973981814579e-5	124.33860573554787	0.5058755916368731	0.04700212429086408	117.19165888286346	0.40763633636543867	0.10176444606377169
ENSG00000135451	TROAP	87.67545480599348	-1.2519280791589287	2.2315532770485924e-8	99.74673070347042	-1.375263972637687	1.6708163795032974e-11	120.98069060058943	-0.22302315720419633	0.47035282075971413	97.73148867589168	-0.8437993160462111	1.5678632635742878e-4	89.39908396365566	-0.6296434847270308	0.03922984955054447	89.75660690187092	-0.5332943057379517	0.053922817193389885
ENSG00000140367	UBE2Q2	71.26169730928844	-1.2512725809680767	1.333246403058632e-6	98.8941358940605	-0.5267215788981724	0.0200344319434071	85.50820699119768	-0.6983731217883579	0.021540732022200592	73.07440240017924	-0.086373399107603	0.8005962690745602	61.341667409452626	-0.17104666255374215	0.6697945528169045	66.15124969308732	0.11243399167649831	0.8107855531127073
ENSG00000103855	CD276	94.1443028434962	1.2496289742896127	1.45827999742583e-9	67.44407801294034	0.0902064331052224	0.7849715355326669	111.85308514937262	1.4795814510675525	3.5167639298405507e-9	72.23027020146516	0.021406921875102403	0.9556953653689465	61.15908012692183	-0.032455168440089305	0.944665811993048	70.190736343983	0.40126152954423927	0.22672239118729154
ENSG00000173950	XXYLT1	43.14692324793782	-1.2472131304875618	1.851837716344403e-4	60.92791879213352	-0.4952170320841398	0.08565959227095432	48.331710028339096	-0.9925346286501251	0.008590280945460183	54.657248732319054	-0.7294128057831214	0.015482590069944324	53.25230639080519	-0.3177556387171293	0.44656411917120764	44.42235932434999	-0.8918862025103818	0.013840041704590456
ENSG00000242732	RTL5	86.53834895753712	1.2467463423182734	1.7425042673584034e-8	105.54880260045319	1.3349748279852818	1.119136958338424e-10	80.3200150097533	0.9584516614495299	0.020802919537257804	48.58361120306029	0.7715045241402119	0.018980547145701056	39.00392859459052	0.592260096262639	0.17520717930876795	33.21643498102783	0.2418701880618242	0.706432578274088
ENSG00000126787	DLGAP5	141.27705052237053	-1.2463294258775859	1.9029903894238946e-11	148.54538522931455	-1.8678860583935597	6.365674775849402e-27	193.76258034309512	-0.25403996418075436	0.29760264222490784	124.57342229611397	-0.7420556339928219	1.0783830913619632e-4	107.97239474708489	-0.7400387927223596	0.002319704589905649	112.10071598313276	-0.5374378624769482	0.02764710929924136
ENSG00000197183	NOL4L	121.3163757721896	-1.2458650638077065	4.1896856761505916e-11	175.3276655010002	-0.39486060937420503	0.014119798846988383	144.04781133020984	-0.7450050572111309	0.014020471227327755	87.51378572561676	-0.484658543877015	0.0465250820053035	83.08177801807818	-0.15397669706815997	0.6547490272083676	72.72322068549875	-0.5246041442236594	0.07303644317388883
ENSG00000065054	SLC9A3R2	21.690827799769025	-1.2455756488473162	0.01190447896193923	33.918263484974126	-0.10314090605620134	0.9290367947514278	25.302836243160495	-0.7592172760053333	0.15437089768101528	29.946104061484753	-0.7829894028552997	0.05693018939021207	26.79928759526988	-0.6289302119974718	0.20407869228966105	24.60443043815472	-0.8989548583758062	0.09539874610335954
ENSG00000135679	MDM2	1841.052264762691	-1.243450686170808	7.014347442809224e-120	2929.151688162648	-0.08912567178964849	0.11267835757972618	1977.4625062414714	-1.158897944775248	1.5411455546410288e-8	1398.2447553032412	-0.9702402836904681	1.5920140842991774e-40	1166.5887752021963	-1.12272387614384	4.808207775205225e-25	1578.5422533618748	0.0221360752711707	0.8836587493409711
ENSG00000101695	RNF125	33.2414953995439	-1.2419379974325024	0.0011974516976601146	40.14540504030071	-1.0835817421622256	0.0012823754244099272	35.17168062826611	-1.2222738003043871	0.0038966483878000607	47.853308790648924	-0.0014020077002012935	0.9972193388973889	46.588124461872795	0.29847233456302225	0.46550651733340903	37.50499610388897	-0.263566885046275	0.6324346054575931
ENSG00000181408	UTS2R	55.938783657736856	1.2410891600526994	5.546726830044945e-6	36.96682755879345	-0.15343456896552735	0.7271875922552541	71.23165805642732	1.6082310967102629	2.1692397687388094e-7	37.49734656426485	-0.2778455601182819	0.5156232660371418	31.958655412318283	-0.3419082636342835	0.49293264107992407	37.08091153764839	0.15990677456155172	0.7952628364515979
ENSG00000186193	SAPCD2	55.32191655490107	-1.2396673451571696	2.6664550728000453e-5	60.27695164562206	-1.597620720802845	6.134080920671753e-9	81.305459309192	-0.02580000716325189	0.957024510954114	65.63297996588936	-0.7065135064122945	0.009118021427845856	57.56803951067312	-0.6371593752551189	0.05491290873489499	57.45078453621508	-0.5700616188180853	0.09178037030056528
ENSG00000157193	LRP8	58.95990536340553	-1.2388536130350267	1.9070573948580894e-5	61.39995226928563	-1.9284136510119452	2.651492446093487e-12	92.07557822057039	0.13420831336448621	0.7156662958481665	135.6192083851277	-1.0923706679508152	7.442920194341889e-10	118.95257969193624	-1.0150705227268215	5.36403423285076e-6	135.77283661566372	-0.4365340668672101	0.05361467265993298
ENSG00000153066	TXNDC11	430.2611577288496	-1.2385686349286205	1.5244105299072069e-33	547.2472060936849	-0.8618604505242543	1.7683554798256567e-22	496.1441021172716	-0.8488296849213535	2.6557463466651635e-7	514.5336583080629	-0.8220827683448928	4.473532785921066e-17	458.76482699719674	-0.7004383519139671	2.0312998359579142e-7	501.1664428366507	-0.3215946142282449	0.003547867507810767
ENSG00000151849	CENPJ	133.81096416887146	-1.237066694093945	7.612582703889909e-12	155.053511308398	-1.2927685802765914	5.598741741744584e-15	161.25215378688546	-0.6886654021390046	8.839779954943236e-4	141.0843255891944	-0.5825526845156662	0.002117403157536043	124.95260163939675	-0.5060003754700011	0.03349813312780319	164.01753288110808	0.35692361061501204	0.07770611570486001
ENSG00000196305	IARS1	1199.793948088161	1.2355338467372492	6.067544949000378e-91	1193.11570858599	0.8935408203849947	1.6537804969232744e-44	904.0378082995541	0.4799983743302474	3.1568638235490097e-4	1046.3732036292786	0.4349629025166161	1.7206364721939574e-8	900.881913205163	0.43549888359152855	0.00150484593547518	905.7883265941991	0.49955017948641345	1.0131146732199264e-9
ENSG00000119965	C10orf88	51.73445335762693	1.2351441858067733	2.0464606041882124e-5	47.87012723883455	0.7291780280564918	0.01914551032109857	36.53009847016782	0.3130859190943256	0.5577392034330018	49.265472164506576	0.7469348788369423	0.018065225655823195	37.543278838162344	0.43430945583092095	0.3243008902836438	28.72783187522586	-0.25629733003480065	0.6985543578031618
ENSG00000174233	ADCY6	85.37040253173309	1.2350666796477447	1.9883823643765846e-8	73.18299800076525	0.5481874753092452	0.031181027419838577	106.38255174571083	1.5683684978121115	1.840001545249853e-11	38.83536219603943	0.7906214718039232	0.03365927066306286	29.9668186016782	0.5293588203947694	0.2694118028823148	31.09368800112149	0.6734847580376915	0.17644797791857925
ENSG00000198420	TCAF1	51.58069047984405	-1.2347534598612078	3.809782456137109e-5	82.19131190917315	-0.08947930664467656	0.7661837826598533	60.52424460553114	-0.789333042247203	0.04205662326142509	51.39772946461251	-0.5776301695609602	0.07201279651493132	46.54121694605374	-0.39831037043878303	0.33129314528417014	42.986449966286365	-0.6150874075570714	0.13280059644524117
ENSG00000136982	DSCC1	60.8982641056388	-1.233526308322596	3.323275576122924e-5	66.4873312283906	-1.572500803467624	7.787520015208216e-8	87.974251648637	-0.060934665900546574	0.9131286259672506	72.16523607355671	-0.5486294268942702	0.04493960837384779	64.90576553384078	-0.38421831650140437	0.25456266792284593	67.58502148339524	-0.18540059409975534	0.6624946686192129
ENSG00000184232	OAF	42.66296720065673	-1.2330476687461709	2.5874881110130884e-4	54.041543184067905	-0.8351006725136025	0.006270931914722069	52.156451288995186	-0.5795087629574048	0.25029912978499913	85.71606050815647	-1.0418918106819366	3.036681538995679e-6	76.83904817514141	-0.8789444169889253	0.001048192398075636	78.85562681276652	-0.6878654289130562	0.00933426902161922
ENSG00000057294	PKP2	224.83227119778252	1.2321484675300647	4.1929534168005785e-21	151.8353315464929	-0.08513827290869988	0.6974288886084667	284.9667831566664	1.6019592434837377	3.997390889860288e-22	182.6570393303643	-0.19575543878436144	0.3175615848580578	148.73155584115227	-0.36749813770874096	0.10210063865458578	185.89444436118018	0.3418860574188219	0.06516692880049381
ENSG00000171604	CXXC5	181.90204487884722	-1.2317333893138993	1.0564559201015114e-15	242.66651633803792	-0.6584057276177611	8.010925728765076e-7	201.24952136848515	-1.0053008725727282	3.317453551391108e-6	171.84878216992843	-0.7763013121568498	1.428818810417458e-6	167.0966106328499	-0.3419055761417681	0.12183226885927949	127.14112648366586	-1.356490758335682	2.115476914004895e-12
ENSG00000160867	FGFR4	12.165825905059116	-1.2316731382222843	0.0682746428633708	12.369813551478874	-2.0877839873153934	0.0017071138749915737	31.077940328754377	1.2730207365573947	0.0035730649625738066	13.034560215741866	-0.557336190952817	0.42037796567178476	12.064200680618859	-0.28729854713092534	0.7433189674251908	NA	NA	NA
ENSG00000172638	EFEMP2	33.528558327955906	-1.2315922222261582	0.0019029778278240384	47.84514000610548	-0.4605376273301838	0.18735490153779208	48.32086473095462	-0.10912289618646757	0.861572715291773	15.387495644026359	-0.46989027553154883	0.5036320546732945	14.710581235660312	-0.20206115115437667	0.8167654612991551	NA	NA	NA
ENSG00000173214	MFSD4B	18.66933822586727	-1.2307836938075802	0.022613369636727606	29.444054034060088	-0.1455624644215771	0.7756958202411468	30.6525502931931	0.24616943323744955	0.7593713481697777	28.966150082952296	0.05543243702339909	0.9237007694912919	23.70601791624823	-0.10903094943940807	0.8802701354678194	23.970160370279853	-0.010098214270563649	0.9928627231534625
ENSG00000163412	EIF4E3	60.07815423704422	-1.2306538557835647	1.041732097081538e-5	118.43733193734735	0.49934326903858195	0.011312467973337507	65.57843970458907	-1.078667715568778	8.186172311720071e-4	75.91712699478201	-0.5386534714709248	0.04197448166397821	79.76524369088759	0.08243127018010632	0.8361436102883869	91.11530551377732	0.485815973987796	0.08082089975162385
ENSG00000168159	RNF187	990.2083682434898	1.2300888098717107	2.080758229068509e-80	1178.304654124255	1.2739478812825082	1.890438664163052e-105	584.3089427711769	-0.1864965101223816	0.3798585845454996	754.9314092455326	0.7834323835607175	1.4995003139589699e-18	678.9552713882092	0.8799166260843708	5.42222332670545e-12	458.51522668267114	-0.06234717717726031	0.7454614483327711
ENSG00000100532	CGRRF1	37.899170734813566	1.2299333267450028	2.5460742625874863e-4	32.13954410352842	0.5212517950569671	0.23920629563253432	23.39584231043409	-0.044270033359113	0.9565642975140715	46.51253080073218	0.9834719465475542	0.005444920917404388	38.500159773413934	0.922594242554982	0.021834718513660256	25.469976298934498	-0.06808115618976293	0.9400142143759319
ENSG00000136842	TMOD1	13.923150167621602	1.2283278027759958	0.04068001590253349	27.138632137095545	2.1741522404988296	2.71307172119153e-7	16.35381294378715	1.4223211505454736	0.03381743640233492	NA	NA	NA	NA	NA	NA	NA	NA	NA
ENSG00000111602	TIMELESS	212.51116892356816	-1.2276755023933263	2.3644653341575307e-17	240.10803228572206	-1.3824718550169723	9.251053990013021e-26	300.6634331894456	-0.12636656768566137	0.6012131935740684	310.4554082749951	-0.4807398999016589	1.0255450278867443e-4	265.8501752484632	-0.49893353456173567	0.01120005781424189	283.9304953990778	-0.21953902412172213	0.18550562035087634
ENSG00000240857	RDH14	113.29454878342776	-1.2260254787558673	1.141897764443849e-8	146.62460237807912	-0.8067509846702455	3.0003048695291377e-6	113.26085973763473	-1.5264130025866671	2.41925128788816e-6	170.79141681546514	-0.18175196450700845	0.37817763202322174	153.35823231284166	-0.05389251132860311	0.8605130889557393	135.8038115541396	-0.36701092102786703	0.10137061913269288
ENSG00000172264	MACROD2	256.00335448544837	1.225776522832723	8.237346887638279e-23	182.8729241186427	0.06634484699677357	0.7551005442396294	254.88300043742788	1.1122362489186952	1.571593433857944e-7	258.4066457935575	0.0810075749292358	0.6537550655618476	206.11007960066013	-0.13859860658067347	0.5531083538495675	247.926000656231	0.4278919403730782	0.004342599845815268
ENSG00000102743	SLC25A15	30.19703369994811	-1.2248399155155836	0.002741447357534855	41.4066351930585	-0.5912898008290562	0.11373824400565591	35.22931007395583	-0.81596074900727	0.07212474210580334	47.26236681913493	-1.1123545210608954	9.024398861018631e-4	43.81135903965797	-0.8245878847354464	0.04713395463043113	39.67717658671354	-1.1802168186470001	0.001599818779331129
ENSG00000166963	MAP1A	134.98179168383083	1.2246521055347963	1.3202675239055938e-12	95.49689333002642	0.024096837846191696	0.9421193698482844	298.5124409206157	2.5775092413923035	4.0452503693279263e-16	91.21434940367436	-0.11834486746879168	0.6917133002875615	65.42661430029185	-0.7336449489539086	0.042047745350402184	98.13566065775237	0.5287625207488932	0.034221231398720395
ENSG00000111665	CDCA3	84.79243732377928	-1.224480457280355	1.3025747526001863e-7	88.76537386992969	-1.806559545136249	1.3915178088423927e-15	106.64417052126537	-0.49476404281140174	0.08257436166373913	87.77059642632776	-1.4635465218485604	1.4770824945802047e-10	81.54859669451477	-1.1338553557464695	8.512644918950216e-6	86.43947450009468	-0.796848629151557	0.001073614937290032
ENSG00000132274	TRIM22	14.86023689464891	-1.2236399177989743	0.045338892337453016	33.10028142497614	0.782950375229901	0.042718659209573656	12.750520381246089	-2.7643652739362925	7.629790928118358e-4	31.87315349718251	-0.5876264059754868	0.1600402806009706	29.69258952143445	-0.31092999539514554	0.561269604620103	29.354625601635302	-0.28896510229487615	0.6447972975105932
ENSG00000185187	SIGIRR	49.51504500725848	1.2231803322785335	6.340790168803209e-5	53.25887945403272	1.0492070609566295	2.3288827788707018e-4	43.16495691663357	0.8099331098314736	0.0639827827917553	42.340060532198265	-0.030797885512371254	0.9496706744882665	38.55792025997149	0.09203225858093494	0.8767470337774258	36.88176006493598	0.04562361592734048	0.9518579480869587
ENSG00000243364	EFNA4	81.50593139057955	-1.2230888173350796	2.082831398530806e-7	107.63427184143087	-0.708279860352886	7.301795089757397e-4	91.51969788125926	-0.9482163955544821	3.0844673776739685e-4	90.16004810851439	-0.9767944180518201	1.0031434385781927e-5	80.9922421856992	-0.8121975819214715	0.0028583144809396195	81.67003455472823	-0.7058174751300366	0.0055937416104496936
ENSG00000141401	IMPA2	33.05527875919847	-1.223068187334021	0.0015386049306418419	36.335739571240346	-1.4865515079032585	2.9725737269843254e-5	35.50494683808549	-1.108329766148788	0.007563402930611268	52.08511297358845	-1.0615759595775964	0.0012040795281267754	50.26435443657235	-0.6439929285339356	0.08281293108317368	49.92960358476577	-0.6013090365736447	0.11761674491168253
ENSG00000164649	CDCA7L	194.8302738561457	-1.2229018313274034	6.442860399025515e-16	236.91028967491792	-1.0471428149894788	1.6001988561834484e-15	228.4895663678309	-0.7761792272623754	7.168206469779333e-5	223.67357413934275	-0.688186672609064	2.673974356051733e-6	217.3794505157941	-0.27112100409572903	0.2019541235170592	208.374522745244	-0.34491520750519394	0.05513239583558243
ENSG00000164296	TIGD6	25.88103001988338	1.2226090116806996	0.004129998022751961	24.738784704141448	0.7693282547675702	0.08911878780945254	16.079240602369282	-0.10268544662148846	0.9113556040078524	22.820824397471718	0.4219429633293064	0.45042965042268857	22.461100860957497	0.754296976308348	0.1782248467469989	NA	NA	NA
ENSG00000062485	CS	1203.683577832767	-1.2224632921886887	1.8837794526819563e-84	1435.9640939555654	-1.115665921954805	2.2149777105089838e-88	1518.8317335778145	-0.4943184446719037	2.168331047716291e-4	1788.050787233827	-0.6861168597291342	8.178418131475098e-23	1596.4287706640976	-0.5627428281297929	4.587635838466655e-7	1932.670709176996	0.10046138567036801	0.2979520453423893
ENSG00000187764	SEMA4D	44.107479921234855	-1.220757008759007	1.7717593323782183e-4	66.53242505864	-0.2577049929406079	0.4082823237461459	60.810061168766325	-0.22809833353817627	0.6790049311900165	35.70831867716498	-0.5688571385475301	0.16459500442331226	35.79060068745072	-0.09794878243408192	0.8646274078174105	42.04582550786413	0.3932551535492089	0.4037515509420897
ENSG00000152749	GPR180	64.11850459331818	-1.2206958415906326	4.140014731635884e-6	91.34956054714046	-0.43748960837590944	0.05443164348091778	69.19133282438335	-1.129694183768979	1.0334222093610038e-4	90.7746420195014	-0.12941538040788372	0.6526892317041523	84.81900363716096	0.11219225161011541	0.7631591558594782	82.47232437625003	0.08958703560109854	0.8374266124769477
ENSG00000117697	NSL1	63.79531890062345	1.2206107968406184	1.5971852076920201e-6	55.64174780633501	0.5794336338890143	0.05180731589988126	53.96873710508434	0.752153625440122	0.05585454886375896	62.98767549751623	0.6169563546731477	0.04469067060192805	46.88101703670651	0.27735916178666964	0.5066619050916353	45.06958283177157	0.2317040985908691	0.649429835468129
ENSG00000153317	ASAP1	199.62989698750363	-1.2206003703398873	1.1056342035099839e-16	329.8353938757217	0.036201782442486466	0.8159666885212661	227.53568705740562	-0.8698958192871961	3.0844501828419205e-4	220.3234374632578	0.1360656344341925	0.44268955285344347	194.899040508894	0.20620563786567028	0.3607882824486603	170.97327378543412	-0.10917405296685102	0.6847036483302036
ENSG00000170421	KRT8	12.56585719934354	-1.2202257363713542	0.06884810514111006	24.359315658372644	0.4270289664120991	0.39026990454350513	11.3733175346085	-2.233184579436887	0.006425752944713182	18.745705421934865	-0.1509130244750573	0.8287614619859672	16.383986521492233	-0.0897009186561153	0.9133187356565623	NA	NA	NA
ENSG00000127084	FGD3	42.22161767078715	-1.220069883295472	4.793492399779482e-4	82.0794461730725	0.4394074058900551	0.08877587073109351	46.702000164221786	-1.0403524568630789	0.006503703203902859	60.98250642307207	0.23367195125117204	0.530033144286182	55.498718285680994	0.3841415965256487	0.3415196262280776	64.74594557951804	0.8048659356059665	0.010064778577326409
ENSG00000079435	LIPE	29.179887098575943	-1.22004020032553	0.002769089037173087	32.40822853115027	-1.4691584169864478	1.2915222561817833e-4	40.64522335256851	-0.17151010818671994	0.7571517369635475	59.54556771501791	0.04722822324359351	0.9060786491354462	45.95328651034071	-0.295508943714801	0.4903906394862493	47.60704952459111	-0.115826280158688	0.8461232519151788
ENSG00000102897	LYRM1	60.329257112753204	1.2192814794595053	8.44767660156126e-6	74.73712058994347	1.3476397816828025	1.5565079025362565e-7	38.83391929831097	0.05593923806640695	0.9307191446487734	56.853473555188984	0.38994688341897343	0.22004818161458037	48.20983559915042	0.3396538481044024	0.4160863531640321	38.832091816565814	-0.21049104480907635	0.7117764623800036
ENSG00000181264	TLCD5	56.208316266081916	1.2186655502185568	2.0464606041882124e-5	45.41103809664226	0.38950896972143406	0.28819942469190485	51.565795178457726	0.9318084170102693	0.011988439999617118	46.75872952921999	0.567751017721322	0.10997909581753704	35.86958310777645	0.2968941621744367	0.5444013889284565	36.05091515375281	0.3551670031241972	0.5115350322631098
ENSG00000015133	CCDC88C	410.67266727524657	-1.2176712199309845	1.3051416292381875e-29	607.9165253761831	-0.2841848156866193	0.0019642143380713705	438.1381414859012	-1.1531748894851375	3.2478888884756236e-5	490.84411742816667	0.23517167825772703	0.044541205460769194	426.39202355980615	0.2504035495921983	0.15452649272058608	307.1730016030657	-0.7151283108660761	1.394873792045395e-8
ENSG00000160216	AGPAT3	91.21543892398195	-1.217533587511422	2.3922214951250987e-8	140.54913072115164	-0.1664319683782408	0.4529994877797719	95.25644540954032	-1.264709405820617	2.063293808648033e-7	126.15153499288823	-1.0421123097891172	1.6924941549665936e-8	118.4033200644669	-0.7106949105577125	0.0015397390366048303	119.26580726190316	-0.6046745327483062	0.0034738192349435485
ENSG00000196787	H2AC11	26.269895928255686	1.2169456386714737	0.004066298283697407	29.654331807445217	1.1667499979316325	0.0030499654744099865	13.936710210484568	-0.5639717421023043	0.4786945507943309	34.46095671463292	2.841379271416688	4.207676771832397e-11	28.236003365068814	2.7522373709163452	7.691305829928304e-9	NA	NA	NA
ENSG00000143878	RHOB	77.4986218864573	1.2161208864058284	1.2298027354316835e-6	55.75060731560194	0.06273323502336339	0.8728213683723189	99.81082140794805	1.6062471304383468	2.8620571337124283e-10	67.55433239443428	0.5061248876861181	0.07869481708122947	62.59794576609891	0.7014897838389623	0.02308916816702798	51.86789546969056	0.2824426528042535	0.5275739633996838
ENSG00000073578	SDHA	1043.8146356751306	-1.215034195027475	5.4007928978978415e-75	1416.0563838855169	-0.5897856619113637	6.238769876806064e-26	1168.500449283682	-0.945469528287096	6.828442242093391e-15	1292.1285837756488	-0.7626982165855664	1.0546397215241026e-26	1152.1292004536103	-0.6400011441000376	8.794511480497983e-9	1246.7341060160174	-0.2975949768063421	1.9255175919145315e-4
ENSG00000168268	NT5DC2	230.79933239159755	-1.2150071330080279	3.3624380999312103e-18	265.4497649609566	-1.2834430100036325	2.050333552057923e-24	295.46359379968914	-0.4392196607593455	0.015385816676124233	259.75106049165873	-1.35491222473953	1.7549134096104523e-23	226.0314114432461	-1.3097484414498337	2.771899321458155e-14	291.00074137361054	-0.23897711070940963	0.16464261669629088
ENSG00000151881	TMEM267	58.33898773816935	1.214861515199522	8.014060402885393e-6	79.76554831802106	1.5259837927856585	1.5115102115458582e-11	38.00820209745163	0.053838420642731644	0.9320481188231349	54.88476974321426	0.5523108628510707	0.1369056402757294	47.82178300738366	0.6045490089400565	0.13314836448355663	41.537246574351215	0.30546383097690494	0.5847206539812881
ENSG00000162231	NXF1	291.487775833233	1.2148345167314474	2.092956943081688e-25	311.9495932391738	1.0313513490512083	7.218705955165466e-19	276.8045596969028	0.9879168870120759	2.1892209338751205e-8	250.17840177578736	0.719310542456192	1.3742169854135624e-7	177.20878316564074	0.23109724586094474	0.31555928083457196	194.63273184386992	0.520172726944978	0.0018562418393161958
ENSG00000119778	ATAD2B	109.85097084543285	1.2146821517171524	4.380833404117455e-10	144.22516226708282	1.4527297305808915	1.6124490821612585e-17	64.29937349497564	-0.2523997681887828	0.5693200540121942	140.5639213197617	2.022825799048771	3.990763814863097e-26	91.52061993297801	1.506131812842542	1.9004363912969753e-9	37.74278857794971	-0.705642936115108	0.08805651422014375
ENSG00000184014	DENND5A	67.05661040633746	1.214629729628636	8.954566293913625e-7	50.06816176714153	0.16302773076120933	0.6677415705362045	81.14144551703572	1.4862010103384338	2.2949456252744645e-8	39.47338743231085	0.5580088254867789	0.13792395540436697	29.859277094959275	0.23572770732064166	0.6743349906536623	28.235871474795644	0.12610577812786708	0.8796779553473181
ENSG00000172731	LRRC20	36.06607792466993	-1.2143660715032984	0.0012973304368698888	42.43488919013513	-1.1327824564130007	6.263075879624312e-4	46.63330913243857	-0.3806828741008009	0.3851950264112132	63.94558653295204	-0.9242090969155714	4.537074335847803e-4	58.23138878877042	-0.7107303145886293	0.024774893224585374	53.13879971357634	-0.9966517354672205	0.0010347192999585527
ENSG00000197943	PLCG2	322.61215992339726	-1.2143650145747082	4.0670731570518884e-26	430.7392592906378	-0.6453529487380986	1.3201115361897954e-11	383.23051702134853	-0.7079934755852356	9.21083470650279e-5	336.56933737243133	-0.2908247256425891	0.04167393345145982	314.9838282353113	-0.0520005048095642	0.8361303392272866	265.5008443182978	-0.5383560531922797	1.4411754181133316e-4
ENSG00000164406	LEAP2	14.870850045328227	1.2122199773638203	0.04106803908088827	14.55992837225253	0.8050759954146003	0.19966338219779733	11.90370247067066	0.5554052689071463	0.5686669555092633	NA	NA	NA	NA	NA	NA	NA	NA	NA
ENSG00000167895	TMC8	296.9392135544209	-1.2117800156948033	3.5454345388423046e-21	377.96990150928525	-0.8382795120227471	2.399986877918011e-15	346.1627003579597	-0.7897712886679034	0.0011396200537673483	231.01785280812962	-0.3907480730647043	0.015397549468123915	198.12825479859532	-0.43128905025167213	0.027280978220295543	170.08792174539764	-0.9287960835134744	3.0933325102295425e-8
ENSG00000095321	CRAT	56.75256192868813	1.2116746943791987	8.583475273859787e-6	39.5902709215738	-0.021085142634296682	0.965086161503972	72.00631453450504	1.579668393405745	2.551659065869563e-7	46.80082919251139	0.16077837404510956	0.6978966508919071	34.310723473912134	-0.31949719164032775	0.515720964949615	37.03198446013113	-0.016730708033869248	0.98290650484669
ENSG00000172667	ZMAT3	273.03005394441516	-1.2114045401378881	8.132567256630565e-19	451.77060138222316	0.040024786159920035	0.7995349681455017	287.0086217102553	-1.2485300440081355	2.4138974168504887e-8	144.42338722768878	-1.010851757941383	1.994978349758663e-8	129.10662491761914	-0.8626718085161388	1.8116145757766358e-4	144.90415079138293	-0.36704757120999554	0.11387805837214882
ENSG00000121104	FAM117A	327.8360297191897	-1.2113954310431716	2.6077501368650655e-26	467.54493981598836	-0.40970406075990273	1.9998430495156332e-5	375.9216508252856	-0.8450554524441517	6.244553848082646e-5	333.7215629424286	-0.3811156734135889	0.0027907535227882103	278.6422405204299	-0.49839992836541985	0.0040467568280535375	379.99234217704407	0.46162365376841524	1.0155194520880222e-4
ENSG00000147010	SH3KBP1	195.64654849848145	-1.209656377323914	5.050580705621394e-16	271.9601460757613	-0.4954251192443045	5.672749248732165e-5	215.7332785563624	-1.0059548973216723	2.49988296319382e-4	244.69157446313352	-0.17251120733578434	0.28175038337622993	227.3779039451458	0.048529028418127194	0.8536857559038091	207.79012877084207	-0.15701332087137057	0.4867706070228784
ENSG00000141959	PFKL	496.8452696788006	-1.209082331746273	4.579261788884392e-40	648.3588141354426	-0.7344337722686295	1.33672150837519e-18	622.6039111134871	-0.5138340160117353	0.0020187718775069525	615.3964104876571	-0.7319491199658422	6.370596340558174e-16	532.3710416369893	-0.7276415519002609	4.6519274709582796e-8	587.3611245365327	-0.3129109901983214	0.0021564117471389722
ENSG00000146263	MMS22L	79.19747720990877	-1.2087412689953672	5.086296960661692e-7	105.78846496152214	-0.657676312919841	0.0014272452323336846	96.02322562982333	-0.6414939521834253	0.03787878277104413	114.98188994094512	0.44703776327164485	0.04800907999000739	103.93258630112433	0.5757035312257492	0.03239804415139299	74.05324915298873	-0.3066563980969988	0.40452079371692296
ENSG00000147408	CSGALNACT1	18.22647725964489	-1.2083273339637073	0.022657766810981663	21.659360043779035	-1.1477324498908805	0.01388300090713706	20.364907786279836	-0.9765087924249432	0.0814829227476249	14.533214577277931	-0.2571670781477764	0.7415037960842314	15.143383864593932	0.2328408704463459	0.7731908960529336	NA	NA	NA
ENSG00000214022	REPIN1	795.1324562458772	-1.2078831011445792	1.9698166488866637e-60	1070.7027152067592	-0.6096574846085554	9.098942706475705e-23	955.6231076934048	-0.6580494797053336	2.2371010038700107e-7	946.6048895360032	-0.7179894191419862	1.949791841951308e-21	834.5465128974739	-0.6385916212674914	2.494409463807522e-8	835.112031241367	-0.5619111355587655	8.086972552971515e-13
ENSG00000112941	TENT4A	169.97643878621847	-1.207448876006576	7.668221806024696e-14	235.86772149655056	-0.5150668226191355	1.362196942040216e-4	208.69183455032203	-0.596611723655655	0.004737896498314762	141.00466985994484	-0.15185404840145236	0.5231280868922552	120.46576639259251	-0.17548109485643773	0.5716587199993427	115.12640994839374	-0.24545790593824873	0.4279248836062945
ENSG00000161847	RAVER1	265.99804096664826	-1.2072231949908565	2.3398796756658893e-21	326.18056442022754	-0.977445205739343	8.472205968842971e-18	370.73897098769055	-0.1615684043465609	0.6602065462571006	266.7018112002051	-1.2037498484310936	2.942950553480766e-18	246.0993244616591	-0.9260958243092514	9.153261706206234e-9	296.94743353225533	-0.18400264566336783	0.2800249813941424
ENSG00000184489	PTP4A3	139.91483585857904	1.207069816582735	1.7115808543628873e-12	116.79013075668844	0.45694300305971924	0.036369072049132846	153.3644996108198	1.2905308568958407	1.3730850848533634e-9	133.46624333247098	-0.10257588504414317	0.6737236401255385	104.45586160650265	-0.4076375410862486	0.14356791678984152	117.37185318423248	0.018813666731121878	0.9653534023052031
ENSG00000099139	PCSK5	10.203638035074599	1.2066048749828484	0.098241365736591	NA	NA	NA	13.467948917908284	1.6165329054367388	0.029577945643649795	NA	NA	NA	12.020931614131102	1.910305852563313	0.03908371029974275	NA	NA	NA
ENSG00000049246	PER3	12.712951464185966	1.2056017863162194	0.05505003556788207	13.731767201060789	1.0299978043329432	0.09779835193680643	13.936768922258947	1.268387189303066	0.06572034102340157	NA	NA	NA	NA	NA	NA	NA	NA	NA
ENSG00000143476	DTL	153.05601484534802	-1.2048379862595184	1.5236828489634581e-12	180.5468770899928	-1.1629597879708387	1.3602473421253504e-14	210.88251104924404	-0.2040861727940075	0.42078944322771783	276.197592484165	-0.6218027140330082	1.0241378488809163e-6	248.758942180609	-0.4627494767554187	0.008735161075985242	273.78088918676156	-0.09414842928770821	0.6605370803007369
ENSG00000183763	TRAIP	29.083922783745486	-1.2039168558434477	0.003768222985318496	35.96789197269454	-0.9596916925828363	0.00867675231535368	38.859459662311096	-0.3064709947971753	0.5461824322119441	60.845989107106064	-0.6883083130126343	0.01357302266743169	57.71105249353702	-0.36741080898975886	0.3121743949381008	61.501030474718725	-0.10099610252969342	0.8431831123408131
ENSG00000136153	LMO7	36.96510655005217	-1.203390335090575	7.982989924206469e-4	49.374501536709154	-0.6167881604649464	0.04504179665945955	48.498150317325056	-0.33502165476340456	0.43858294983387125	44.80741082381616	0.07433993791905295	0.8688052076482986	37.069737040298044	-0.031789964317279776	0.9583684954687052	34.14000096100078	-0.2173204802552319	0.7244845123219402
ENSG00000007312	CD79B	177.942820788153	-1.202964479053334	1.3259317594902404e-13	239.33600391198274	-0.6259904728652713	3.3961367519007352e-6	187.24354506177264	-1.2222960911982201	1.3426086430319151e-5	282.95194222760557	-0.9030053730987663	9.069922685707765e-11	255.94430360644992	-0.7210838141601288	5.0511835380028056e-5	249.4028847715651	-0.7395402038831447	6.673578496301303e-7
ENSG00000135905	DOCK10	125.76368981309676	-1.2024819593508203	1.6710564854924286e-10	219.66994249829457	0.18769447473911094	0.23710548020344982	140.38041055697957	-0.9636399240056381	4.47567916700857e-4	171.84293956696888	-0.41468210162840125	0.018000823768503017	158.428910791326	-0.19736469640186102	0.45706101676063154	145.75514122104855	-0.4037324282908238	0.06340985638002598
ENSG00000225663	MCRIP1	25.5306298638664	1.2024120186739922	0.005600373196322071	22.17629602239198	0.508131341857578	0.3264798792573031	20.94733438534686	0.6085083132764247	0.32599892663504926	35.81184349913746	-0.6570544606835543	0.09929927329424906	30.61142302397991	-0.6881839182392366	0.1686876641404413	39.208778852404116	0.1717912133445205	0.7834623998607834
ENSG00000141293	SKAP1	33.43701078838371	1.2022305597362652	0.0017362979486647285	23.933138970265237	0.03240398141339741	0.9603245286788076	32.460666762564955	1.0269081985012698	0.03921073196741572	20.284222877339687	0.4720471914871911	0.40392433894589586	16.590371453329844	0.36317481269990753	0.6107954419790117	NA	NA	NA
ENSG00000197442	MAP3K5	52.583040508349995	-1.2018833951128685	1.76740133655126e-4	78.47293714478008	-0.24551007208609033	0.3921333949484679	47.600875510795056	-2.061328236815329	1.285182391201951e-7	42.16004859428634	-0.16747909253998178	0.6970547043344665	39.09082902322969	0.03123024693522306	0.95662535687627	27.046173142526186	-1.245905391741498	0.006229782516504022
ENSG00000077312	SNRPA	200.69875099482715	-1.2007456084380792	8.667702041327327e-17	220.9923576850179	-1.504160271802506	7.400108713132236e-28	292.41469593955753	-0.029890163024837525	0.9121045511612618	305.5171157349307	-0.6592302060711828	1.355231674957703e-7	282.521420910348	-0.42163678441093005	0.02001332555610404	321.8525957784542	0.044915799333461535	0.855632796311609
ENSG00000093072	ADA2	318.2641342543149	1.200743208999718	1.9168709409331095e-27	247.98468043399782	0.263148279706614	0.06463718980794238	340.4301140582814	1.2246147849008915	2.7209455497876887e-10	217.39302991098143	0.04200548555940214	0.8386247915056546	176.48647358497996	-0.1374293822778305	0.6018071754071389	196.33128880843245	0.21965771142019405	0.2907980027131399
ENSG00000174307	PHLDA3	58.97833173509046	-1.2007116065907166	1.9308348634987774e-5	101.36706728436066	0.16854538737147476	0.5043023491307652	58.171906584980604	-1.5191891032168403	4.612852764140455e-6	97.00508055709183	-1.3434939218584316	5.245123175872123e-10	90.74480175706529	-0.9693873360612615	2.0929534053110705e-4	89.79066958116425	-0.9287655096125815	7.00944093945705e-5
ENSG00000105281	SLC1A5	1129.9363870319648	1.2006457320629083	3.9222541984989834e-89	1068.1255651568838	0.7455197674926377	2.5168315131506952e-34	744.9450632853503	0.08735462591881482	0.7078908344626182	1112.8133387077469	0.44932842688813224	1.1158055871879068e-8	1048.8357221126842	0.6668821938108216	1.140764710298303e-6	958.5470221966882	0.49896612238449434	4.213036102509622e-10
ENSG00000105696	TMEM59L	27.09347942748834	1.2000287772155727	0.0030254769134896286	24.443985192531017	0.6302662895420119	0.21852523439943541	29.06362846962117	1.232456456341317	0.00456675448122067	16.42245080295053	0.4636568181655974	0.46678509162575943	14.177923812279115	0.45834159987342626	0.5400884877826791	NA	NA	NA
ENSG00000203760	CENPW	26.056276012640637	-1.1971101103743909	0.007371194960361529	39.353028937148444	-0.1887197201633202	0.6668218907818406	28.88424046572521	-0.9366014666361581	0.06756403940949919	34.806482299998706	-0.9839099327413144	0.008852551826262512	34.79681703300864	-0.4535961773201949	0.3282167812406403	37.89399988883187	-0.12258529109513965	0.858601072395356
ENSG00000179409	GEMIN4	65.81059124472854	-1.1964740502811841	1.1333300185214688e-5	79.68175882930139	-1.0626242391698772	2.9173974770714462e-6	86.05866647302577	-0.37985985945171075	0.2237672884599821	103.84136168796503	-1.276613129436669	2.5661358417332938e-9	91.78648124626865	-1.146811005653804	6.879313695593746e-6	100.29930736800908	-0.690776116877227	0.0034272106181818364
ENSG00000172432	GTPBP2	356.2977949054807	1.1957791403781404	5.52951766212451e-25	489.94418470104875	1.51759737584442	1.1522046566533644e-61	265.4820363316194	0.38926184998865454	0.06165361579440889	393.10460828046774	1.392880490422289	3.769847654648899e-32	312.4216820577603	1.2348213373386194	1.1727977430701563e-14	260.5238633187537	0.8887303640306865	2.138373783301343e-10
ENSG00000205544	TMEM256	82.10348020533245	-1.194762256175811	1.3848341157462532e-6	109.99076970305282	-0.6372278757481127	0.0014556325889496695	96.97545414521602	-0.7342938160068323	0.007786756781009351	99.4463456425681	-0.8648030185322315	3.8576232803974894e-5	101.89799605396786	-0.25821125091897795	0.445395875168177	103.91459244556948	-0.11906867857483479	0.7432904494917418
ENSG00000140876	NUDT7	11.216091349506188	1.1944723924744933	0.07623301247460754	10.389735655336517	0.6931959233542194	0.3653948159960977	NA	NA	NA	NA	NA	NA	NA	NA	NA	NA	NA	NA
ENSG00000100263	RHBDD3	52.801603250541575	1.1937654717772388	6.357737177515281e-5	46.358972892517926	0.5789516831992284	0.07985991896653252	54.13101530834017	1.146537536463611	2.3970395686977275e-4	68.69582200961136	0.781556235017289	0.003122217752720168	44.54925301874673	0.07039980267399834	0.8907700795010068	62.9196064090317	0.9717040660263989	6.565661731986877e-4
ENSG00000242265	PEG10	459.63331053378187	-1.1932872857760204	1.6045621032761848e-31	469.00851333383457	-1.974172592790999	3.413588663527239e-79	624.4294050385095	-0.2378514441437188	0.20166038893835944	621.336443770335	-0.30720339864625973	0.005479462037008815	503.9021743865796	-0.5124747112411477	0.001550950821968707	444.97219793085947	-0.9088818323601618	5.2017304122490934e-17
ENSG00000213221	DNLZ	17.406843076257548	1.1911403729621362	0.02071389362286741	13.251855097413413	0.19804822437266678	0.7907263481940688	12.774513624369812	0.3672829671012314	0.7279375098216759	26.662074317954136	0.16988959803302467	0.7645523151226586	22.804941896210874	0.12422820358429672	0.8701144933961183	18.736095423056476	-0.3825893598185149	0.6383650731683933
ENSG00000182718	ANXA2	312.6692790146313	-1.1906304861589283	2.5879120064206506e-23	452.7357142533325	-0.3432311475727411	0.001161925105463051	467.96989674821333	0.06756538462524486	0.8430411120609798	731.7917274893034	-1.2082396218110378	5.615588113553369e-47	673.9092415031794	-0.9190230789755368	5.1482634718969595e-15	1004.8059272789947	0.41074596003196245	2.774163257576283e-7
ENSG00000099204	ABLIM1	148.7061077918824	1.19025010044747	4.605424678891825e-13	141.1082222175757	0.7372530312410702	2.3144434177693202e-5	148.35708624584146	1.0677240834864146	5.674570384095456e-5	75.3607451051461	0.4216296667764246	0.15926695725773862	64.23469899618422	0.39889340861128586	0.2787253488505325	54.0450670501094	-0.010934039732005409	0.9885614225995204
ENSG00000204852	TCTN1	51.33770479609811	1.1901434497804722	1.2044698188850988e-4	47.57525919916548	0.6984152108244163	0.037067939357744356	43.65455641756413	0.7327266549123806	0.1154303312820672	42.87546654385433	0.2532223761501891	0.5326704903055288	41.26216354474038	0.5515703859877432	0.17388677357050775	35.19579331781723	0.19756507645766733	0.7473493610326226
ENSG00000122952	ZWINT	108.59422930459036	-1.1898557985033853	2.6217895170060142e-9	136.58274757523859	-0.8623045087101453	6.447802747442274e-7	156.1714338479118	-0.054456517160343956	0.8891844344157851	172.12203896132326	-0.1737356786189997	0.38792175682900804	148.05851983295975	-0.17144486200912426	0.5100864128524117	147.03478131279832	-0.1313631135954461	0.6511884756045033
ENSG00000142208	AKT1	164.5958404081495	-1.1895179169650782	1.6626509363526863e-13	201.3497312295881	-0.9683057926927575	9.202290843384123e-11	202.225533117132	-0.5566782749293386	0.004088170915406686	240.9666665471939	-1.15306595026397	1.7601825813307423e-16	208.51766284789684	-1.1571451091658624	2.1812652664241127e-11	249.84460869341177	-0.37237674884375227	0.01774960677231547
ENSG00000011332	DPF1	10.550721075153858	-1.189320102933968	0.11331109339076026	11.798236356109724	-1.3668399451252489	0.04568132979944782	17.589051203872867	0.3796934045663227	0.6081170561610768	29.086993285303993	-0.23516868941628977	0.638339268713078	26.551363732192804	-0.07572197353003737	0.9085468192755908	21.625854246528995	-0.6850869144720583	0.25002713017516365
ENSG00000181817	LSM10	79.38821225690823	1.1882044887799812	1.6196915635977602e-7	73.78676659309205	0.6942755014659984	0.004406689812021392	65.13489762905957	0.6474911873628805	0.1655951795546319	92.10168847984552	0.2682422549157966	0.3277375293111037	86.91218469439367	0.4929649285163607	0.08721877287627318	80.81309383516216	0.3615986632912456	0.27127729030901243
ENSG00000105519	CAPS	57.22698353229483	1.1879292029061568	1.5242386813390023e-5	59.99825397756691	0.9492075576838438	4.2623683310370666e-4	51.80180510036826	0.839539674172555	0.04963550586958689	33.41395956955249	-0.3758754555532573	0.4289242339460181	28.477720317303703	-0.43920001629831734	0.40668658158838517	26.804633301684312	-0.5714694277062088	0.3099784412487362
ENSG00000197779	ZNF81	18.21414597662949	1.1877692627808492	0.01885034550153427	26.360785853330505	1.6158047701405216	8.50283731937698e-5	13.365061558136095	0.3630089285345175	0.7032414064752446	24.674383638289616	0.8922744565805256	0.05685811300397972	21.644178877420465	0.9369576872110807	0.08882084427576759	NA	NA	NA
ENSG00000163389	POGLUT1	127.59042151980928	1.1874333971282525	2.6288796900464424e-11	114.13846824530309	0.6041030807327236	0.0027430562563662015	107.92495089927702	0.7087476369214453	0.0040883489165207424	123.3600977876276	0.45581094974317815	0.03632732904517627	104.16747199168988	0.41112159813310306	0.1168400288934311	85.75282670813462	-0.054878411460987514	0.9056019350545973
ENSG00000117139	KDM5B	507.6069665047871	-1.1873567328987096	6.894817999640259e-32	777.3385094028149	-0.169639907588357	0.06353654908516151	536.3396790540024	-1.1905604195421715	2.7620192759850154e-11	420.19137914832083	-0.2790962523529881	0.016956068674533278	329.606817729474	-0.6017739261336567	2.4719178488102737e-4	328.3917193613389	-0.543987205021507	1.8028886871723915e-5
ENSG00000158457	TSPAN33	69.78571331420173	-1.1862637222461954	7.73259033656636e-6	112.42013290937945	-0.0068138463240021725	0.9823632396646935	75.56148008097091	-1.0366214751552585	0.001522144109539728	77.99929458343523	-0.4625350420207264	0.07138694272069013	71.32244368801902	-0.2747184904120656	0.4164888477429586	66.36538464427517	-0.452352512606001	0.17424354223292662
ENSG00000058091	CDK14	117.22361177426323	1.1854297363991328	2.1155607820122253e-10	93.10112806903345	0.2835470923160305	0.23943993472622702	129.998364818085	1.2789301744459676	4.5934792896906077e-10	107.97793723617414	0.22027035678666942	0.39560119167486135	84.19165884946148	-0.07025766651889334	0.8605130889557393	87.09984834671691	0.0847207581781408	0.8543269918887185
ENSG00000140199	SLC12A6	30.594290900780656	-1.1850706414282974	0.004897046045217342	47.47568634613032	-0.1449952158322602	0.7214241177669232	35.484174441602804	-0.8172649781034365	0.09428599412896682	25.105694725210867	-0.5277448045316202	0.2921451705613584	23.078537915127274	-0.3233668263952506	0.6052249638351846	19.186584780020407	-0.9174769067250241	0.14610299970488566
ENSG00000184992	BRI3BP	122.31560150021383	-1.1850105056791833	2.7747953079900896e-9	134.60572715967794	-1.5152033381432128	1.7756868835801015e-17	175.73554158462224	-0.07473839825547533	0.8049140265954373	150.86222282074166	-1.1909168563619787	2.8378861798005754e-12	128.91696432333396	-1.2418236316860176	8.225516393984083e-9	146.35894604518705	-0.6202790556558686	0.0010171119700381488
ENSG00000104313	EYA1	12.683760317663316	-1.1847751577759973	0.07486451862827653	18.38140722893103	-0.2993866091507679	0.6277954761618266	14.392581699765131	-0.8132952711869719	0.2691862345249148	15.157965982029573	-0.7853416352113148	0.21800373248532984	15.323022274089187	-0.22737602334303028	0.7910420765268285	NA	NA	NA
ENSG00000125657	TNFSF9	275.75720202477873	-1.1836603464714315	3.798219707359944e-16	408.54984306283217	-0.24927783589379413	0.02942417675018596	321.55853790625065	-0.7322632653551007	0.021800683977805223	255.01751458114381	-0.4083606770549273	0.007923630727083204	201.9781059164968	-0.7217443211278409	1.143964813386494e-4	358.1442203014821	0.9325689787477124	4.205956474410188e-15
ENSG00000198682	PAPSS2	19.40124585858685	-1.1836457617371916	0.030891979942669134	24.217598248521885	-0.9076867516204344	0.07558101343108968	16.64523655927419	-2.676820266464686	2.075794126870765e-4	13.719783442760495	-0.7152375003652068	0.280628182081004	13.414348509777316	-0.267992254498686	0.7524347474449611	NA	NA	NA
ENSG00000188177	ZC3H6	76.14861152773513	1.183611289473459	3.326328473683595e-7	81.62197098909164	1.0160022988131359	1.2991947493097205e-5	47.43538131324819	-0.09902828469177896	0.9026585325652311	47.58121646493947	1.5473132561912297	1.0863310968970253e-6	35.599465900351895	1.2553833112717643	0.004107044273081069	16.892753200491764	-0.6419277198663756	0.43961795978894447
ENSG00000105854	PON2	19.987000948478993	1.1831077570785569	0.023465757722635656	13.083020045370434	-0.2562717523164732	0.7373217921781106	20.43139401753365	1.1160576443584407	0.06281317115569847	13.283602995795848	0.6301248555617497	0.36321966803087674	NA	NA	NA	NA	NA	NA
ENSG00000167862	MRPL58	97.35794653122821	1.182922704079938	9.894685818789347e-8	131.84842769279626	1.4778040630761555	8.30981721167372e-16	61.13233326161403	-0.05819060710507884	0.9145458275550928	119.51975059671696	0.21603599827837536	0.349311464884948	115.45994400403387	0.5096976618174908	0.0372977423650117	89.88590132686568	-0.10230791291774037	0.8014664460320853
ENSG00000128040	SPINK2	57.06269953473841	1.181883308708452	1.6591541560218444e-5	38.77083001469447	-0.1525685575850926	0.7254061720845416	60.9353656914338	1.2024099858654476	8.642986638482908e-4	42.567400216735855	-0.1096432651952069	0.8062486027604415	38.69545671475788	0.06196448223122136	0.9104233646904063	40.919837128961596	0.27736441505620457	0.6011978703939871
ENSG00000137133	HINT2	89.8794165481218	1.1812490910840334	1.1051200870331658e-7	88.99269926483566	0.8317131828549399	1.891470881446187e-4	63.23845161480247	0.2531772103520359	0.5792707493756296	69.93185531686629	0.1825168753146339	0.5847105063171583	63.50369336221511	0.33491117520819286	0.34741789126005107	56.5570925560296	0.08424837266733663	0.8844841983295546
ENSG00000169093	ASMTL	70.24834972182641	-1.1800870204434137	3.8145106125279383e-6	84.30971570195008	-1.0716083937188772	1.7913257888835346e-6	86.79442206449698	-0.5499948300586092	0.07937344588063776	117.6030809603212	-0.8051316681445213	3.2442743367283235e-5	106.20840716819971	-0.6189833414505986	0.011486528540474168	120.97142555957942	-0.12583794614480565	0.6986620381596514
ENSG00000155792	DEPTOR	359.6476696761845	1.1781140031122261	2.894299056584297e-29	260.37660796442395	0.025835040362258605	0.8944969877974185	350.67913919998483	1.0043137368383983	2.568659791667333e-7	252.55174011510823	-0.01648726495297344	0.9388682885879015	205.78737143216196	-0.18766227147847606	0.4162351920072207	239.2769387425515	0.2972330046636315	0.07216625111307191
ENSG00000069667	RORA	328.8806520750342	-1.1780164277997143	5.822756619590693e-19	506.32574856710175	-0.13926028828665085	0.5223192049085089	359.2561448220327	-1.0112112961912108	3.3400295335059778e-6	235.01772652092635	0.09843655120563913	0.6467605143867377	212.5965629830914	0.23094176010802725	0.36136044980531346	213.03583213974463	0.2861312099101279	0.15779881061271267
ENSG00000140525	FANCI	333.0472930596054	-1.1778171843707959	2.369177141472617e-22	431.4268509458425	-0.7480781864574678	4.691439209528247e-15	422.23899154548957	-0.46012264041842027	0.010981900624245576	395.78386916577716	-0.11805231339321497	0.379593710257436	369.61986470151055	0.11413740897403732	0.5781307478526521	336.1322453543219	-0.10142222782156847	0.6096556503090925
ENSG00000105479	CCDC114	24.187173600916694	-1.1777716464329138	0.009846485746764982	37.636713795286845	-0.09653375636777205	0.8405728175187037	23.420913855460462	-1.5878250404805008	0.0016346608723679524	11.362720270773305	-0.05226200444333055	0.9556167401626183	10.364574797307004	0.1137409236203655	0.9147999714929569	NA	NA	NA
ENSG00000198740	ZNF652	63.373407487076086	-1.1775364081163109	2.131898885090626e-5	99.0381204417744	-0.09056859594716035	0.7538412869938088	83.91630422080648	-0.3055838637595001	0.6878859688305204	65.02284062806568	0.4056573168553003	0.22046703463649006	61.56524552045198	0.6207759194351341	0.14190247190949376	41.80859961555233	-0.40508645380353697	0.40716775970157704
ENSG00000176438	SYNE3	32.8833859121612	-1.1772215541469895	0.003523047962688942	45.3192824482593	-0.5143823910649962	0.1470344807403449	42.755135053817774	-0.38328631686201636	0.5009955647710352	47.80581895222264	-0.04979230243314743	0.913945098107665	48.1434095997102	0.3690377132516852	0.3711542080864821	35.711389909721404	-0.4445169214763824	0.37167389292494063
ENSG00000091436	MAP3K20	73.73385973292898	-1.1771883528479434	4.1880070459243505e-6	106.59740223343444	-0.31696311330876087	0.15809732311253216	79.17568511642146	-1.057318219549357	1.5203218407392429e-4	89.29588542167022	-0.3320110751676827	0.18808189079882703	82.85875810552999	-0.08725485284262086	0.818557778898483	79.36222975633126	-0.16762996206885925	0.6868545281273116
ENSG00000188690	UROS	121.72669423786289	1.1765180827995194	2.806817991493774e-10	98.86935342422302	0.33683289056896987	0.13267381281933446	105.08958413449878	0.7362806003087013	0.01125485880212002	124.97419596491326	0.061809442429246915	0.8256824595195481	113.35857318292052	0.20552672922097812	0.5010682968410993	103.42431112269003	0.014335451937084423	0.9760502837175085
ENSG00000174606	ANGEL2	107.26089148570603	1.1761646564136135	1.1936924615755293e-9	109.36249181422924	0.8923642201391492	3.564683540714645e-6	83.05239276470421	0.4853360173443675	0.11215824295634207	85.78129274695199	0.5330795283132352	0.033964448736716606	69.1073259460463	0.35359199200902847	0.2979462359612081	58.51608742611612	-0.050161237801354876	0.9328849351234569
ENSG00000143437	ARNT	1102.5922175412895	-1.1761274482920077	5.790589845164942e-64	1518.855001624385	-0.5015465228675793	6.340504317347039e-15	1230.7358079153278	-0.9202989441134473	1.416788001474985e-6	1090.4618772222434	-0.11701749244447653	0.17704680386958668	939.2463081563221	-0.12140375861250861	0.49155169393748116	884.2489344821937	-0.24545325325747644	0.005685554177044403
ENSG00000185565	LSAMP	53.07620134349234	1.175013015777837	5.025076728208372e-5	41.68371285418814	0.25418827971094476	0.528935065694197	55.5842659905582	1.1570009448916985	6.184003884175382e-4	48.31646695857967	0.5576827735075427	0.10631215911129564	33.78010232342409	0.0026450511589251376	0.9971548088714643	36.47160911742991	0.2742177901540661	0.6574965329176288
ENSG00000073282	TP63	106.44762830512904	-1.1747756650539347	3.710904634026648e-8	166.22668129570582	-0.07948097513091304	0.7131083704578224	93.57795897905088	-2.259161776843568	3.9167782843860754e-13	75.29606625923527	-0.5953434393535046	0.028119491768489695	69.06755355124427	-0.3924109529181135	0.2420826910491786	64.28551967509932	-0.5803189354748853	0.08549993277241172
ENSG00000163346	PBXIP1	864.5943289387402	-1.1745010368066637	4.684960269981039e-59	1090.6925064174961	-0.8279255615914792	2.2198146124795758e-39	1070.166431202736	-0.5197330774749312	6.130872776209743e-5	732.7404724510652	-0.5355879704295147	2.990503774337066e-9	638.0098130410177	-0.49396335358447174	4.333207003599793e-4	716.3058166550321	-0.061595228732190345	0.6705333974435155
ENSG00000110171	TRIM3	34.29980593983908	-1.173825859147873	0.0023139850919718418	43.11409056176136	-0.8797120573267695	0.0073485847077633774	47.883006564094664	-0.16298757197562203	0.7599591572741861	32.82803345271928	-0.8552197821582886	0.029147938875015243	24.996121730910247	-1.4248745321453733	0.002596450111197404	31.019217704407353	-0.4345997824737604	0.4279427821900892
ENSG00000178035	IMPDH2	774.5691805833906	-1.1737928124610764	3.165096704155246e-54	852.2856650288629	-1.4748107785662539	6.807094589746075e-97	904.7285276807057	-0.74417136884898	8.806643585976024e-5	1039.823230273488	-0.904705615066638	1.3765579161333527e-31	953.002079574271	-0.6643646392648576	3.058199091876131e-8	1157.6551096253781	0.033502991882074284	0.8329073375168673
ENSG00000138764	CCNG2	173.56262051820613	-1.1722964511013447	3.5979901104031955e-12	286.50769670962114	0.054877784511882695	0.7607775958300373	193.4920411825786	-0.930610421170434	4.2814393872274247e-5	152.7019365953349	-1.0930783567896893	9.125991310345168e-9	130.58098995845415	-1.128811820592733	3.145055076761066e-7	137.00083191247856	-0.833390176146254	4.767937906853869e-5
ENSG00000155962	CLIC2	205.1833387801757	1.172161083153814	6.92026194377714e-17	195.57329740724137	0.7212426932332692	8.857863372378715e-7	196.88487935298997	0.9654011828258884	4.4422553413744744e-5	202.57972015605145	0.19677151819465943	0.2685142998564834	167.1715642994057	0.07729446071715379	0.7820816112111159	268.5401983277452	1.2474469707462867	1.7033154779960212e-22
ENSG00000174371	EXO1	89.33410433314647	-1.170396424128748	4.2235393771169705e-7	110.79009244863886	-0.9176040350144593	2.9952665130038865e-6	124.32099588668666	-0.15596251522083446	0.6382010497287112	175.7158627520325	-0.05058954359805051	0.8474232410453539	168.2733854173178	0.2563040505495614	0.3027366898890839	150.09435480383493	-0.004298474973140671	0.9928627231534625
ENSG00000100036	SLC35E4	10.4122144327725	1.16970095712464	0.1012780857406859	NA	NA	NA	15.047402548018331	1.7646725775639367	0.007737392387036789	13.606230908690328	-1.1611848724707519	0.06092510232309918	15.246052405048594	-0.19678999725293955	0.8138307170196213	NA	NA	NA
ENSG00000172493	AFF1	402.92321637766753	-1.1683511049706936	4.753967325908096e-30	535.1601990068569	-0.6280300655242075	4.889259964638768e-13	553.23136347181	-0.18244709699615916	0.612404961081737	379.9418004407372	-0.5481678211633275	7.058839948300376e-6	334.73453266452066	-0.48112936069895657	0.0033817786803459256	352.5039519950532	-0.24518723508069198	0.1293363702329438
ENSG00000197566	ZNF624	28.86151156504621	1.1683301251925806	0.004594012646053093	36.64911182750423	1.329853089468652	2.692420746459487e-4	18.03943113100514	-0.14272797953744915	0.8797655668216264	36.0625766450984	1.0678584154699158	0.004943325131245579	26.664290952936646	0.7417593780538259	0.13267337556396896	17.07085184272592	-0.4090088405422669	0.6202217008561888
ENSG00000256683	ZNF350	11.782332186363242	1.1681999592748171	0.07700168678438814	10.289090657941642	0.4824111807432334	0.5376991920123164	12.241204291662259	1.1117678578021135	0.15542762827989276	12.933684412703068	0.43336625996591427	0.573096008840389	NA	NA	NA	NA	NA	NA
[truncated: 9,877 more rows]
