# Supplementary material for: Prolyl-tRNA synthetase as a novel therapeutic target in multiple myeloma
Source: Blood Cancer J. 2023 Jan 12;13(1):12. doi: 10.1038/s41408-023-00787-w (PMC9834298; doi:10.1038/s41408-023-00787-w)
Supplement: Supplementary file 5 — Supplemental Data S2 [file 41408_2023_787_MOESM5_ESM.xlsx]

## Sheet: Sheet1
MosaicID	GeneSymbol	FC	PVAL	FC2_Log2	PVAL_-10log	WT_MEAN	OT_MEAN
MARCH5__Q9NX47	43895	1.128006078	0.023509297	0.173774841	1.628760364	15.6641	17.6692
SEPT2__Q15019_2	44076	1.006948054	0.853936658	0.00998926	0.068574343	16.60896667	16.72436667
SEPT3__Q9UH03	44077	1.094409607	0.366866704	0.1301528	0.435491702	15.9154	17.41796667
SEPT6__Q14141	44080	1.060305131	0.137503957	0.084479499	0.861684805	16.17883333	17.1545
SEPT7__Q16181	44081	1.054974683	0.27455933	0.077208378	0.561363794	16.2208	17.11253333
SEPT8__Q92599	44082	0.932645311	0.370784885	-0.100599573	0.430877978	17.2475	16.0858
SEPT9__Q9UHD8	44083	0.931958424	0.08456402	-0.101662499	1.072814379	17.25366667	16.0797
SEPT11__Q9NVA2_2	44085	0.850238033	0.022929287	-0.234061299	1.639609455	18.0157	15.31763333
SEP15__O60613	44089	1.067657902	0.140942194	0.094449454	0.850958972	16.1213	17.21203333
A2M__P01023	A2M	1.261862917	0.055545739	0.335555192	1.255349248	14.7371	18.5962
A6NIZ1__A6NIZ1	A6NIZ1	1.284604296	0.013161778	0.361324026	1.880685429	14.59043333	18.74293333
A8MWD9__A8MWD9	A8MWD9	1.056823932	0.410888229	0.079735042	0.3862763	16.2062	17.1271
AAAS__Q9NRG9	AAAS	0.94012766	0.045102063	-0.089071421	1.345803591	17.181	16.15233333
AACS__Q86V21	AACS	1.11101635	0.049098783	0.151880048	1.308929272	15.79016667	17.54313333
AAGAB__Q6PD74	AAGAB	0.793949016	0.004335277	-0.332881728	2.362983131	18.581	14.75236667
AAK1__Q2M2I8	AAK1	1.057113705	0.317903115	0.080130564	0.497705217	16.20393333	17.1294
AAMDC__Q9H7C9	AAMDC	1.057672443	0.159882889	0.0808929	0.796198013	16.19953333	17.1338
AAMP__Q13685	AAMP	0.832379581	0.008261807	-0.26468652	2.082924931	18.1913	15.14206667
AAR2__Q9Y312	AAR2	0.751611044	0.002797252	-0.411941829	2.553268475	19.0301	14.30323333
AARS__P49588	AARS	1.102834829	0.0059028	0.141216735	2.228941964	15.85163333	17.48173333
AARS2__Q5JTZ9	AARS2	1.178198412	0.002566098	0.236582514	2.590726757	15.30316667	18.03016667
AARSD1__Q9BTE6	AARSD1	1.071088025	0.251342699	0.09907705	0.599733726	16.0946	17.23873333
AASDHPPT__Q9NRN7	AASDHPPT	0.945290646	0.308561154	-0.081170116	0.51065875	17.1354	16.19793333
AASS__Q9UDR5	AASS	1.153791315	0.003317868	0.206382309	2.479140958	15.4766	17.85676667
AATF__Q9NY61	AATF	0.959854344	0.129560389	-0.059112599	0.887527756	17.00806667	16.32526667
ABAT__P80404	ABAT	1.104613941	0.179224411	0.14354224	0.746602839	15.83823333	17.49513333
ABCA2__Q9BZC7_3	ABCA2	0.919249497	0.173733065	-0.121471613	0.760117518	17.3679	15.96543333
ABCB1__P08183	ABCB1	1.140761641	0.015852888	0.189997376	1.799891611	15.57076667	17.76253333
ABCB10__Q9NRK6	ABCB10	1.062257556	0.280703044	0.087133605	0.551752878	16.1635	17.1698
ABCB6__Q9NP58	ABCB6	0.998351362	0.981706958	-0.002380445	0.008018131	16.68043333	16.65293333
ABCB7__O75027_2	ABCB7	1.198246678	0.120433349	0.260924941	0.919253235	15.1636	18.16973333
ABCB8__Q9NUT2	ABCB8	1.225585329	0.13730865	0.293470932	0.862302103	14.97733333	18.356
ABCC1__P33527	ABCC1	1.091570977	0.145148823	0.126405942	0.83818648	15.937	17.39636667
ABCC10__Q5T3U5	ABCC10	1.178922001	0.103290169	0.237468271	0.985941011	15.2981	18.03526667
ABCC4__O15439	ABCC4	1.142199182	0.037865226	0.191814256	1.421759446	15.56033333	17.773
ABCC5__O15440	ABCC5	0.949103121	0.797951825	-0.075363249	0.098023328	17.1019	16.23146667
ABCD1__P33897	ABCD1	0.883487465	0.366585469	-0.178718428	0.435824754	17.69766667	15.63566667
ABCD3__P28288	ABCD3	1.056931757	0.489280601	0.079882229	0.310442003	16.20536667	17.12796667
ABCD4__O14678	ABCD4	0.563365617	0.00125632	-0.827856579	2.900899614	21.3215	12.0118
ABCE1__P61221	ABCE1	1.036129074	0.300257422	0.051203736	0.522506249	16.37093333	16.9624
ABCE1_1__H0Y990	ABCE1_1	1.114162791	0.523943379	0.155960041	0.280715643	15.76666667	17.56663333
ABCF1__Q8NE71	ABCF1	1.027057159	0.445390854	0.038516474	0.351258705	16.4442	16.88913333
ABCF2__Q9UG63	ABCF2	0.811597485	0.012992199	-0.301163701	1.886317326	18.39996667	14.93336667
ABCF3__Q9NUQ8	ABCF3	0.968161027	0.445144672	-0.046681074	0.35149882	16.93626667	16.39703333
ABCG1__C9JKD9	ABCG1	1.55521628	0.146497967	0.637115226	0.834168402	13.04521667	20.28813333
ABHD10__Q9NUJ1	ABHD10	1.144183164	0.070157122	0.194318022	1.153928238	15.54596667	17.78743333
ABHD11__Q8NFV4	ABHD11	1.256345401	0.0214253	0.329233152	1.66907308	14.77316667	18.5602
ABHD12__Q8N2K0_2	ABHD12	1.245873768	0.14467225	0.317157902	0.839614763	14.84203333	18.4913
ABHD14B__Q96IU4	ABHD14B	1.001461067	0.949173919	0.002106335	0.022654204	16.6545	16.67883333
ABHD16A__O95870	ABHD16A	1.073628244	0.358098719	0.102494531	0.445997233	16.0749	17.25846667
ABHD17A__Q96GS6_2	ABHD17A	1.060266928	0.42671349	0.084427517	0.369863627	16.17913333	17.1542
ABHD17B__Q5VST6_2	ABHD17B	0.778164825	0.333016419	-0.361852326	0.477534354	18.7459	14.5874
ABHD17C__Q6PCB6	ABHD17C	0.900215865	0.397672872	-0.151657105	0.400474034	17.54186667	15.79146667
ABHD5__Q8WTS1	ABHD5	0.942688684	0.640003076	-0.085146685	0.193817939	17.15833333	16.17496667
ABHD6__Q9BV23	ABHD6	1.024289425	0.719515781	0.034623423	0.142959676	16.4667	16.86666667
ABI1__Q8IZP0	ABI1	1.260065768	0.034797457	0.333499036	1.45845249	14.74883333	18.5845
ABI2__Q9NYB9	ABI2	0.998087828	0.977699645	-0.002761322	0.009794542	16.6826	16.6507
ABL1__P00519_2	ABL1	1.082309531	0.357816423	0.114113156	0.44633973	16.00786667	17.32546667
ABLIM1__O14639	ABLIM1	0.958812018	0.115964746	-0.060680102	0.935674018	17.0171	16.3162
ABRACL__Q9P1F3	ABRACL	1.004514166	0.91225348	0.006497909	0.039884471	16.62913333	16.7042
ABT1__Q9ULW3	ABT1	0.998267504	0.930333878	-0.002501631	0.031361164	16.68113333	16.65223333
ABTB2__Q8N961	ABTB2	1.036236871	0.606392134	0.051353824	0.217246441	16.37006667	16.96326667
ACAA1__P09110	ACAA1	1.036317764	0.546665276	0.051466441	0.262278512	16.3694	16.9639
ACAA2__P42765	ACAA2	1.102516499	0.036108326	0.140800246	1.442392641	15.85403333	17.47933333
ACAA2_1__K7ER88	ACAA2_1	1.563398471	0.067018361	0.644685532	1.173806195	13.00357333	20.32976667
ACACA__Q13085_4	ACACA	1.02410914	0.626755	0.034369472	0.202902193	16.46816667	16.8652
ACAD10__Q6JQN1_5	ACAD10	1.076140372	0.416380611	0.105866276	0.380509502	16.05543333	17.2779
ACAD11__Q709F0	ACAD11	1.201860133	0.090483865	0.265269012	1.043428855	15.1387	18.1946
ACAD8__Q9UKU7	ACAD8	1.187832141	0.002612851	0.248330975	2.582885438	15.23576667	18.09753333
ACAD9__Q9H845	ACAD9	1.1766743	0.045030808	0.234715041	1.34649026	15.31386667	18.01943333
ACADM__P11310_2	ACADM	1.159673285	0.012811696	0.213718411	1.892393388	15.43443333	17.8989
ACADS__P16219	ACADS	1.04726526	0.437615974	0.066626907	0.358906834	16.28186667	17.05143333
ACADSB__P45954	ACADSB	1.029053995	0.552478156	0.041318683	0.257684889	16.42803333	16.90533333
ACADVL__P49748_3	ACADVL	1.113820795	0.022121427	0.155517132	1.655186865	15.76923333	17.5641
ACAN__P16112	ACAN	1.581235432	0.111859011	0.661052188	0.951329025	12.9137	20.4196
ACAP1__Q15027	ACAP1	1.04012102	0.239466595	0.056751398	0.620755062	16.3389	16.99443333
ACAP2__Q15057	ACAP2	1.013591744	0.661373119	0.019476679	0.17955346	16.55416667	16.77916667
ACAP3__Q96P50	ACAP3	0.917622761	0.072040329	-0.124026917	1.142424311	17.38263333	15.9507
ACAT1__P24752	ACAT1	1.117309659	0.011423276	0.16002908	1.942209342	15.74323333	17.59006667
ACAT1_1__E9PKF3	ACAT1_1	1.332325612	0.249810715	0.413946712	0.602388937	14.29187667	19.04143333
ACAT2__Q9BWD1	ACAT2	0.947880611	0.00393754	-0.077222738	2.404775016	17.11263333	16.22073333
ACBD3__Q9H3P7	ACBD3	0.952333818	0.073738155	-0.070460731	1.132307732	17.0736	16.25976667
ACBD5__Q5T8D3	ACBD5	1.273419632	0.002099382	0.348707912	2.677908551	14.6622	18.67113333
ACBD6__Q9BR61	ACBD6	0.820599743	0.001312997	-0.285249393	2.881736431	18.30896667	15.02433333
ACBD7__Q8N6N7	ACBD7	1.106924414	0.190447062	0.146556712	0.720225722	15.82083333	17.51246667
ACD__Q96AP0	ACD	0.704020462	0.00118291	-0.506310735	2.927048181	19.5616	13.77176667
ACIN1__E7EQT4	ACIN1	0.991361474	0.697355778	-0.012516901	0.156545596	16.73896667	16.59436667
ACLY__P53396	ACLY	0.86332324	0.00447257	-0.212027269	2.349442853	17.88916667	15.44413333
ACN9__Q9NRP4	ACN9	0.797675246	0.084805981	-0.326126586	1.071573516	18.54246667	14.79086667
ACO1__P21399	ACO1	1.049209722	0.341059505	0.069303081	0.467169843	16.26643333	17.0669
ACO2__Q99798	ACO2	1.091940798	0.283782925	0.12689464	0.547013739	15.93416667	17.39916667
ACOT13__Q9NPJ3	ACOT13	1.027316057	0.839320671	0.038880099	0.076072081	16.4421	16.89123333
ACOT2__P49753	ACOT2	1.240635265	0.002242202	0.311079039	2.649325336	14.87673333	18.4566
ACOT7__O00154	ACOT7	0.905431438	0.275162842	-0.143322695	0.560410214	17.49383333	15.83946667
ACOT8__O14734	ACOT8	1.13000017	0.065929051	0.17632299	1.180923178	15.64946667	17.6839
ACOT9__Q9Y305_4	ACOT9	1.14697105	0.033767583	0.197828978	1.471500025	15.52573333	17.80756667
ACOX1__Q15067	ACOX1	0.824624401	0.002273564	-0.278190943	2.643292862	18.2686	15.06473333
ACOX3__O15254	ACOX3	1.182157805	0.057602269	0.241422632	1.239560412	15.2754	18.05793333
ACP1__P24666	ACP1	0.949089775	0.077064861	-0.075383536	1.113143601	17.102	16.23133333
ACP1_1__P24666_2	ACP1_1	0.995689311	0.953182453	-0.006232452	0.020823961	16.70266667	16.63066667
ACP2__P11117	ACP2	1.140028334	0.268140178	0.189069681	0.571638106	15.57613333	17.75723333
ACP6__Q9NPH0	ACP6	0.835257909	0.078500493	-0.259706356	1.105127613	18.16273333	15.17056667
ACSF2__Q96CM8	ACSF2	1.17976306	0.015113032	0.238497142	1.820648388	15.29216667	18.04113333
ACSF3__Q4G176	ACSF3	1.18165317	0.004299324	0.240806648	2.366599828	15.27893333	18.0544
ACSL1__P33121	ACSL1	1.017241379	0.579714664	0.024662054	0.236785714	16.5242	16.8091
ACSL3__O95573	ACSL3	1.177768922	0.136508572	0.23605651	0.864840077	15.3062	18.02716667
ACSL4__O60488	ACSL4	0.97513505	0.37879542	-0.036326059	0.421595281	16.8765	16.45686667
ACSL4_1__D6RD96	ACSL4_1	1.422609732	0.02643398	0.508539938	1.577837441	13.75926667	19.57406667
ACSL5__Q9ULC5_3	ACSL5	1.105520253	0.210952417	0.144725455	0.675815494	15.8314	17.50193333
ACSM3__Q53FZ2	ACSM3	1.109704641	0.046245582	0.15017574	1.334929751	15.8	17.53333333
ACSS1__Q9NUB1	ACSS1	1.275952715	0.011764042	0.351574866	1.929443425	14.64586667	18.68743333
ACSS2__Q9NR19_2	ACSS2	1.072261768	0.096226163	0.100657149	1.016706833	16.0855	17.24786667
ACTA2__P62736	ACTA2	1.064447936	0.017934927	0.090105386	1.746300399	16.14636667	17.18696667
ACTB__P60709	ACTB	0.766768845	0.426435248	-0.383136376	0.370146905	18.86683333	14.4665
ACTBL2__Q562R1	ACTBL2	1.062242606	0.280131847	0.087113302	0.552637516	16.16363333	17.1697
ACTG1__K7EM38	ACTG1	1.201169261	0.056782838	0.264439461	1.245782907	15.14346667	18.18986667
ACTL6A__O96019	ACTL6A	0.967278293	0.133016833	-0.047997072	0.876093396	16.9439	16.38946667
ACTN1__P12814	ACTN1	1.050655287	0.217763837	0.071289408	0.662014241	16.25496667	17.07836667
ACTN4__O43707	ACTN4	1.101648323	0.005574796	0.139663748	2.253771004	15.86056667	17.47276667
ACTR10__Q9NZ32	ACTR10	0.904290366	0.10221507	-0.145142001	0.990485071	17.50433333	15.829
ACTR1A__P61163	ACTR1A	1.026730576	0.177010482	0.038057655	0.752001016	16.44683333	16.88646667
ACTR1B__P42025	ACTR1B	0.889259184	0.454763993	-0.169324126	0.342213929	17.6436	15.68973333
ACTR2__P61160	ACTR2	0.950505864	0.008216911	-0.073232567	2.085291428	17.08956667	16.24373333
ACTR3__P61158	ACTR3	0.934509128	0.430159363	-0.097719339	0.36637062	17.2309	16.10243333
ACTR3B__Q9P1U1	ACTR3B	1.095724303	0.220866346	0.131884845	0.655870454	15.9054	17.42793333
ACTR5__Q9H9F9	ACTR5	0.924409206	0.119165049	-0.113396467	0.923851103	17.32133333	16.012
ACTR6__Q9GZN1	ACTR6	0.812152293	0.003399344	-0.300177811	2.468604836	18.39433333	14.939
ACTR8__Q9H981	ACTR8	0.915750937	0.07287554	-0.126972823	1.137418213	17.3996	15.9337
ACTRT1__Q8TDG2	ACTRT1	1.343325272	0.004249479	0.425808681	2.371664364	14.2248	19.10853333
ACY1__Q03154	ACY1	1.115502188	0.247075674	0.157693344	0.607170011	15.7567	17.57663333
ACYP1__P07311	ACYP1	1.129009457	0.178573268	0.175057571	0.748183553	15.65673333	17.6766
ACYP2__P14621	ACYP2	1.135335279	0.084632698	0.183118407	1.072461812	15.61036667	17.723
ADA__P00813	ADA	1.053057211	0.06209751	0.074583817	1.206925812	16.23593333	17.09736667
ADAM10__O14672	ADAM10	0.94870041	0.508852144	-0.075975524	0.293408391	17.1054	16.2279
ADAM15__Q13444	ADAM15	1.015348897	0.867891507	0.021975556	0.061534562	16.53973333	16.7936
ADAM17__P78536	ADAM17	1.065245227	0.442883742	0.091185588	0.353710262	16.14013333	17.1932
ADAM22__Q9P0K1	ADAM22	1.090620015	0.530216674	0.125148537	0.275546619	15.94423333	17.3891
ADAM28__Q9UKQ2	ADAM28	1.057291452	0.307879424	0.080373124	0.511619334	16.20253333	17.1308
ADAM9__Q13443	ADAM9	0.976083485	0.536654489	-0.034923547	0.270305234	16.8684	16.46496667
ADAP1__O75689	ADAP1	1.048573782	0.460172284	0.068428378	0.337079542	16.27146667	17.06183333
ADAR__P55265_4	ADAR	1.017516075	0.494233248	0.025051586	0.306068042	16.52196667	16.81136667
ADARB1__P78563	ADARB1	1.09637453	0.29753317	0.132740718	0.526464611	15.90046667	17.43286667
ADAT2__Q7Z6V5	ADAT2	0.959669992	0.810016445	-0.059389713	0.091506164	17.00966667	16.32366667
ADAT3__Q96EY9	ADAT3	0.925977	0.5080946	-0.110951736	0.294055421	17.30723333	16.0261
ADCK1__Q86TW2	ADCK1	1.506730572	0.036857805	0.591421462	1.43347053	13.29753333	20.0358
ADCK3__Q8NI60	ADCK3	0.985848841	0.678246887	-0.020561638	0.168612191	16.78543333	16.5479
ADCK4__Q96D53	ADCK4	1.200636424	0.008970763	0.263799341	2.047170634	15.14713333	18.1862
ADCK5__Q3MIX3	ADCK5	1.170781741	0.209450093	0.227472152	0.678919443	15.35546667	17.9779
ADCY3__O60266	ADCY3	0.945498797	0.734025297	-0.080852473	0.134288973	17.13356667	16.19976667
ADD1__P35611_3	ADD1	0.925938124	0.070060171	-0.111012307	1.154528808	17.3076	16.02576667
ADD3__Q9UEY8	ADD3	0.958133196	0.195045583	-0.061701867	0.709863881	17.02303333	16.31033333
ADH5__P11766	ADH5	1.015560124	0.795876676	0.022275654	0.099154222	16.538	16.79533333
ADI1__Q9BV57	ADI1	1.029076669	0.56486467	0.04135047	0.248055588	16.42783333	16.9055
ADK__P55263	ADK	0.982689158	0.353489914	-0.025192956	0.451622973	16.8122	16.52116667
ADNP__Q9H2P0	ADNP	0.933916087	0.008011221	-0.098635166	2.096301306	17.23616667	16.09713333
ADNP2__Q6IQ32	ADNP2	0.950606736	0.349495311	-0.07307947	0.456558647	17.0887	16.24463333
ADO__Q96SZ5	ADO	1.147019293	0.031954885	0.197889658	1.495462748	15.5254	17.80793333
ADPGK__Q9BRR6	ADPGK	1.037838587	0.756898932	0.053582081	0.120962107	16.3572	16.97613333
ADPRHL2__Q9NX46	ADPRHL2	1.06007169	0.045498499	0.084161835	1.342002929	16.18066667	17.15266667
ADRBK1__P25098	ADRBK1	0.933030234	0.016067207	-0.100004263	1.7940596	17.2441	16.08926667
ADRM1__Q16186	ADRM1	0.940760235	0.44527333	-0.088101015	0.351373317	17.1754	16.15793333
ADSL__P30566	ADSL	0.918498353	0.070559186	-0.122650961	1.151446436	17.3747	15.95863333
ADSS__P30520	ADSS	1.003351604	0.938814201	0.004827257	0.02742035	16.6388	16.69456667
AEBP2__Q6ZN18	AEBP2	0.855540732	0.369894433	-0.225091553	0.431922205	17.96423333	15.36913333
AFF1__P51825_2	AFF1	0.972559695	0.749657232	-0.040141291	0.125137265	16.8985	16.4348
AFF4__Q9UHB7	AFF4	1.288952827	0.017610926	0.366199465	1.754217798	14.5627	18.77063333
AFG3L2__Q9Y4W6	AFG3L2	1.217142502	0.02734312	0.283498088	1.563151926	15.03436667	18.29896667
AFTPH__Q6ULP2	AFTPH	0.984325826	0.48494643	-0.022792148	0.314306234	16.79833333	16.53503333
AGA__P20933	AGA	0.95409255	0.674636198	-0.067798876	0.17093036	17.05823333	16.27513333
AGAP2__Q99490_2	AGAP2	1.010104807	0.653561636	0.014504993	0.184713448	16.58286667	16.75043333
AGFG1__P52594_4	AGFG1	0.990168567	0.662927053	-0.014253943	0.178534258	16.749	16.58433333
AGFG2__O95081	AGFG2	1.045372545	0.585681524	0.064017174	0.232338476	16.29693333	17.03636667
AGGF1__Q8N302	AGGF1	0.872564496	0.040254051	-0.196666322	1.395190413	17.8009	15.53243333
AGK__Q53H12	AGK	1.175563634	0.082139807	0.233352635	1.085446321	15.3217	18.01163333
AGL__P35573	AGL	1.027597603	0.298284446	0.039275431	0.525369392	16.43983333	16.89353333
AGMAT__Q9BSE5	AGMAT	1.18935274	0.051147456	0.250176655	1.291175965	15.2252	18.10813333
AGO1__Q9UL18	AGO1	1.021737724	0.618321209	0.03102491	0.208785856	16.48746667	16.84586667
AGO2__Q9UKV8	AGO2	1.02867947	0.482350112	0.040793518	0.316637617	16.43103333	16.90226667
AGO3__Q9H9G7	AGO3	1.053714969	0.182407486	0.075484669	0.738957343	16.23073333	17.10256667
AGPAT1__Q99943	AGPAT1	1.054269697	0.802610677	0.076243976	0.095495067	16.22636667	17.10696667
AGPAT2__O15120	AGPAT2	1.311032639	0.079877687	0.390703603	1.097574518	14.42356667	18.90976667
AGPAT3__Q9NRZ7_3	AGPAT3	1.256373692	0.214842639	0.329265638	0.667879522	14.77296667	18.56036667
AGPAT5__Q9NUQ2	AGPAT5	1.312885096	0.032780888	0.392740656	1.484379288	14.412	18.9213
AGPAT6__Q86UL3	AGPAT6	1.254908372	0.18798908	0.327582028	0.725867377	14.78256667	18.55076667
AGPS__O00116	AGPS	1.028580702	0.356451037	0.040654992	0.448000118	16.43183333	16.90146667
AGTPBP1__Q9UPW5_3	AGTPBP1	0.969890198	0.135476894	-0.044106667	0.868134768	16.9214	16.4119
AHCTF1__Q8WYP5_2	AHCTF1	1.057687322	0.602935532	0.080913195	0.219729122	16.1994	17.1339
AHCY__P23526	AHCY	0.834922988	0.388205009	-0.260284963	0.410938865	18.16606667	15.16726667
AHCYL1__O43865	AHCYL1	1.073067331	0.235338787	0.101740603	0.62830649	16.07923333	17.2541
AHCYL2__Q96HN2	AHCYL2	1.0294782	0.179635131	0.041913281	0.745608726	16.42456667	16.90873333
AHNAK__Q09666	AHNAK	1.040718414	0.11125245	0.057579773	0.953690415	16.33413333	16.99923333
AHSA1__O95433	AHSA1	0.959023154	0.073070029	-0.060362448	1.136260718	17.0153	16.31806667
AIDA__Q96BJ3	AIDA	0.951360391	0.120552066	-0.071936134	0.918825344	17.0821	16.25123333
AIFM1__O95831	AIFM1	1.211337528	0.002736315	0.276600914	2.562833855	15.07383333	18.2595
AIFM2__Q9BRQ8	AIFM2	0.943170049	0.153666454	-0.08441019	0.81342093	17.1541	16.17923333
AIM2__O14862	AIM2	0.979923575	0.593828487	-0.029258858	0.226338972	16.83566667	16.49766667
AIMP1__Q12904_2	AIMP1	1.039155871	0.097340425	0.055412071	1.011706764	16.34663333	16.9867
AIMP2__Q13155	AIMP2	0.983440241	0.701393883	-0.024090706	0.154038026	16.8058	16.5275
AIMP2_1__F8W950	AIMP2_1	0.938570576	0.763776511	-0.091462863	0.117033702	17.1948	16.13853333
AIP__O00170	AIP	0.994433542	0.878376926	-0.008053137	0.056319081	16.7132	16.62016667
AK2__P54819	AK2	1.029284636	0.219005912	0.041641997	0.659544162	16.42613333	16.90716667
AK3__Q9UIJ7	AK3	1.20108954	0.000924608	0.264343707	3.034042566	15.144	18.1893
AK4__P27144	AK4	1.137478331	0.025867225	0.185839063	1.587250167	15.5947	17.73863333
AK6__Q9Y3D8	AK6	0.827582237	0.076742985	-0.273025416	1.114961314	18.23903333	15.0943
AKAP1__Q92667	AKAP1	1.00031605	0.997171137	0.000455892	0.001230301	16.66403333	16.6693
AKAP10__O43572	AKAP10	1.047917166	0.194468973	0.067524681	0.71114968	16.2767	17.05663333
AKAP11__Q9UKA4	AKAP11	0.893600382	0.067512543	-0.162298293	1.170615533	17.60313333	15.73016667
AKAP13__Q12802_2	AKAP13	0.970672453	0.392451745	-0.042943546	0.406213736	16.9147	16.41863333
AKAP17A__Q02040	AKAP17A	1.102991927	0.164607501	0.141422231	0.78355038	15.85043333	17.4829
AKAP2__Q9Y2D5_4	AKAP2	1.017650406	0.177366112	0.025242036	0.751129355	16.52086667	16.81246667
AKAP8__O43823	AKAP8	0.981559606	0.6256121	-0.026852215	0.20369486	16.82176667	16.51156667
AKAP8L__Q9ULX6	AKAP8L	0.992946968	0.667184419	-0.010211428	0.175754104	16.72566667	16.6077
AKAP9__Q99996_6	AKAP9	1.051096927	0.181187784	0.071895713	0.741871085	16.25146667	17.08186667
AKIRIN2__Q53H80	AKIRIN2	0.632182426	0.003157713	-0.661587165	2.500627391	20.42253333	12.91076667
AKR1A1__P14550	AKR1A1	1.007830539	0.806234747	0.011253078	0.093538488	16.60166667	16.73166667
AKR1B1__P15121	AKR1B1	0.949749165	0.546678078	-0.074381556	0.262268341	17.09623333	16.23713333
AKR1E2__Q96JD6_4	AKR1E2	1.110254583	0.729374902	0.150890527	0.137049185	15.79589667	17.53746667
AKR7A2__O43488	AKR7A2	1.057539021	0.40447389	0.080710897	0.393109508	16.2006	17.13276667
AKT1__P31749	AKT1	1.118852937	0.306978594	0.162020419	0.512891907	15.73176667	17.60153333
AKT1S1__Q96B36_3	AKT1S1	0.939640391	0.114080487	-0.089819365	0.942788633	17.18533333	16.14803333
AKT2__P31751	AKT2	1.086907162	0.079442341	0.120228718	1.099947965	15.9726	17.36073333
AKT3__Q9Y243	AKT3	1.103266162	0.208382303	0.141780882	0.681139166	15.84836667	17.48496667
AKTIP__Q9H8T0_2	AKTIP	1.018438454	0.756886214	0.026358798	0.120969405	16.5144	16.8189
ALAD__P13716_2	ALAD	0.989066093	0.825847857	-0.015861165	0.083099954	16.75826667	16.57503333
ALAS1__P13196	ALAS1	0.488783218	0.00011156	-1.032733341	3.9524904	22.38966667	10.94369333
ALCAM__Q13740	ALCAM	1.028922317	0.710306417	0.041134063	0.148554262	16.42906667	16.90423333
ALDH16A1__Q8IZ83	ALDH16A1	0.942432083	0.098222019	-0.085539442	1.007791141	17.1606	16.1727
ALDH18A1__P54886	ALDH18A1	1.063199941	0.104223615	0.088412929	0.982033869	16.15613333	17.1772
ALDH1B1__P30837	ALDH1B1	1.030500174	0.169687488	0.043344748	0.77035018	16.4163	16.917
ALDH1L2__Q3SY69	ALDH1L2	1.275012626	8.10192E-05	0.350511534	4.091412105	14.65193333	18.6814
ALDH2__P05091	ALDH2	1.152887456	0.080620275	0.205251684	1.093555723	15.48306667	17.85023333
ALDH3A2__P51648_2	ALDH3A2	1.014431386	0.879875693	0.020671288	0.05557868	16.54726667	16.78606667
ALDH4A1__P30038	ALDH4A1	1.168433219	0.007486913	0.22457528	2.125697188	15.37206667	17.96123333
ALDH5A1__P51649_2	ALDH5A1	1.222148151	0.00886062	0.289419181	2.052535878	15.0005	18.33283333
ALDH6A1__Q02252	ALDH6A1	1.214613794	0.007665821	0.280497658	2.115441309	15.05153333	18.2818
ALDH9A1__P49189	ALDH9A1	1.141360023	0.02061355	0.190753938	1.685847199	15.5664	17.76686667
ALDOA__P04075	ALDOA	0.812260668	0.193984523	-0.299985308	0.71223292	18.39323333	14.9401
ALDOC__P09972	ALDOC	0.837233785	0.0225297	-0.256297566	1.6472446	18.1432	15.1901
ALDOC_1__J3QKP5	ALDOC_1	1.237746384	0.496226961	0.307715735	0.304319643	14.89594333	18.4374
ALG11__Q2TAA5	ALG11	1.339142985	0.254273432	0.42131001	0.594699015	14.25023333	19.0831
ALG13__Q9NP73	ALG13	0.889091441	0.109989054	-0.16959629	0.958650532	17.64516667	15.68816667
ALG2__Q9H553	ALG2	1.048338697	0.372919197	0.068104897	0.42838526	16.27336667	17.06
ALG3__Q92685	ALG3	1.232843373	0.317870822	0.301989523	0.497749334	14.92863333	18.40466667
ALG5__Q9Y673	ALG5	1.198283139	0.266920224	0.260968839	0.573618519	15.16333333	18.16996667
ALG9__Q9H6U8_3	ALG9	1.336555447	0.080426206	0.418519689	1.094602419	14.266	19.0673
ALKBH1__Q13686	ALKBH1	0.844057439	0.016178776	-0.244586916	1.791054334	18.0761	15.25726667
ALKBH5__Q6P6C2_1	ALKBH5	1.032743431	0.545879966	0.046481884	0.262902844	16.3982	16.93513333
ALKBH7__Q9BT30	ALKBH7	0.580611917	9.55452E-07	-0.78435391	6.019790951	21.0889	12.24446667
ALKBH8__Q96BT7_4	ALKBH8	1.031644901	0.753770921	0.044946471	0.122760621	16.40706667	16.92626667
ALMS1__Q8TCU4	ALMS1	0.828497871	0.007337493	-0.271430105	2.134452276	18.2299	15.10343333
ALOX5AP__P20292	ALOX5AP	1.101467244	0.466224736	0.139426593	0.331404688	15.86193333	17.4714
ALS2__Q96Q42	ALS2	1.058445502	0.519882257	0.081946988	0.284095004	16.19343333	17.13986667
ALYREF__Q86V81	ALYREF	1.106240785	0.070995368	0.145665438	1.148769987	15.826	17.50736667
AMACR__Q9UHK6_5	AMACR	1.154900562	0.090029415	0.20776864	1.045615573	15.46863333	17.86473333
AMBRA1__Q9C0C7_5	AMBRA1	0.731901628	0.002349178	-0.45027834	2.629084004	19.24666667	14.08666667
AMD1__P17707	AMD1	0.310678485	1.72267E-06	-1.686505757	5.76379896	25.43213333	7.901216667
AMDHD2__Q9Y303	AMDHD2	0.872971338	0.345896064	-0.195993808	0.46105438	17.79703333	15.5363
AMER1__Q5JTC6	AMER1	0.753103431	0.042787006	-0.409080076	1.368688105	19.0139	14.31943333
AMMECR1__Q9Y4X0	AMMECR1	0.836324706	0.128778064	-0.257864912	0.890158108	18.1522	15.18113333
AMPD1__P23109	AMPD1	0.926993909	0.372005845	-0.109368236	0.429450237	17.2981	16.03523333
AMPD2__Q01433	AMPD2	1.026738792	0.248208394	0.038069198	0.605183535	16.44676667	16.88653333
AMPD3__Q01432_4	AMPD3	1.016708446	0.661870071	0.023906028	0.179227257	16.52856667	16.80473333
AMZ2__Q86W34	AMZ2	1.011254983	0.919116121	0.016146811	0.036629617	16.5734	16.75993333
ANAPC1__Q9H1A4	ANAPC1	0.940466488	0.184201624	-0.088551558	0.734706546	17.178	16.15533333
ANAPC16__Q96DE5	ANAPC16	0.910424038	0.041907673	-0.135389446	1.377706451	17.44813333	15.8852
ANAPC2__Q9UJX6	ANAPC2	0.905836433	0.049997434	-0.142677528	1.301052285	17.49013333	15.8432
ANAPC4__Q9UJX5	ANAPC4	1.032613313	0.606414479	0.046300104	0.217230438	16.39923333	16.93406667
ANAPC5__Q9UJX4	ANAPC5	0.896530862	0.005600642	-0.157574847	2.251762201	17.57593333	15.75736667
ANAPC7__Q9UJX3	ANAPC7	0.95196221	0.105874496	-0.071023791	0.975208643	17.07683333	16.2565
ANGEL2__Q5VTE6	ANGEL2	1.153840189	0.067070608	0.20644342	1.173467756	15.47623333	17.8571
ANK2__Q01484	ANK2	1.020424492	0.781292571	0.029169431	0.107186305	16.49816667	16.83513333
ANK3__Q12955	ANK3	1.204308807	0.333827746	0.268205373	0.47647757	15.12189667	18.21143333
ANKFY1__Q9P2R3_4	ANKFY1	1.09517105	0.023734495	0.131156215	1.62462	15.9096	17.42373333
ANKH__Q9HCJ1	ANKH	0.923088018	0.226066864	-0.115459877	0.64576309	17.33323333	16.0001
ANKHD1__Q8IWZ3_6	ANKHD1	0.884946628	0.004950661	-0.176337648	2.305336818	17.68396667	15.64936667
ANKLE2__Q86XL3	ANKLE2	0.992510147	0.933967531	-0.010846243	0.029668222	16.7293	16.604
ANKMY2__Q8IV38	ANKMY2	0.907234132	0.174120108	-0.140453177	0.759151071	17.47733333	15.85603333
ANKRD10__Q9NXR5	ANKRD10	0.699806052	0.000660356	-0.514972953	3.180221695	19.6101	13.72326667
ANKRD12__Q6UB98	ANKRD12	0.99885066	0.968504375	-0.001659101	0.013898413	16.67623333	16.65706667
ANKRD13A__Q8IZ07	ANKRD13A	0.937182907	0.072540008	-0.093597453	1.1394224	17.2071	16.1262
ANKRD16__Q6P6B7	ANKRD16	0.9790478	0.647851454	-0.030548797	0.188524562	16.8431	16.4902
ANKRD17__O75179	ANKRD17	0.879593256	0.031661715	-0.185091552	1.499465564	17.73433333	15.599
ANKRD27__Q96NW4	ANKRD27	1.051911357	0.413162036	0.073013136	0.383879591	16.245	17.0883
ANKRD28__O15084_1	ANKRD28	1.043439524	0.285811724	0.061346987	0.54391996	16.31233333	17.02093333
ANKRD34A__Q69YU3	ANKRD34A	0.921141004	0.171975107	-0.11850608	0.764534412	17.3508	15.98253333
ANKRD39__Q53RE8	ANKRD39	0.830387328	0.014210189	-0.268143667	1.847400135	18.2111	15.12226667
ANKRD40__Q6AI12	ANKRD40	1.351696479	0.192219291	0.434771233	0.716203029	14.17416333	19.15916667
ANKRD44__Q8N8A2	ANKRD44	1.118343371	0.017218338	0.161363214	1.764008761	15.73556667	17.59776667
ANKRD52__Q8NB46	ANKRD52	0.803013202	0.00909423	-0.316504389	2.041234051	18.48753333	14.84573333
ANKRD54__Q6NXT1	ANKRD54	0.890184085	0.181227774	-0.167824387	0.741775245	17.63496667	15.69836667
ANKRD9__H0YNN1	ANKRD9	1.263629326	0.035353679	0.337573324	1.451565383	14.7256	18.6077
ANKS1A__Q92625	ANKS1A	1.069519292	0.085010833	0.096962506	1.07052573	16.1068	17.22653333
ANKZF1__Q9H8Y5	ANKZF1	1.012404461	0.842003256	0.01778577	0.074686229	16.56393333	16.7694
ANLN__Q9NQW6	ANLN	0.781483263	0.005595539	-0.35571312	2.2521581	18.711	14.62233333
ANO10__Q9NW15	ANO10	1.091208134	0.400181397	0.125926304	0.397743104	15.93973333	17.39356667
ANO6__Q4KMQ2_2	ANO6	1.222861665	0.022228903	0.290261209	1.653081961	14.9957	18.33766667
ANP32A__P39687	ANP32A	1.068560365	0.226502893	0.095668411	0.644926247	16.11426667	17.21906667
ANP32B__Q92688	ANP32B	1.075935729	0.217393316	0.105591901	0.662753812	16.057	17.2763
ANP32E__Q9BTT0	ANP32E	1.082977491	0.126433257	0.115003258	0.898138673	16.00273333	17.3306
ANXA1__P04083	ANXA1	0.539089013	0.205257626	-0.891404588	0.687700698	21.65783333	11.6755
ANXA11__P50995	ANXA11	1.020108157	0.680477794	0.028722122	0.167186043	16.50076667	16.83256667
ANXA2__P07355_2	ANXA2	0.940976893	0.185230078	-0.087768799	0.73228849	17.1735	16.15986667
ANXA2_1__H0YMT9	ANXA2_1	1.231427845	0.21293728	0.300332096	0.671748297	14.93813333	18.39523333
ANXA4__P09525	ANXA4	1.097581491	0.110324794	0.134328058	0.957326874	15.89133333	17.44203333
ANXA5__P08758	ANXA5	1.064620492	0.018174857	0.090339241	1.740529002	16.14503333	17.18833333
ANXA6__P08133	ANXA6	1.014616025	0.667457485	0.020933851	0.175576392	16.54576667	16.7876
ANXA6_1__A6NN80	ANXA6_1	1.07505473	0.064506702	0.104410107	1.190395162	16.06383333	17.2695
ANXA7__P20073	ANXA7	0.940336648	0.303216441	-0.088750749	0.518247254	17.17916667	16.1542
AP1B1__Q10567_3	AP1B1	1.023421123	0.23718362	0.033399915	0.624915308	16.47373333	16.85956667
AP1G1__O43747_2	AP1G1	1.052875871	0.154051415	0.074335359	0.812334307	16.2374	17.09596667
AP1G2__O75843	AP1G2	0.977889199	0.551603149	-0.032257087	0.258373263	16.853	16.48036667
AP1M1__Q9BXS5_2	AP1M1	1.046109021	0.225955352	0.06503321	0.645977368	16.2911	17.04226667
AP1M1_1__K7ENA7	AP1M1_1	1.334242131	0.195818624	0.416020502	0.708146006	14.28016667	19.0532
AP1S1__P61966	AP1S1	1.074620084	0.153558583	0.103826707	0.813725905	16.06716667	17.2661
AP1S2__P56377	AP1S2	1.132159793	0.193708085	0.179077594	0.712852251	15.6336	17.69973333
AP1S3__Q96PC3_2	AP1S3	0.854057702	0.231399023	-0.22759455	0.63563848	17.97856667	15.35473333
AP2A1__O95782	AP2A1	1.034743276	0.15107615	0.049272874	0.820804092	16.38206667	16.95123333
AP2A2__O94973_2	AP2A2	1.020159148	0.464681829	0.028794235	0.33284431	16.50036667	16.833
AP2B1__P63010_2	AP2B1	0.947736339	0.004581476	-0.07744234	2.338994556	17.11386667	16.21943333
AP2M1__Q96CW1	AP2M1	1.020028563	0.560960581	0.028609552	0.251067656	16.50143333	16.83193333
AP2S1__P53680	AP2S1	1.065776318	0.426155923	0.091904681	0.370431471	16.136	17.19736667
AP3B1__O00203	AP3B1	1.031129084	0.524550436	0.044224951	0.280212748	16.41123333	16.9221
AP3D1__O14617_5	AP3D1	1.028804973	0.245557696	0.040969521	0.60984645	16.43003333	16.9033
AP3M1__Q9Y2T2	AP3M1	0.999868009	0.996420274	-0.000190436	0.001557445	16.66776667	16.66556667
AP3M2__P53677	AP3M2	1.031323001	0.381565265	0.044496242	0.418431167	16.40966667	16.92366667
AP3S1__Q92572	AP3S1	1.059821331	0.404069156	0.08382107	0.393544299	16.18263333	17.1507
AP3S2__P59780	AP3S2	1.103190961	0.076228091	0.141682542	1.117884957	15.84893333	17.4844
AP4B1__Q9Y6B7	AP4B1	1.167349743	0.126713567	0.223236864	0.897176884	15.37976667	17.95356667
AP4E1__Q9UPM8	AP4E1	1.080312546	0.058885127	0.11144876	1.229994382	16.02323333	17.3101
AP4M1__H7BZV3	AP4M1	1.355573877	0.046139741	0.43890374	1.335924847	14.15083333	19.1825
AP5B1__Q2VPB7	AP5B1	0.867195829	0.067529976	-0.205570276	1.170503407	17.8521	15.48126667
AP5S1__Q9NUS5	AP5S1	0.804803304	0.000623912	-0.313291868	3.204876314	18.46923333	14.8641
AP5Z1__O43299	AP5Z1	0.935175491	0.252169023	-0.096690974	0.598308264	17.22496667	16.10836667
APBA3__O96018	APBA3	0.500459141	0.235702201	-0.998675807	0.627636363	22.2154	11.1179
APBB1__O00213	APBB1	0.937916894	0.473805175	-0.092467999	0.3244002	17.2006	16.13273333
APBB1IP__Q7Z5R6	APBB1IP	0.977519558	0.560444367	-0.032802528	0.251467491	16.85613333	16.4772
APC__P25054	APC	1.179608455	0.080382729	0.238308068	1.094837253	15.29326667	18.04006667
APEH__P13798	APEH	0.993080026	0.829438994	-0.010018115	0.081215551	16.72453333	16.6088
APEX1__P27695	APEX1	0.908016348	0.6386499	-0.139209823	0.194737152	17.47013333	15.86316667
APEX2__Q9UBZ4	APEX2	0.384000399	0.002697627	-1.380820286	2.569018156	24.08476667	9.24856
APH1A__Q96BI3	APH1A	0.82997837	0.009061928	-0.268854357	2.042779405	18.21513333	15.11816667
API5__Q9BZZ5	API5	1.017581203	0.704443445	0.025143926	0.152153868	16.52143333	16.8119
API5_1__Q9BZZ5_2	API5_1	1.042967697	0.526705333	0.060694475	0.278432285	16.31613333	17.0172
API5_2__Q9BZZ5_1	API5_2	0.794747129	0.021523513	-0.331432195	1.667086839	18.5727	14.7606
APIP__Q96GX9	APIP	1.171984414	0.014538938	0.228953384	1.837467303	15.34693333	17.98636667
APITD1__Q8N2Z9_2	APITD1	1.046299574	0.635332958	0.06529598	0.196998615	16.28956667	17.04376667
APLF__Q8IW19	APLF	1.190047984	0.058545194	0.251019746	1.232508749	15.22036667	18.11296667
APLP2__Q06481	APLP2	0.524384797	0.00520816	-0.931302235	2.28331571	21.86676667	11.4666
APMAP__Q9HDC9	APMAP	1.271116844	0.107430596	0.346096653	0.968872014	14.67706667	18.65626667
APOA1__P02647	APOA1	1.5762713	0.085240909	0.656515866	1.069351929	12.93859333	20.39473333
APOA1BP__Q8NCW5	APOA1BP	1.01763614	0.768564166	0.025221812	0.114319868	16.521	16.81236667
APOB__P04114	APOB	2.249901284	0.002285153	1.169861704	2.64108479	10.25671667	23.0766
APOBEC3B__Q9UH17	APOBEC3B	0.945453378	0.402192167	-0.080921777	0.395566392	17.13396667	16.19936667
APOBEC3C__Q9NRW3	APOBEC3C	0.980572583	0.808251098	-0.028303671	0.092453697	16.83016667	16.5032
APOBEC3D__Q96AK3	APOBEC3D	1.038578051	0.453259997	0.054609641	0.343652608	16.35126667	16.98206667
APOBEC3F__Q8IUX4	APOBEC3F	1.137866751	0.037372744	0.186331622	1.427445008	15.59186667	17.74146667
APOBEC3G__Q9HC16	APOBEC3G	1.126381349	0.067588977	0.171695351	1.170124129	15.6761	17.65726667
APOC3__P02656	APOC3	1.692532001	1.22453E-05	0.759183111	4.912030925	12.37993333	20.95343333
APOE__P02649	APOE	1.051002326	0.799019058	0.071765862	0.097442862	16.2522	17.0811
APOH__P02749	APOH	2.653962561	6.0993E-06	1.408148019	5.214720011	9.12251	24.2108
APOL2__Q9BQE5	APOL2	0.959694914	0.447353651	-0.059352247	0.349349014	17.00943333	16.32386667
APOL3__O95236	APOL3	0.918643671	0.470623859	-0.122422726	0.32732606	17.37336667	15.95993333
APOM__O95445	APOM	1.501709917	0.001688398	0.586606157	2.772525228	13.32423333	20.00913333
APOO__Q9BUR5	APOO	1.139943762	0.056197392	0.188962653	1.250283836	15.57673333	17.7566
APOOL__Q6UXV4	APOOL	1.160634535	0.08356007	0.214913763	1.078001205	15.42756667	17.90576667
APOPT1__Q96IL0	APOPT1	1.08700298	0.440702534	0.120355896	0.355854452	15.97186667	17.36146667
APPL1__Q9UKG1	APPL1	0.92475368	0.225438363	-0.112858959	0.646972178	17.31823333	16.0151
APRT__P07741	APRT	0.971807102	0.618138303	-0.041258119	0.208914345	16.90496667	16.42836667
APTX__Q7Z2E3	APTX	1.053230042	0.34986452	0.074820578	0.456100098	16.23456667	17.09873333
AQR__O60306	AQR	1.016415656	0.726556506	0.023490503	0.138730604	16.53096667	16.80233333
ARAF__P10398	ARAF	1.024941176	0.543784133	0.035541111	0.264573469	16.4614	16.87196667
ARAP1__Q96P48	ARAP1	1.015338728	0.733668708	0.021961106	0.134500004	16.53983333	16.79353333
ARCN1__P48444	ARCN1	1.013267432	0.531482246	0.019014996	0.274511238	16.55683333	16.7765
ARF3__P61204	ARF3	1.05199762	0.283500278	0.07313144	0.54744651	16.24433333	17.089
ARF4__P18085	ARF4	1.013906035	0.752953759	0.019923955	0.123231694	16.55156667	16.78173333
ARF5__P84085	ARF5	1.079222537	0.291906411	0.109992381	0.534756367	16.03163333	17.3017
ARF6__P62330	ARF6	1.031543748	0.641784014	0.044805008	0.192611105	16.4079	16.92546667
ARFGAP1__Q8N6T3_2	ARFGAP1	1.099935952	0.056641241	0.13741952	1.24686724	15.8735	17.45983333
ARFGAP2__Q8N6H7	ARFGAP2	0.967570503	0.533376929	-0.047561306	0.272965773	16.94136667	16.39196667
ARFGAP3__Q9NP61	ARFGAP3	0.939307317	0.327168677	-0.090330848	0.485228283	17.18823333	16.14503333
ARFGEF1__Q9Y6D6	ARFGEF1	1.031308591	0.232339303	0.044476084	0.633877318	16.40976667	16.92353333
ARFGEF2__Q9Y6D5	ARFGEF2	1.120411954	0.011119672	0.164029281	1.953908037	15.7202	17.6131
ARFIP1__P53367_2	ARFIP1	1.048009437	0.345465048	0.067651708	0.461595886	16.27596667	17.05736667
ARFIP2__P53365	ARFIP2	1.003863449	0.908650586	0.005563039	0.041603089	16.63453333	16.6988
ARFRP1__Q13795	ARFRP1	1.069966881	0.040554265	0.097566141	1.391963467	16.10333333	17.23003333
ARGLU1__Q9NWB6_2	ARGLU1	1.089001834	0.192755255	0.123006384	0.714993773	15.9566	17.37676667
ARHGAP1__Q07960	ARHGAP1	1.098334341	0.27784192	0.135317288	0.556202228	15.8856	17.4477
ARHGAP10__A1A4S6	ARHGAP10	1.004809533	0.8331208	0.006922057	0.079292022	16.6267	16.70666667
ARHGAP11A__Q6P4F7	ARHGAP11A	0.728900884	0.006771515	-0.456205445	2.169314129	19.28003333	14.05323333
ARHGAP12__Q8IWW6	ARHGAP12	1.002068134	0.965791013	0.002980606	0.01511684	16.64946667	16.6839
ARHGAP15__Q53QZ3	ARHGAP15	1.127039565	0.019738234	0.172538163	1.704691717	15.67123333	17.6621
ARHGAP17__Q68EM7	ARHGAP17	1.114343708	0.004914123	0.156194286	2.308553939	15.76533333	17.568
ARHGAP18__Q8N392	ARHGAP18	1.091824931	0.018313583	0.126741545	1.73722668	15.93503333	17.39826667
ARHGAP19__Q14CB8_2	ARHGAP19	0.72643415	0.00978394	-0.461096068	2.009486219	19.3076	14.0257
ARHGAP25__P42331_4	ARHGAP25	1.051023254	0.095065318	0.07179459	1.021977896	16.25206667	17.0813
ARHGAP27__Q6ZUM4	ARHGAP27	0.954621507	0.549413964	-0.066999255	0.260100306	17.0536	16.27973333
ARHGAP30__Q7Z6I6	ARHGAP30	0.890407515	0.008626265	-0.167462326	2.06417721	17.6329	15.70046667
ARHGAP31__Q2M1Z3	ARHGAP31	0.857513829	0.028498015	-0.221768157	1.545185382	17.94513333	15.3882
ARHGAP35__Q9NRY4	ARHGAP35	0.865809016	0.033578669	-0.207879272	1.473936519	17.86533333	15.46796667
ARHGAP4__P98171_2	ARHGAP4	1.047996854	0.017917377	0.067634386	1.746725568	16.27606667	17.05726667
ARHGDIA__P52565	ARHGDIA	0.91867504	0.265873563	-0.122373463	0.575324845	17.3731	15.96023333
ARHGDIB__P52566	ARHGDIB	1.111370575	0.099005405	0.152339949	1.004341095	15.78753333	17.5458
ARHGEF1__Q92888_3	ARHGEF1	1.067292367	0.077144126	0.093955432	1.112697136	16.12416667	17.2092
ARHGEF11__O15085_2	ARHGEF11	1.043454095	0.223817098	0.061367133	0.65010674	16.31223333	17.02106667
ARHGEF12__Q9NZN5	ARHGEF12	1.031389023	0.155567695	0.044588596	0.808080582	16.40913333	16.9242
ARHGEF18__Q6ZSZ5	ARHGEF18	0.957759384	0.379242532	-0.06226484	0.421082963	17.02626667	16.30706667
ARHGEF2__Q92974	ARHGEF2	1.05136621	0.018076576	0.072265274	1.742883832	16.24933333	17.084
ARHGEF6__Q15052	ARHGEF6	0.956638967	0.749067064	-0.063953536	0.125479298	17.03603333	16.29733333
ARHGEF7__Q14155_5	ARHGEF7	0.876579143	0.091324068	-0.190043743	1.03941475	17.7628	15.5705
ARID1A__O14497	ARID1A	1.015334666	0.757843125	0.021955335	0.120420685	16.53986667	16.7935
ARID1B__Q8NFD5_3	ARID1B	1.052781108	0.403154153	0.074205505	0.394528862	16.23813333	17.0952
ARID2__Q68CP9	ARID2	0.9945668	0.856877633	-0.007859822	0.067081193	16.71206667	16.62126667
ARID3A__Q99856	ARID3A	1.032516194	0.375872295	0.046164409	0.424959684	16.40003333	16.9333
ARID3B__Q8IVW6	ARID3B	1.076120897	0.146101751	0.105840166	0.83534458	16.0556	17.27776667
ARID4A__P29374	ARID4A	1.194495771	0.027776844	0.256401746	1.556317101	15.18953333	18.14383333
ARID4B__Q4LE39	ARID4B	0.956418814	0.075967846	-0.064285584	1.119370189	17.03793333	16.2954
ARIH1__Q9Y4X5	ARIH1	0.939006608	0.040136572	-0.090792784	1.396459724	17.19093333	16.1424
ARIH2__O95376	ARIH2	1.035451422	0.214744811	0.050259871	0.668077321	16.3764	16.95696667
ARL1__P40616	ARL1	0.946276866	0.330047477	-0.079665739	0.481423583	17.1267	16.2066
ARL14EP__Q8N8R7	ARL14EP	1.031003296	0.5269122	0.044048945	0.278261746	16.41223333	16.92106667
ARL2__P36404	ARL2	1.061770649	0.06856775	0.086472166	1.163880102	16.16733333	17.166
ARL2BP__Q9Y2Y0	ARL2BP	1.011271164	0.841297132	0.016169895	0.075050592	16.57326667	16.76006667
ARL3__P36405	ARL3	1.045272144	0.245510935	0.063878607	0.609929159	16.29773333	17.03556667
ARL4C__P56559	ARL4C	0.654125637	0.001858536	-0.612360335	2.73082896	20.15163333	13.1817
ARL6__Q9H0F7	ARL6	0.884754784	0.073294416	-0.176650437	1.13492911	17.68576667	15.64756667
ARL6IP1__Q15041	ARL6IP1	0.736653815	0.283952141	-0.440941299	0.546754853	19.194	14.13933333
ARL6IP4__Q66PJ3	ARL6IP4	0.953655387	0.550222824	-0.068460067	0.259461399	17.06203333	16.2713
ARL6IP5__O75915	ARL6IP5	1.302884593	0.117774831	0.381709299	0.928947509	14.4746	18.85873333
ARL8B__Q9NVJ2	ARL8B	0.979320064	0.914326813	-0.030147653	0.038898544	16.8408	16.49253333
ARMC1__Q9NVT9	ARMC1	1.01449833	0.427625104	0.02076649	0.368936807	16.54673333	16.78663333
ARMC10__Q8N2F6_2	ARMC10	1.31803968	0.009021423	0.398393804	2.044724934	14.37996667	18.95336667
ARMC5__Q96C12	ARMC5	0.875298173	0.295622084	-0.192153536	0.529263125	17.77493333	15.55836667
ARMC6__Q6NXE6	ARMC6	0.984812217	0.655569067	-0.022079436	0.183381547	16.7942	16.53913333
ARMC7__Q9H6L4	ARMC7	0.807551944	0.049765572	-0.308373033	1.303070998	18.44116667	14.8922
ARMC8__Q8IUR7	ARMC8	1.015702321	0.728740289	0.022477643	0.137427219	16.53683333	16.7965
ARMCX3__Q9UH62	ARMCX3	1.149058712	0.120869559	0.200452516	0.917683063	15.51066667	17.82266667
ARNT__P27540	ARNT	0.673582474	0.000361039	-0.570073493	3.442446114	19.91733333	13.41596667
ARPC1A__Q92747	ARPC1A	0.959491473	0.692334387	-0.059658109	0.159684097	17.01123333	16.32213333
ARPC1B__O15143	ARPC1B	0.961047748	0.402038125	-0.057319985	0.395732761	16.99773333	16.33563333
ARPC2__O15144	ARPC2	1.028636229	0.311317969	0.040732872	0.506795811	16.4314	16.90193333
ARPC3__O15145	ARPC3	0.794626529	0.376787822	-0.331651135	0.423903142	18.57396667	14.75936667
ARPC4__P59998_3	ARPC4	1.065004202	0.056647982	0.090859123	1.24681556	16.14203333	17.19133333
ARPC5__O15511	ARPC5	0.960276948	0.315308364	-0.05847755	0.501264509	17.0044	16.32893333
ARPC5L__Q9BPX5	ARPC5L	0.98118467	0.777256394	-0.027403401	0.109435697	16.82493333	16.50836667
ARPP19__P56211	ARPP19	0.746639466	0.034743946	-0.421516327	1.459120864	19.08426667	14.24906667
ARRB2__P32121_4	ARRB2	1.010583713	0.704724135	0.015188834	0.151980855	16.57893333	16.7544
ARRDC1__Q8N5I2	ARRDC1	0.944415062	0.48432837	-0.082507044	0.314860091	17.14313333	16.19023333
ARSA__P15289	ARSA	1.016222526	0.769312382	0.02321635	0.113897278	16.53256667	16.80076667
ARSB__P15848	ARSB	1.089362013	0.037559576	0.123483466	1.425279316	15.95383333	17.3795
ASAH1__Q13510_2	ASAH1	1.146823241	0.020629791	0.197643048	1.685505179	15.52683333	17.80653333
ASAP1__Q9ULH1_2	ASAP1	1.073127499	0.054394807	0.101821494	1.26444256	16.07876667	17.25456667
ASB1__Q9Y576	ASB1	0.770785928	0.000251279	-0.375597862	3.599844495	18.82403333	14.5093
ASB13__Q8WXK3	ASB13	1.082175123	0.2883708	0.113933983	0.540048718	16.0089	17.32443333
ASB2__Q96Q27_2	ASB2	0.684715586	0.003150324	-0.546423242	2.501644736	19.78573333	13.5476
ASB3__Q9Y575_3	ASB3	0.811144698	0.000967662	-0.301968799	3.014276492	18.40456667	14.92876667
ASB6__Q9NWX5	ASB6	0.632751693	0.00044679	-0.660288633	3.349896419	20.41543333	12.9179
ASCC1__Q8N9N2_2	ASCC1	1.031523113	0.676424573	0.044776147	0.169780624	16.40806667	16.9253
ASCC2__Q9H1I8	ASCC2	0.989072038	0.762947797	-0.015852493	0.117505177	16.75823333	16.5751
ASCC3__Q8N3C0	ASCC3	0.985056495	0.596179974	-0.021721627	0.224622616	16.79213333	16.5412
ASF1A__Q9Y294	ASF1A	0.83261617	0.036002557	-0.264276519	1.443666656	18.18893333	15.1444
ASF1B__Q9NVP2	ASF1B	0.779397425	0.103223782	-0.35956893	0.986220232	18.73293333	14.6004
ASH1L__Q9NR48	ASH1L	0.711534545	0.068462378	-0.490994294	1.164548019	19.4757	13.85763333
ASH2L__Q9UBL3	ASH2L	1.022721251	0.451156941	0.032412983	0.345672357	16.47943333	16.85386667
ASL__P04424	ASL	1.03722416	0.397403604	0.052727716	0.400768199	16.36213333	16.9712
ASMTL__O95671	ASMTL	1.017450951	0.434651633	0.024959247	0.361858685	16.5225	16.81083333
ASNA1__O43681	ASNA1	1.022400104	0.40804398	0.031959888	0.389293025	16.48206667	16.85126667
ASNS__P08243	ASNS	0.970606434	0.630302655	-0.043041671	0.200450864	16.91526667	16.41806667
ASNSD1__Q9NWL6	ASNSD1	0.869298639	0.035310438	-0.202076209	1.452096898	17.832	15.50133333
ASNSD1_1__L0R819	ASNSD1_1	0.982298078	0.841523813	-0.025767218	0.07493359	16.8155	16.51783333
ASPH__Q12797	ASPH	1.043472841	0.731850474	0.061393052	0.135577641	16.3121	17.02123333
ASPM__Q8IZT6	ASPM	0.880404512	0.15769774	-0.183761556	0.80217453	17.7267	15.60666667
ASRGL1__Q7L266	ASRGL1	1.109562224	0.044843597	0.149990575	1.348299562	15.80106667	17.53226667
ASS1__P00966	ASS1	1.215459907	0.017498816	0.281502305	1.756991341	15.0458	18.28756667
ASUN__Q9NVM9	ASUN	0.857303381	0.003075564	-0.222122261	2.512075247	17.94716667	15.38616667
ASXL2__Q76L83	ASXL2	1.214770749	0.081635765	0.280684075	1.088119531	15.05046667	18.28286667
ATAD1__Q8NBU5	ATAD1	1.045123607	0.625785197	0.063673581	0.203574714	16.29893333	17.0344
ATAD2__Q6PL18	ATAD2	0.764542922	0.003394201	-0.387330598	2.469262426	18.89063333	14.4427
ATAD2B__Q9ULI0	ATAD2B	0.886301303	0.058350294	-0.174130861	1.233956948	17.67126667	15.66206667
ATAD3A__Q9NVI7	ATAD3A	1.187939639	0.061079978	0.248461533	1.214101131	15.23503333	18.0983
ATAD3B__Q5T9A4	ATAD3B	1.099052277	0.060370082	0.13626001	1.219178232	15.88016667	17.45313333
ATAD5__Q96QE3	ATAD5	0.957897375	0.824522273	-0.062056995	0.083797608	17.02506667	16.30826667
ATE1__O95260_2	ATE1	1.061303156	0.255665159	0.085836814	0.592328452	16.171	17.16233333
ATF1__P18846	ATF1	1.006480933	0.894220921	0.009319842	0.048555174	16.61283333	16.7205
ATF2__P15336	ATF2	0.971206557	0.588174418	-0.042149933	0.230493869	16.9101	16.4232
ATF6__P18850	ATF6	0.724527436	0.008325292	-0.464887772	2.079600507	19.32896667	14.00436667
ATF7__P17544	ATF7	0.888613361	0.238128915	-0.170372261	0.623187866	17.64963333	15.6837
ATF7IP__Q6VMQ6	ATF7IP	0.831402728	0.011287548	-0.266380614	1.947400406	18.20096667	15.13233333
ATG13__O75143_5	ATG13	0.874892194	0.083165176	-0.192822839	1.08005849	17.7788	15.55453333
ATG16L1__Q676U5	ATG16L1	0.951710772	0.259310447	-0.071404894	0.586179986	17.07903333	16.2543
ATG2A__Q2TAZ0_3	ATG2A	1.078297791	0.398430226	0.108755659	0.399647723	16.03876667	17.29456667
ATG2B__Q96BY7	ATG2B	0.962720095	0.338920745	-0.054811691	0.469901847	16.98323333	16.3501
ATG3__Q9NT62	ATG3	1.008586717	0.815472375	0.01233513	0.088590747	16.5954	16.7379
ATG4A__Q8WYN0	ATG4A	0.983975415	0.718588383	-0.023305826	0.143519808	16.80126667	16.53203333
ATG4B__Q9Y4P1_2	ATG4B	0.888362036	0.015581314	-0.170780353	1.807395921	17.652	15.68136667
ATG5__Q9H1Y0	ATG5	1.09643376	0.023829073	0.132818656	1.622892849	15.90003333	17.43333333
ATG7__O95352	ATG7	1.045316022	0.374800417	0.063939166	0.426199934	16.2974	17.03593333
ATG9A__Q7Z3C6	ATG9A	1.164394413	0.208361383	0.219579823	0.681182769	15.40076667	17.93256667
ATHL1__Q32M88	ATHL1	0.989537035	0.879540989	-0.015174391	0.055743916	16.75433333	16.57903333
ATHL1_1__B8ZZ60	ATHL1_1	1.234694562	0.155044042	0.304154192	0.809544918	14.91626667	18.41703333
ATIC__P31939	ATIC	0.981157195	0.745363377	-0.0274438	0.12763195	16.82516667	16.50813333
ATL2__Q8NHH9	ATL2	0.937909504	0.553612792	-0.092479367	0.256793883	17.2007	16.1327
ATL3__Q6DD88	ATL3	1.295062403	0.07673037	0.373021616	1.11503271	14.52393333	18.8094
ATM__Q13315	ATM	0.890209095	0.295898124	-0.167783855	0.528857789	17.63473333	15.6986
ATOX1__O00244	ATOX1	0.93557809	0.355996933	-0.096070019	0.448553743	17.22136667	16.11193333
ATP11B__Q9Y2G3	ATP11B	1.131391778	0.019805193	0.178098591	1.703220922	15.63923333	17.6941
ATP11C__Q8NB49	ATP11C	1.220214162	0.005760845	0.28713438	2.239513816	15.01356667	18.31976667
ATP13A1__Q9HD20	ATP13A1	1.275423854	0.112442874	0.350976769	0.949068063	14.6493	18.68406667
ATP13A3__Q9H7F0	ATP13A3	0.891984599	0.152312614	-0.164909294	0.817264129	17.61816667	15.71513333
ATP1A1__P05023	ATP1A1	1.067448438	0.066966989	0.094166383	1.17413923	16.12293333	17.2104
ATP1A3__P13637_3	ATP1A3	1.068883547	0.005583951	0.096104682	2.253058377	16.11173333	17.22156667
ATP1B3__P54709	ATP1B3	0.993850964	0.759219451	-0.008898571	0.119632674	16.71806667	16.61526667
ATP2A2__P16615	ATP2A2	1.267743391	0.185663806	0.342262754	0.73127275	14.6989	18.63443333
ATP2A3__Q93084_5	ATP2A3	1.214667744	0.199154656	0.280561739	0.700809537	15.05116667	18.28216667
ATP2B1__P20020	ATP2B1	1.129444683	0.00139154	0.175613614	2.856504302	15.65353333	17.6798
ATP2B4__P23634	ATP2B4	1.228312944	0.00392203	0.296678171	2.40648908	14.959	18.37433333
ATP2B4_1__P23634_2	ATP2B4_1	0.983105904	0.856155174	-0.024581257	0.067447514	16.80863333	16.52466667
ATP2C1__P98194_7	ATP2C1	0.993998066	0.933056205	-0.00868505	0.030092195	16.71683333	16.6165
ATP5A1__P25705	ATP5A1	1.093302687	0.034193854	0.128692875	1.466051949	15.9238	17.40953333
ATP5B__P06576	ATP5B	1.093114282	0.186431469	0.128444239	0.729480778	15.92523333	17.4081
ATP5B_1__F8W079	ATP5B_1	1.235913729	0.166630695	0.305578042	0.778244994	14.90813333	18.42516667
ATP5B_2__F8W0P7	ATP5B_2	1.728483182	0.100890283	0.789506566	0.996150661	12.2168	21.11653333
ATP5C1__P36542	ATP5C1	1.145020549	0.002136022	0.19537349	2.670394341	15.53986667	17.79346667
ATP5D__P30049	ATP5D	0.830603294	0.219898145	-0.267768502	0.657778434	18.20893333	15.1244
ATP5E__P56381	ATP5E	1.029243397	0.648171427	0.041584194	0.188310117	16.4265	16.90686667
ATP5F1__P24539	ATP5F1	1.127308659	0.190196025	0.172882582	0.720798563	15.66926667	17.6641
ATP5H__O75947	ATP5H	1.275729371	0.001187594	0.351322312	2.925331833	14.64733333	18.68603333
ATP5I__P56385	ATP5I	1.004066246	0.947601224	0.005854459	0.023374387	16.63286667	16.7005
ATP5J__P18859_2	ATP5J	1.179560949	0.113257759	0.238249966	0.945932035	15.2936	18.03973333
ATP5J2_PTCD1__G3V325	ATP5J2-PTCD1	0.954850767	0.314121231	-0.066652822	0.50290271	17.0516	16.28173333
ATP5L__O75964	ATP5L	1.289490313	0.00565463	0.366800935	2.247595807	14.55926667	18.77403333
ATP5O__P48047	ATP5O	1.115920594	0.078109702	0.158234372	1.10729502	15.7536	17.57976667
ATP5S__Q99766	ATP5S	1.261213368	0.081057242	0.334812367	1.091208176	14.74133333	18.59196667
ATP5SL__Q9NW81_4	ATP5SL	1.014727659	0.637515918	0.021092577	0.195508967	16.54483333	16.7885
ATP6AP1__Q15904	ATP6AP1	0.907319529	0.063013032	-0.140317383	1.200569623	17.47653333	15.8568
ATP6AP2__O75787	ATP6AP2	0.700326292	0.000990361	-0.513900843	3.004206589	19.6041	13.72926667
ATP6V0A1__Q93050_3	ATP6V0A1	1.155228152	0.028767917	0.208177806	1.54109158	15.46626667	17.86706667
ATP6V0A2__Q9Y487	ATP6V0A2	1.130896724	0.18785573	0.177467185	0.726175554	15.64286667	17.69046667
ATP6V0D1__P61421	ATP6V0D1	1.013820866	0.713919654	0.019802763	0.146350662	16.55226667	16.78103333
ATP6V1A__P38606	ATP6V1A	1.082474313	0.102938635	0.11433279	0.987421593	16.0066	17.32673333
ATP6V1B2__P21281	ATP6V1B2	1.069634937	0.510931549	0.097118494	0.29163728	16.1059	17.22743333
ATP6V1C1__P21283	ATP6V1C1	1.027361268	0.643818846	0.038943589	0.191236315	16.44173333	16.8916
ATP6V1C2__Q8NEY4	ATP6V1C2	0.941385683	0.200959719	-0.087142182	0.696890985	17.16986667	16.16346667
ATP6V1D__Q9Y5K8	ATP6V1D	1.047837484	0.139637679	0.067414977	0.854997377	16.27733333	17.056
ATP6V1E1__P36543	ATP6V1E1	1.13910577	0.140068738	0.187901713	0.853658785	15.58286667	17.75053333
ATP6V1F__Q16864_2	ATP6V1F	0.873629205	0.028090176	-0.19490701	1.551445535	17.79076667	15.54253333
ATP6V1G1__O75348	ATP6V1G1	1.204301478	0.085947799	0.268196594	1.065765238	15.12193333	18.21136667
ATP6V1H__Q9UI12	ATP6V1H	1.054457561	0.195115645	0.076501032	0.709707906	16.22486667	17.10843333
ATP7A__Q04656_3	ATP7A	1.235768232	0.028876472	0.305408191	1.539455865	14.90913333	18.42423333
ATP8A1__Q9Y2Q0	ATP8A1	1.116998012	0.088776878	0.159626618	1.051700133	15.74556667	17.58776667
ATP8B2__P98198_3	ATP8B2	0.975074559	0.725155263	-0.036415556	0.139568997	16.877	16.45633333
ATP9B__O43861	ATP9B	1.130510833	0.101177162	0.176974816	0.994917507	15.6457	17.68763333
ATPAF1__Q5TC12	ATPAF1	1.044040905	0.538387667	0.062178238	0.268904897	16.30756667	17.02576667
ATPAF2__Q8N5M1	ATPAF2	1.307233169	0.006106749	0.386516495	2.214189904	14.44733333	18.88603333
ATPIF1__Q9UII2	ATPIF1	1.403886604	0.000219096	0.48942641	3.659366025	13.86643333	19.4669
ATR__Q13535	ATR	1.016112773	0.784329665	0.023060529	0.105501359	16.53346667	16.79986667
ATRIP__Q8WXE1	ATRIP	0.912358605	0.104801173	-0.132327104	0.979633855	17.4305	15.90286667
ATRN__O75882	ATRN	0.802769775	0.080111181	-0.316941795	1.096306866	18.49006667	14.84326667
ATRX__P46100	ATRX	1.086998625	0.217925863	0.120350115	0.661691225	15.9719	17.36143333
ATXN1__P54253	ATXN1	1.172970448	0.006642595	0.230166666	2.17766222	15.34	17.99336667
ATXN10__Q9UBB4	ATXN10	0.908857855	0.002192951	-0.13787342	2.658971032	17.46246667	15.8709
ATXN1L__P0C7T5	ATXN1L	1.077330874	0.438490321	0.107461404	0.358039989	16.0462	17.28706667
ATXN2__Q99700	ATXN2	1.012206042	0.705114094	0.017502991	0.151740605	16.56556667	16.76776667
ATXN2L__Q8WWM7	ATXN2L	0.934357639	0.074004131	-0.097953226	1.130744038	17.23226667	16.1011
ATXN3__P54252	ATXN3	1.112690934	0.145558363	0.154052919	0.836962836	15.77766667	17.55566667
ATXN7__O15265_2	ATXN7	1.07411425	0.359558128	0.103147457	0.44423089	16.07113333	17.26223333
ATXN7L3B__Q96GX2	ATXN7L3B	0.563055276	0.021513452	-0.828651534	1.667289902	21.32573333	12.00756667
AUH__Q13825	AUH	1.336783981	0.010986298	0.41876635	1.959148632	14.26463333	19.06873333
AUP1__Q9Y679	AUP1	1.098937519	0.315019749	0.136109363	0.501662219	15.88106667	17.4523
AURKA__O14965	AURKA	0.602523978	1.56363E-05	-0.73090944	4.805866602	20.8005	12.5328
AURKB__Q96GD4	AURKB	0.645681485	0.000450392	-0.631105437	3.34640915	20.25503333	13.0783
AVEN__Q9NQS1	AVEN	1.043710888	0.451413245	0.061722136	0.345425702	16.3102	17.02313333
AVL9__Q8NBF6	AVL9	1.054510266	0.312992404	0.076573141	0.504466202	16.22446667	17.10886667
AXIN2__J3QRK4	AXIN2	1.302519025	0.337641989	0.381304445	0.47154355	14.47689667	18.85643333
AZI1__Q9UPN4	AZI1	0.988107143	0.815051799	-0.017260609	0.08881479	16.76636667	16.56696667
B2M__P61769	B2M	0.466700743	0.155918596	-1.099430331	0.807102083	22.72673333	10.60658333
B3GALT6__Q96L58	B3GALT6	1.179793748	0.097967963	0.238534669	1.008915921	15.29196667	18.04136667
B3GALTL__Q6Y288	B3GALTL	1.081546672	0.117719946	0.113095924	0.929149945	16.01373333	17.3196
B3GAT3__O94766	B3GAT3	1.098398083	0.17431943	0.135401013	0.758654203	15.88513333	17.4482
B3GNT1__O43505	B3GNT1	0.934816047	0.581703549	-0.097245595	0.235298287	17.22816667	16.10516667
B4GALT1__P15291	B4GALT1	1.033171222	0.723077596	0.047079364	0.140815094	16.39473333	16.93856667
B4GALT3__O60512	B4GALT3	1.079907902	0.231931695	0.11090828	0.634639899	16.02636667	17.307
B9D1__Q9UPM9	B9D1	0.890357485	0.193173363	-0.16754339	0.71405276	17.63336667	15.7
BABAM1__Q9NWV8	BABAM1	1.125590382	0.032723638	0.170681906	1.485138424	15.68193333	17.65143333
BACH1__O14867	BACH1	1.000340058	0.994705778	0.000490516	0.002305359	16.66383333	16.6695
BACH2__Q9BYV9	BACH2	1.047938136	0.236662801	0.067553551	0.625870001	16.27653333	17.0568
BAD__Q92934	BAD	1.16613849	0.030256582	0.221739132	1.519180139	15.38836667	17.94496667
BAG1__Q99933	BAG1	0.998754777	0.987790755	-0.001797596	0.005335043	16.67706667	16.6563
BAG2__O95816	BAG2	0.917525398	0.019045929	-0.124180002	1.72019784	17.38353333	15.94983333
BAG3__O95817	BAG3	0.803567821	2.38564E-05	-0.315508302	4.622395006	18.48186667	14.85143333
BAG4__O95429	BAG4	0.877038934	0.007091489	-0.189287207	2.149262566	17.75846667	15.57486667
BAG5__Q9UL15_2	BAG5	0.992823834	0.80053258	-0.010390345	0.096620988	16.72666667	16.60663333
BAG6__P46379_3	BAG6	0.875335216	0.000872387	-0.192092481	3.059290569	17.7746	15.55873333
BAHD1__Q8TBE0	BAHD1	0.606276042	0.003993839	-0.721953282	2.398609431	20.75193333	12.5814
BAIAP2L1__Q9UHR4	BAIAP2L1	0.900035341	0.112482897	-0.151946444	0.948913506	17.54353333	15.7898
BAK1__Q16611	BAK1	1.187219216	0.146458541	0.247586348	0.834285295	15.24006667	18.0933
BANF1__O75531	BANF1	0.942381204	0.733224595	-0.08561733	0.134762975	17.16106667	16.17226667
BANP__Q8N9N5	BANP	1.130830746	0.043463607	0.177383014	1.361874234	15.64336667	17.69
BAP1__Q92560	BAP1	0.934419316	0.114669722	-0.097857997	0.94055124	17.2317	16.10163333
BAP18__Q8IXM2_3	BAP18	1.054259203	0.108844516	0.076229615	0.963193446	16.22643333	17.10686667
BARD1__Q99728	BARD1	0.924027837	0.339093376	-0.113991781	0.469680693	17.32476667	16.00856667
BASP1__P80723	BASP1	1.159202304	0.242662091	0.213132368	0.614998064	15.4378	17.89553333
BAX__Q07812_2	BAX	1.111383949	0.000422352	0.152357309	3.37432536	15.78743333	17.5459
BAZ1A__Q9NRL2	BAZ1A	1.021987088	0.764006801	0.031376968	0.116902776	16.48543333	16.8479
BAZ1B__Q9UIG0	BAZ1B	1.144907983	0.372394023	0.195231653	0.428997298	15.54066667	17.79263333
BAZ2A__Q9UIF9	BAZ2A	0.993773439	0.934571263	-0.009011112	0.029387577	16.7187	16.6146
BBX__Q8WY36	BBX	1.08695507	0.355331472	0.120292307	0.449366325	15.97223333	17.3611
BCAP29__Q9UHQ4_2	BCAP29	1.365305196	0.14726268	0.449223482	0.8319073	14.0926	19.2407
BCAP31__P51572_2	BCAP31	1.278270518	0.121907157	0.354193183	0.913970798	14.63096667	18.70233333
BCAR1__P56945_6	BCAR1	1.117325225	0.069447681	0.160049179	1.158342255	15.74313333	17.5902
BCAS2__O75934	BCAS2	1.096326188	0.196598239	0.132677105	0.706420377	15.90083333	17.4325
BCAS3__Q9H6U6_8	BCAS3	1.045805587	0.134669407	0.064614683	0.870731052	16.2935	17.03983333
BCAT1__P54687_5	BCAT1	1.015749031	0.825828188	0.022543989	0.083110298	16.53646667	16.7969
BCAT2__O15382	BCAT2	1.097438608	0.112714216	0.134140236	0.948021305	15.8924	17.44093333
BCCIP__Q9P287	BCCIP	0.94619548	0.166024948	-0.079789826	0.779826647	17.12743333	16.2059
BCKDHA__P12694	BCKDHA	1.02642047	0.461894388	0.037621848	0.335457314	16.44936667	16.88396667
BCKDHB__P21953	BCKDHB	1.106118907	0.250187793	0.145506483	0.601733883	15.8269	17.50643333
BCKDK__O14874	BCKDK	0.889585935	0.065159279	-0.168794116	1.186023727	17.64056667	15.6928
BCL10__O95999	BCL10	0.922093698	0.333334885	-0.117014738	0.477119232	17.3422	15.99113333
BCL2__P10415	BCL2	1.333561244	0.100484978	0.415284083	0.99789886	14.28433333	19.04903333
BCL2L1__Q07817	BCL2L1	1.18833225	0.426198535	0.248938261	0.370388048	15.2323	18.10103333
BCL2L11__O43521_12	BCL2L11	1.086682804	0.17768013	0.119930888	0.750361137	15.97433333	17.35903333
BCL2L12__Q9HB09	BCL2L12	0.850964075	0.061521448	-0.232829868	1.210973451	18.00863333	15.3247
BCL2L13__Q9BXK5	BCL2L13	1.338992922	0.001780964	0.421148335	2.749344798	14.25113333	19.08216667
BCL3__P20749	BCL3	0.972678404	0.83712072	-0.039965208	0.077211908	16.8975	16.43583333
BCL7A__Q4VC05_2	BCL7A	1.104742401	0.214967253	0.143710007	0.667627694	15.83726667	17.4961
BCL7B__Q9BQE9	BCL7B	0.681268483	0.060368647	-0.553704628	1.219188561	19.8263	13.50703333
BCL9__O00512	BCL9	0.959969581	0.394630092	-0.058939403	0.403809802	17.00706667	16.32626667
BCLAF1__Q9NYF8	BCLAF1	0.870975769	0.347106528	-0.199295512	0.459537218	17.81603333	15.51733333
BCOR__Q6W2J9	BCOR	0.567327766	0.000260668	-0.817745621	3.583912845	21.2676	12.0657
BCORL1__Q5H9F3_3	BCORL1	0.686531193	7.6722E-05	-0.542602823	4.115080031	19.76443333	13.5689
BCR__P11274	BCR	0.956424598	0.237489699	-0.064276859	0.624355223	17.0379	16.29546667
BCS1L__Q9Y276	BCS1L	1.132571153	0.010663196	0.17960169	1.972112588	15.6306	17.70276667
BDH1__Q02338	BDH1	1.070221928	0.02274374	0.097909994	1.643138127	16.10133333	17.232
BDH2__Q9BUT1	BDH2	1.042984392	0.02457861	0.060717568	1.609442686	16.316	17.01733333
BDP1__A6H8Y1	BDP1	1.047801789	0.664282271	0.067365831	0.177647339	16.27763333	17.05573333
BECN1__Q14457	BECN1	0.915101711	0.202507731	-0.127995991	0.693558393	17.40553333	15.92783333
BEND3__Q5T5X7	BEND3	0.932361614	0.278330983	-0.101038486	0.555438446	17.25006667	16.0833
BET1__O15155	BET1	1.2415516	0.038264525	0.312144223	1.417203671	14.87066667	18.4627
BET1L__Q9NYM9	BET1L	1.340557076	0.118841073	0.422832646	0.925033437	14.24161667	19.0917
BHLHA15__Q7RTS1	BHLHA15	0.911490351	0.142416625	-0.133700711	0.846439311	17.4384	15.89493333
BHLHE40__O14503	BHLHE40	0.468360471	0.000199264	-1.094308775	3.700571998	22.70103333	10.63226667
BICD1__Q96G01	BICD1	0.881681623	0.053278728	-0.181670305	1.273446156	17.71463333	15.61866667
BICD2__Q8TD16	BICD2	0.810577736	0.000248769	-0.302977545	3.604203026	18.41036667	14.92303333
BID__P55957_2	BID	0.956749998	0.18727794	-0.063786102	0.727513376	17.03506667	16.2983
BIN1__O00499	BIN1	1.028414024	0.331204055	0.040421188	0.479904355	16.4332	16.90013333
BIN2__Q9UBW5	BIN2	1.164089957	0.014602307	0.219202549	1.835578533	15.40293333	17.9304
BIRC2__Q13490	BIRC2	0.806977093	0.000603681	-0.309400373	3.219192672	18.44703333	14.88633333
BIRC3__Q13489	BIRC3	0.846507239	0.060123024	-0.240405689	1.220959183	18.0521	15.28123333
BIRC5__O15392_2	BIRC5	0.81939105	0.069656232	-0.287375959	1.157040019	18.32116667	15.0122
BIRC6__Q9NR09	BIRC6	0.909305967	0.001625089	-0.137162275	2.789122943	17.45833333	15.87496667
BLM__P54132	BLM	0.903032863	0.025235897	-0.147149603	1.597981261	17.5159	15.81743333
BLMH__Q13867	BLMH	0.9790713	0.550833207	-0.030514168	0.258979886	16.8429	16.4904
BLOC1S1__P78537	BLOC1S1	1.016511194	0.737758367	0.023626102	0.132085856	16.5302	16.80313333
BLOC1S2__Q6QNY1	BLOC1S2	0.964945306	0.577331052	-0.051480924	0.238575083	16.96396667	16.3693
BLOC1S3__Q6QNY0	BLOC1S3	1.024428757	0.410594324	0.034819657	0.386587059	16.46556667	16.8678
BLOC1S4__Q9NUP1	BLOC1S4	1.001783591	0.981388738	0.002570886	0.00815893	16.6518	16.6815
BLVRA__P53004	BLVRA	0.962993644	0.533154484	-0.054401819	0.273146934	16.98086667	16.35246667
BLVRB__P30043	BLVRB	0.939153249	0.778295359	-0.090567501	0.108855559	17.18963333	16.1437
BMP2K__Q9NSY1	BMP2K	0.863217478	0.022349172	-0.212204018	1.650738553	17.8902	15.44313333
BMP8B__P34820	BMP8B	0.4661882	0.003466466	-1.101015607	2.460113004	22.73466667	10.59863333
BMS1__Q14692	BMS1	1.060254194	0.450269581	0.08441019	0.346527392	16.17923333	17.1541
BNIP1__Q12981	BNIP1	1.159137036	0.157545598	0.213051135	0.802593728	15.43826667	17.89506667
BNIP2__Q12982_2	BNIP2	0.901909134	0.503178465	-0.148946003	0.298277954	17.52626667	15.8071
BOD1L1__Q8NFC6	BOD1L1	0.97588238	0.533305253	-0.035220821	0.273024138	16.8701	16.46323333
BOLA1__Q9Y3E2	BOLA1	1.093686077	0.056805625	0.129198698	1.245608661	15.9209	17.41246667
BOLA2__Q9H3K6	BOLA2	1.016476614	0.350122169	0.023577023	0.45578039	16.5305	16.80286667
BOLA3__Q53S33	BOLA3	1.105196678	0.010974616	0.144303131	1.959610654	15.83383333	17.4995
BOP1__Q14137	BOP1	0.94252264	0.110274376	-0.085400821	0.957525389	17.1598	16.1735
BPGM__P07738	BPGM	1.060370991	0.189202011	0.084569107	0.723074252	16.1783	17.155
BPHL__Q86WA6	BPHL	1.172715501	0.059333732	0.22985306	1.226698338	15.3418	17.99156667
BPNT1__O95861	BPNT1	1.042124868	0.321041948	0.059528152	0.493438218	16.3229	17.0105
BPTF__Q12830	BPTF	0.999354209	0.988327948	-0.00093198	0.005098923	16.67206667	16.6613
BRAF__P15056	BRAF	1.092965334	0.133718142	0.128247644	0.873809666	15.92636667	17.40696667
BRAP__Q7Z569	BRAP	1.030673289	0.369397935	0.043587089	0.432505536	16.41493333	16.91843333
BRAT1__Q6PJG6	BRAT1	0.849557031	0.003367062	-0.235217296	2.472748844	18.02233333	15.311
BRCA1__P38398	BRCA1	0.918259141	0.079885257	-0.123026742	1.097533365	17.37686667	15.95646667
BRCA2__P51587	BRCA2	0.939834105	0.306595911	-0.089521973	0.513433642	17.1836	16.14973333
BRCC3__P46736	BRCC3	0.937411848	0.046372307	-0.093245066	1.333741295	17.20506667	16.12823333
BRD1__O95696_2	BRD1	1.025636455	0.542168072	0.036519447	0.265866061	16.45573333	16.8776
BRD2__P25440_2	BRD2	0.895758056	0.008623206	-0.158818981	2.064331263	17.58313333	15.75023333
BRD3__Q15059	BRD3	1.159111224	0.003210257	0.213019009	2.493460171	15.43846667	17.8949
BRD4__O60885	BRD4	0.951432742	0.129207345	-0.071826421	0.888712798	17.08146667	16.25186667
BRD7__Q9NPI1	BRD7	1.132430461	0.027987993	0.179422462	1.55302824	15.6316	17.7017
BRD8__Q9H0E9_2	BRD8	0.91328605	0.017952608	-0.130861298	1.745872455	17.42203333	15.9113
BRD9__Q9H8M2	BRD9	1.08597992	0.107855216	0.118997428	0.967158848	15.9797	17.35363333
BRE__Q9NXR7_1	BRE	0.960605514	0.265037185	-0.057984005	0.57669319	17.00153333	16.33176667
BRF1__Q92994	BRF1	0.858003909	0.033872041	-0.220943874	1.470158634	17.9404	15.39293333
BRI3BP__Q8WY22	BRI3BP	1.069564192	0.451209345	0.097023071	0.345621914	16.10646667	17.2269
BRIP1__Q9BX63	BRIP1	1.062770094	0.513413684	0.087829536	0.28953256	16.1595	17.17383333
BRIX1__Q8TDN6	BRIX1	0.958073725	0.686032676	-0.061791417	0.163655198	17.02353333	16.3098
BRK1__Q8WUW1_2	BRK1	1.058648787	0.291806003	0.082224046	0.534905778	16.19186667	17.1415
BRMS1__Q9HCU9	BRMS1	1.034892334	0.441685696	0.049480683	0.354886665	16.38086667	16.95243333
BROX__Q5VW32	BROX	1.022275386	0.731641036	0.031783889	0.135701944	16.48306667	16.85023333
BRPF1__P55201_2	BRPF1	0.961201512	0.339505056	-0.057089177	0.469153753	16.99636667	16.33693333
BRPF3__Q9ULD4	BRPF3	0.903259144	0.556852099	-0.14678814	0.254260139	17.5138	15.8195
BRWD1__Q9NSI6	BRWD1	1.022510542	0.67917964	0.032115718	0.168015341	16.48116667	16.85216667
BRWD3__Q6RI45	BRWD3	0.827158148	0.330983761	-0.273764904	0.480193313	18.24326667	15.09006667
BSDC1__Q9NW68_3	BSDC1	0.951956448	0.455940083	-0.071032523	0.341092226	17.07686667	16.25643333
BSG__P35613	BSG	0.851289608	0.051384515	-0.232278075	1.289167741	18.00546667	15.32786667
BST2__Q10589	BST2	1.004315286	0.859483142	0.006212248	0.065762637	16.6308	16.70256667
BTAF1__O14981	BTAF1	1.045945758	0.281066726	0.064808036	0.551190565	16.2924	17.04096667
BTF3__P20290	BTF3	0.628126206	0.111796667	-0.670873634	0.951571144	20.47343333	12.8599
BTF3L4__Q96K17	BTF3L4	1.010719133	0.885767437	0.015382145	0.052680289	16.57783333	16.75553333
BTN2A1__Q7KYR7_1	BTN2A1	1.186925249	0.024789506	0.247229078	1.605732131	15.2421	18.09123333
BTN2A2__Q8WVV5	BTN2A2	0.958280786	0.811192087	-0.061479652	0.090876295	17.02173333	16.3116
BTN3A1__O00481	BTN3A1	1.075830073	0.331652588	0.105450222	0.47931661	16.05783333	17.2755
BTN3A2__P78410	BTN3A2	0.961045786	0.061782379	-0.057322929	1.209135374	16.99773333	16.3356
BUB1__O43683	BUB1	0.45675615	7.06363E-06	-1.130503939	5.150971906	22.88186667	10.45143333
BUB1B__O60566_3	BUB1B	0.770892548	0.000234376	-0.375398314	3.630086013	18.8229	14.51043333
BUB3__O43684	BUB3	0.882158082	0.014337897	-0.180890885	1.843514538	17.71016667	15.62316667
BUD13__Q9BRD0	BUD13	1.013703264	0.793434662	0.019635402	0.100488831	16.55323333	16.78006667
BUD31__P41223	BUD31	1.161652713	0.447439675	0.216178826	0.349265509	15.4203	17.91303333
BYSL__Q13895	BYSL	0.942985047	0.143168106	-0.084693201	0.844153721	17.15573333	16.1776
BZW1__Q7L1Q6_3	BZW1	0.862993716	0.000146577	-0.21257804	3.833934313	17.89236667	15.441
BZW2__Q9Y6E2	BZW2	0.905571319	0.000357345	-0.143099829	3.44691257	17.49256667	15.84076667
C10orf118__Q7Z3E2	C10orf118	0.924794432	0.430680047	-0.112795383	0.365845248	17.31786667	16.01546667
C10orf32__Q96B45	C10orf32	1.055866106	0.160286539	0.078426898	0.795102948	16.21376667	17.11956667
C10orf53__Q8N6V4	C10orf53	1.492267367	0.03684117	0.577506044	1.433666592	13.37470333	19.95863333
C10orf76__Q5T2E6	C10orf76	1.040987103	0.504188624	0.057952195	0.297406957	16.33196667	17.00136667
C11orf54__Q9H0W9	C11orf54	1.087918053	0.074074594	0.121569891	1.130330722	15.96486667	17.36846667
C11orf68__Q9H3H3_3	C11orf68	1.202536441	0.004387622	0.266080613	2.357770805	15.13406667	18.19926667
C11orf73__Q53FT3	C11orf73	1.116852491	0.034546359	0.159438654	1.461597718	15.74663333	17.58666667
C11orf84__Q9BUA3	C11orf84	0.84786682	0.029478614	-0.238090425	1.530492945	18.0388	15.2945
C12orf10__Q9HB07	C12orf10	1.003068701	0.903768754	0.004420421	0.043942678	16.64113333	16.6922
C12orf23__Q8WUH6	C12orf23	0.999472139	0.992687054	-0.000761743	0.003187642	16.67106667	16.66226667
C12orf29__Q8N999	C12orf29	0.903681339	0.050878319	-0.146113964	1.293467248	17.50993333	15.8234
C12orf4__Q9NQ89	C12orf4	1.131955237	0.392280371	0.178816909	0.406403422	15.6351	17.69823333
C12orf43__Q96C57	C12orf43	0.997479181	0.887434382	-0.003641364	0.05186375	16.6877	16.64563333
C12orf45__Q8N5I9	C12orf45	0.807140366	0.001320721	-0.309108507	2.879188927	18.44536667	14.888
C12orf57__Q99622	C12orf57	0.658512314	0.000774888	-0.602717675	3.110761122	20.09833333	13.235
C12orf66__Q96MD2	C12orf66	1.057996337	0.64201135	0.081334632	0.192457294	16.197	17.13636667
C12orf73__Q69YU5	C12orf73	0.825023999	0.041082074	-0.277492008	1.386347643	18.2646	15.06873333
C14orf1__Q9UKR5	C14orf1	1.297302004	0.302062364	0.375514369	0.519903384	14.50978	18.82356667
C14orf119__Q9NWQ9	C14orf119	0.42441663	0.000271913	-1.236446907	3.565570564	23.4014	9.931943333
C14orf142__Q9BXV9	C14orf142	0.948155681	0.538503506	-0.076804135	0.268811465	17.1102	16.22313333
C14orf159__Q7Z3D6_2	C14orf159	1.217936434	0.00082722	0.284438839	3.082378729	15.029	18.30436667
C14orf166__Q9Y224	C14orf166	1.071761681	0.081992664	0.099984141	1.086225005	16.08936667	17.24396667
C15orf39__Q6ZRI6	C15orf39	0.82320724	0.002826487	-0.280672424	2.548753005	18.2828	15.05053333
C15orf40__Q8WUR7_3	C15orf40	0.99435995	0.93898218	-0.008159905	0.02734265	16.7138	16.61953333
C15orf57__Q9BV29_2	C15orf57	0.618376994	0.004718538	-0.693441447	2.326192504	20.59676667	12.73656667
C16orf13__Q96S19	C16orf13	0.916606453	0.090925163	-0.125625652	1.041315912	17.39183333	15.94146667
C16orf58__Q96GQ5	C16orf58	1.28577992	0.122275875	0.362643726	0.912659221	14.5829	18.7504
C16orf62__Q7Z3J2	C16orf62	1.10052051	0.026861417	0.138186032	1.570871079	15.86906667	17.46423333
C16orf70__Q9BSU1	C16orf70	1.127858778	0.06411864	0.173586436	1.193015698	15.6652	17.66813333
C16orf72__Q14CZ0	C16orf72	0.797579736	0.034002056	-0.326299339	1.468494818	18.54343333	14.78986667
C16orf80__Q9Y6A4	C16orf80	1.006247455	0.917539777	0.008985134	0.037375099	16.61476667	16.71856667
C16orf87__Q6PH81	C16orf87	1.006289725	0.925036334	0.009045737	0.033841209	16.6144	16.7189
C17orf59__Q96GS4	C17orf59	1.042886356	0.313379693	0.060581955	0.50392915	16.31676667	17.01653333
C17orf62__Q9BQA9	C17orf62	1.208731282	0.311628388	0.273493549	0.506362987	15.09163667	18.24173333
C17orf75__Q9HAS0	C17orf75	1.082749816	0.052037637	0.114699927	1.28368243	16.00446667	17.32883333
C17orf80__Q9BSJ5	C17orf80	1.095414809	0.236903935	0.131477289	0.625427725	15.90773333	17.42556667
C17orf85__Q53F19	C17orf85	1.146203688	0.037818051	0.196863443	1.422300859	15.5313	17.80203333
C17orf89__A1L188	C17orf89	0.842650687	0.283492258	-0.246993395	0.547458796	18.0899	15.24346667
C18orf21__Q32NC0	C18orf21	1.074925562	0.397383768	0.104236758	0.400789876	16.06483333	17.2685
C18orf25__Q96B23	C18orf25	1.028885268	0.285036705	0.041082116	0.545099211	16.42936667	16.90393333
C18orf25_1__Q96B23_2	C18orf25_1	1.089113213	0.017025256	0.12315393	1.768906342	15.95573333	17.3776
C18orf32__Q8TCD1	C18orf32	1.024520998	0.813755737	0.034949554	0.089505937	16.4648	16.86853333
C18orf8__Q96DM3	C18orf8	1.047575463	0.355866165	0.067054174	0.448713302	16.2794	17.0539
C19orf10__Q969H8	C19orf10	0.864010945	0.014087452	-0.210878506	1.851167545	17.88256667	15.45073333
C19orf12__Q9NSK7	C19orf12	0.904000305	0.120093934	-0.145604836	0.920478927	17.507	15.82633333
C19orf25__Q9UFG5	C19orf25	0.959174717	0.401441368	-0.060134463	0.396377876	17.01396667	16.31936667
C19orf43__Q9BQ61	C19orf43	0.821784144	0.045133598	-0.2831686	1.345500047	18.2971	15.03626667
C19orf47__Q8N9M1	C19orf47	1.104282008	0.199863355	0.14310865	0.699266827	15.8407	17.4926
C19orf52__Q9BSF4	C19orf52	1.201348546	0.01883199	0.26465478	1.725103784	15.14223333	18.1911
C19orf53__Q9UNZ5	C19orf53	1.14431681	0.42431644	0.194486525	0.372310141	15.54496667	17.78836667
C19orf54__Q5BKX5	C19orf54	1.234641865	0.040633324	0.304092617	1.391117651	14.91663333	18.4167
C19orf66__Q9NUL5	C19orf66	0.985902067	0.86768151	-0.020483749	0.061639657	16.78496667	16.54833333
C1D__Q13901	C1D	1.053799327	0.427061007	0.075600164	0.36951008	16.23006667	17.10323333
C1GALT1__Q9NS00	C1GALT1	1.115452961	0.045125121	0.157629676	1.345581622	15.75706667	17.57626667
C1GALT1C1__Q96EU7	C1GALT1C1	1.07623728	0.085880629	0.105996187	1.066104781	16.0547	17.27866667
C1orf109__Q9NX04	C1orf109	0.975897996	0.775207777	-0.035197734	0.110581879	16.86996667	16.46336667
C1orf112__E7ETI8	C1orf112	0.798959122	0.078012716	-0.323806404	1.107834602	18.52923333	14.8041
C1orf112_1__Q9NSG2	C1orf112_1	0.77755973	0.048063446	-0.362974591	1.318185091	18.7523	14.58103333
C1orf123__Q9NWV4	C1orf123	1.142555042	0.0033744	0.192263668	2.471803488	15.55773333	17.77556667
C1orf131__Q8NDD1	C1orf131	1.089630616	0.47735064	0.123839145	0.321162491	15.95176667	17.38153333
C1orf174__Q8IYL3	C1orf174	1.085731925	0.152631845	0.118667935	0.816354845	15.9816	17.35173333
C1orf43__Q9BWL3	C1orf43	0.569663151	0.014372187	-0.811819008	1.842477141	21.236	12.09736667
C1orf50__Q9BV19	C1orf50	1.035503175	0.560053762	0.050331978	0.251770281	16.376	16.9574
C1orf52__Q8N6N3	C1orf52	1.101467244	0.149636528	0.139426593	0.824962376	15.86193333	17.4714
C1orf85__Q8WWB7	C1orf85	0.445156489	0.255492482	-1.16761551	0.592621874	23.06556667	10.26778667
C1QBP__Q07021	C1QBP	1.018308054	0.685125131	0.026174065	0.164230102	16.5155	16.81786667
C20orf112__Q96MY1	C20orf112	0.982331497	0.825066333	-0.025718137	0.083511134	16.81523333	16.51813333
C20orf24__Q9BUV8_5	C20orf24	1.449721957	0.051191919	0.535776231	1.290798592	13.607	19.72636667
C20orf27__Q9GZN8_2	C20orf27	0.869719673	0.234314053	-0.201377627	0.630201664	17.82796667	15.50533333
C21orf2__O43822_4	C21orf2	1.082602339	0.104811926	0.11450341	0.979589297	16.0056	17.3277
C21orf33__P30042	C21orf33	1.000930434	0.993901637	0.001341708	0.002656594	16.6589	16.6744
C21orf59__P57076	C21orf59	0.816348957	0.004769008	-0.292742116	2.321571937	18.35183333	14.9815
C2CD2L__E9PK05	C2CD2L	1.114716935	0.252190156	0.156677407	0.59827187	15.76256667	17.5708
C2CD5__Q86YS7_2	C2CD5	1.241047017	0.047914208	0.311557773	1.319535689	14.874	18.45933333
C2orf43__Q9H6V9_2	C2orf43	1.029774736	0.57063479	0.042328781	0.243641754	16.4222	16.91116667
C2orf44__Q9H6R7	C2orf44	0.964223631	0.512631584	-0.052560308	0.290194639	16.97023333	16.3631
C2orf47__Q8WWC4	C2orf47	1.113713562	0.013850605	0.155378231	1.858531256	15.77003333	17.5633
C2orf49__Q9BVC5	C2orf49	0.95143079	0.078934588	-0.07182938	1.102732654	17.08146667	16.25183333
C2orf49_1__B4E2G9	C2orf49_1	1.057862992	0.424673582	0.08115279	0.371944755	16.19803333	17.1353
C2orf69__Q8N8R5	C2orf69	1.004837678	0.961306602	0.006962467	0.017138075	16.62643333	16.70686667
C2orf76__Q3KRA6	C2orf76	0.88935556	0.031811056	-0.169167779	1.49742192	17.6427	15.69063333
C3__P01024	C3	1.18550095	0.072423733	0.245496818	1.140119096	15.25203333	18.0813
C3orf17__Q6NW34	C3orf17	1.051309349	0.681477578	0.072187247	0.166548429	16.2498	17.08356667
C3orf38__Q5JPI3	C3orf38	1.108496812	0.091395745	0.148604621	1.039074024	15.80906667	17.5243
C3orf58__Q8NDZ4	C3orf58	1.020069369	0.510544817	0.028667265	0.291966128	16.5011	16.83226667
C4A__P0C0L4	C4A	1.030978484	0.828911248	0.044014224	0.081491967	16.41246667	16.9209
C4orf27__Q9NWY4	C4orf27	1.082732292	0.121682962	0.114676578	0.914770226	16.00463333	17.32873333
C4orf3__Q8WVX3_2	C4orf3	0.566496545	0.002565167	-0.819860937	2.590884422	21.2789	12.05442333
C4orf33__Q8N1A6	C4orf33	1.069712041	0.129681855	0.097222485	0.887120786	16.1053	17.22803333
C5orf22__Q49AR2	C5orf22	0.909023573	0.025795592	-0.137610388	1.588454509	17.46093333	15.8724
C5orf24__Q7Z6I8	C5orf24	1.072446438	0.171173003	0.100905595	0.766564729	16.08406667	17.2493
C5orf28__Q0VDI3	C5orf28	0.541393172	0.305533967	-0.885251402	0.5149405	21.62546667	11.70788
C5orf30__Q96GV9	C5orf30	0.86690812	0.031568193	-0.206048998	1.500750272	17.85483333	15.4785
C5orf45__Q6NTE8	C5orf45	1.245465283	0.215210689	0.316684807	0.667136162	14.84473333	18.4886
C5orf51__A6NDU8	C5orf51	0.957148281	0.319289707	-0.063185651	0.495815082	17.0316	16.30176667
C6orf106__Q9H6K1	C6orf106	0.783456303	0.000804628	-0.352075284	3.094404903	18.6903	14.64303333
C6orf203__Q9P0P8	C6orf203	1.365313156	0.004501313	0.449231893	2.346660814	14.09256667	19.24076667
C6orf211__Q9H993	C6orf211	1.048733167	0.012409067	0.068647655	1.906260873	16.27023333	17.06313333
C7orf25__Q9BPX7_2	C7orf25	0.999024476	0.980247826	-0.00140807	0.008664112	16.6748	16.65853333
C7orf26__Q96N11	C7orf26	0.976427177	0.417489794	-0.034415645	0.379354137	16.86546667	16.4679
C7orf50__Q9BRJ6	C7orf50	1.129521773	0.056248129	0.175712081	1.249891919	15.65296667	17.68036667
C7orf55__Q96HJ9_2	C7orf55	1.072173814	0.057160483	0.100538805	1.242904111	16.08616667	17.24716667
C8orf33__Q9H7E9_2	C8orf33	1.115367937	0.111631967	0.157519704	0.952211425	15.7577	17.57563333
C8orf59__Q8N0T1	C8orf59	0.326705513	6.78236E-06	-1.613937297	5.168619383	25.1249	8.208443333
C8orf82__Q6P1X6	C8orf82	1.124456936	0.14679354	0.169228411	0.833293057	15.6903	17.64306667
C9JYP6__C9JYP6	C9JYP6	1.083650222	0.46148382	0.115899162	0.335843521	15.99756667	17.33576667
C9orf114__Q5T280	C9orf114	1.065330535	0.037106928	0.091301119	1.430545003	16.13946667	17.19386667
C9orf142__Q9BUH6	C9orf142	1.086996356	0.040463045	0.120347104	1.392941438	15.97193333	17.36143333
C9orf40__Q8IXQ3	C9orf40	0.82387745	0.121839555	-0.279498339	0.914211696	18.2761	15.05726667
C9orf41__Q8N4J0	C9orf41	1.094098406	0.399046328	0.129742504	0.398976682	15.91773333	17.41556667
C9orf72__Q96LT7	C9orf72	1.071716688	0.103586781	0.099923575	0.984695665	16.0897	17.2436
C9orf78__Q9NZ63	C9orf78	0.870132275	0.035564903	-0.200693364	1.448978373	17.82403333	15.50926667
C9orf89__Q96LW7	C9orf89	1.022614834	0.643616585	0.032262859	0.191372774	16.48033333	16.85303333
CA13__Q8N1Q1	CA13	0.955942441	0.797013392	-0.065004342	0.098534381	17.0421	16.29126667
CA2__P00918	CA2	0.94679217	0.52785775	-0.07888032	0.277483097	17.12216667	16.21113333
CA8__P35219	CA8	0.94426568	0.198558024	-0.082735259	0.702112558	17.14443333	16.1889
CAAP1__Q9H8G2	CAAP1	1.094762883	0.157641672	0.130618428	0.802328968	15.9127	17.42063333
CAB39__Q9Y376	CAB39	0.945249021	0.396660124	-0.081233645	0.401581456	17.13576667	16.19756667
CAB39L__Q9H9S4	CAB39L	1.010474573	0.837368909	0.015033018	0.077083168	16.57983333	16.7535
CABIN1__Q9Y6J0	CABIN1	0.924618541	0.006101586	-0.113069802	2.214557231	17.31946667	16.0139
CACTIN__Q8WUQ7_2	CACTIN	1.016013209	0.774643939	0.022919158	0.110897873	16.53426667	16.79903333
CACUL1__Q86Y37	CACUL1	0.867092862	0.27639874	-0.205741587	0.558463941	17.85306667	15.48026667
CACYBP__Q9HB71	CACYBP	0.960895816	0.394548128	-0.057548078	0.403900012	16.99903333	16.3343
CAD__P27708	CAD	0.98752231	0.515724123	-0.018114753	0.287582554	16.77126667	16.562
CADM1__Q9BY67_3	CADM1	0.727257182	0.0024282	-0.459462456	2.614715566	19.2984	14.0349
CALCOCO1__Q9P1Z2	CALCOCO1	1.024703381	0.604517017	0.035206356	0.218591469	16.46333333	16.87003333
CALCOCO2__Q13137_4	CALCOCO2	0.667918719	0.007857082	-0.582255548	2.10473872	19.98496667	13.34833333
CALM1__P62158	CALM1	0.813029518	0.09740607	-0.298620363	1.011413978	18.38543333	14.9479
CALR__P27797	CALR	0.845462649	0.189622194	-0.242187075	0.722110832	18.0623	15.271
CALU__O43852_3	CALU	1.020787866	0.776602872	0.029683085	0.109801008	16.4952	16.8381
CAMK1D__Q8IU85_2	CAMK1D	1.008300313	0.80286093	0.011925397	0.095359676	16.59776667	16.73553333
CAMK2B__Q13554	CAMK2B	1.043410206	0.258748125	0.061306451	0.587122788	16.3126	17.02073333
CAMK2D__Q13557_5	CAMK2D	1.09420346	0.252709907	0.129881023	0.597377731	15.91696667	17.4164
CAMK2G__Q13555_6	CAMK2G	1.050236905	0.448814768	0.070714797	0.347932861	16.2583	17.07506667
CAMK4__Q16566	CAMK4	0.939717461	0.281398537	-0.089701039	0.550678164	17.18463333	16.1487
CAMKK1__Q8N5S9_2	CAMKK1	0.820349689	0.081988107	-0.285689079	1.086249141	18.3115	15.02183333
CAMKK2__Q96RR4	CAMKK2	0.985811364	0.776451445	-0.020616484	0.109885697	16.78573333	16.54756667
CAMKMT__Q7Z624	CAMKMT	0.986326131	0.760616361	-0.019863339	0.118834337	16.7814	16.55193333
CAMKV__Q8NCB2	CAMKV	0.900755741	0.378604883	-0.150792153	0.42181379	17.53686667	15.79643333
CAMSAP1__Q5T5Y3_3	CAMSAP1	0.949941014	0.123685801	-0.074090162	0.907680153	17.0945	16.23876667
CAMSAP2__Q08AD1	CAMSAP2	0.977195032	0.429097543	-0.033281565	0.367443972	16.8589	16.47443333
CAMSAP3__Q9P1Y5_2	CAMSAP3	0.955194757	0.834116356	-0.066133177	0.078773363	17.0486	16.28473333
CAND1__Q86VP6	CAND1	1.015338759	0.525878378	0.02196115	0.279114685	16.5398	16.7935
CANT1__Q8WVQ1	CANT1	0.98992502	0.886183446	-0.01460884	0.052476367	16.75106667	16.5823
CANX__P27824	CANX	1.286388444	0.094299014	0.363326351	1.02549285	14.57903333	18.7543
CANX_1__D6RB85	CANX_1	0.663016346	0.352004365	-0.592883656	0.453451951	20.0439	13.28943333
CAP1__Q01518	CAP1	1.008124873	0.878638329	0.011674352	0.056189855	16.59923333	16.7341
CAPG__P40121	CAPG	1.141329764	0.011511737	0.19071569	1.938859137	15.56666667	17.7667
CAPN1__P07384	CAPN1	1.042456501	0.174776975	0.059987185	0.757515781	16.32023333	17.01313333
CAPN15__O75808	CAPN15	0.905453222	0.250954891	-0.143287985	0.600404335	17.49363333	15.83966667
CAPN2__P17655	CAPN2	1.060258439	0.002106842	0.084415966	2.676367932	16.1792	17.15413333
CAPN7__Q9Y6W3	CAPN7	1.0185953	0.595954479	0.026580965	0.224786912	16.51313333	16.8202
CAPNS1__P04632	CAPNS1	1.015133654	0.582499138	0.021669687	0.234704713	16.5415	16.79183333
CAPRIN1__Q14444	CAPRIN1	0.869942051	0.154242902	-0.201008793	0.811794812	17.8259	15.5075
CAPZA1__P52907	CAPZA1	1.097000872	0.080099243	0.133564673	1.096371586	15.89573333	17.43763333
CAPZA2__P47755	CAPZA2	0.946669055	0.147286559	-0.079067932	0.831836884	17.12326667	16.21006667
CAPZB__P47756_2	CAPZB	0.99076286	0.729390138	-0.013388306	0.137040113	16.744	16.58933333
CARD11__Q9BXL7	CARD11	0.983770755	0.806315927	-0.023605927	0.093494761	16.803	16.5303
CARD16__Q5EG05	CARD16	1.072487316	0.530746401	0.100960586	0.275112942	16.08373333	17.2496
CARHSP1__Q9Y2V2	CARHSP1	0.997582929	0.983329353	-0.003491317	0.007300997	16.68686667	16.64653333
CARKD__Q8IW45_2	CARKD	1.174359543	0.017142926	0.231874173	1.765915038	15.3302	18.00316667
CARM1__Q86X55	CARM1	1.024693158	0.535235947	0.035191962	0.271454727	16.4634	16.86993333
CARS__P49589_3	CARS	1.118291642	0.08664373	0.161296481	1.062262861	15.73596667	17.5974
CARS2__Q9HA77	CARS2	1.084651353	0.001497793	0.117231381	2.824548315	15.9899	17.34346667
CASC3__O15234	CASC3	0.99864292	0.969842345	-0.001959182	0.013298858	16.67796667	16.65533333
CASC4__Q6P4E1_4	CASC4	1.233229563	0.056072756	0.302441379	1.2512481	14.92606667	18.40726667
CASC5__Q8NG31	CASC5	0.856943103	0.066089741	-0.222728675	1.179865953	17.95066667	15.3827
CASK__O14936	CASK	1.097574994	0.246312079	0.134319518	0.60851429	15.89136667	17.44196667
CASP1__P29466	CASP1	1.037236611	0.329006744	0.052745034	0.482795199	16.36203333	16.9713
CASP10__Q92851_4	CASP10	1.135869182	0.004607944	0.183796689	2.336492766	15.60643333	17.72686667
CASP10_1__Q92851_2	CASP10_1	1.382673691	0.003398072	0.467460722	2.468767467	13.9899	19.34346667
CASP2__P42575	CASP2	0.661270307	3.49306E-05	-0.596687973	4.456794541	20.06496667	13.26836667
CASP3__P42574	CASP3	0.831686342	0.239726493	-0.265888555	0.620283967	18.19816667	15.13516667
CASP6__P55212	CASP6	1.052393501	0.349458369	0.073674245	0.456604555	16.2412	17.09213333
CASP7__P55210_3	CASP7	0.948406204	0.388978059	-0.076422995	0.410074896	17.108	16.22533333
CASP8__Q14790_9	CASP8	1.105762002	0.059326239	0.145040902	1.226753186	15.82956667	17.50373333
CASP8AP2__Q9UKL3	CASP8AP2	0.855860721	0.035232113	-0.224552057	1.453061311	17.9611	15.3722
CASP9__P55211	CASP9	0.882462788	0.200648729	-0.180392651	0.697563586	17.7073	15.62603333
CAST__P20810_6	CAST	0.996860935	0.951718822	-0.004535837	0.021491342	16.69286667	16.64046667
CAST_1__D6RBR1	CAST_1	1.305801181	0.287908654	0.384935251	0.540745281	14.45631	18.87706667
CAT__P04040	CAT	1.044452486	0.342939584	0.062746863	0.464782384	16.3043	17.02906667
CAV1__Q03135	CAV1	1.129133976	0.138233338	0.175216677	0.859387205	15.65583333	17.67753333
CBFB__Q13951_2	CBFB	0.952246155	0.085263527	-0.070593538	1.069236704	17.07436667	16.259
CBL__P22681	CBL	0.935076319	0.003025968	-0.096843975	2.519135728	17.22586667	16.1075
CBLB__Q13191	CBLB	1.030248706	0.590047495	0.042992651	0.229113029	16.41833333	16.91496667
CBLL1__Q75N03	CBLL1	1.008143028	0.891924498	0.011700333	0.049671907	16.59906667	16.73423333
CBR1__P16152	CBR1	0.943211585	0.449056662	-0.084346657	0.347698856	17.15373333	16.1796
CBR3__O75828	CBR3	1.322254631	0.162941179	0.403000028	0.787969144	14.35386667	18.97946667
CBR4__Q8N4T8	CBR4	1.107430597	0.085113226	0.147216287	1.070002948	15.81703333	17.51626667
CBWD1__Q9BRT8	CBWD1	0.913329979	0.075787815	-0.130791907	1.120400616	17.42163333	15.9117
CBWD2__Q8IUF1	CBWD2	0.93723363	0.190894767	-0.093519372	0.719205976	17.20666667	16.12666667
CBX1__P83916	CBX1	0.917266132	0.092568708	-0.124587723	1.033535797	17.38586667	15.94746667
CBX2__Q14781	CBX2	0.871579688	0.021213541	-0.19829552	1.673386832	17.81026667	15.52306667
CBX3__Q13185	CBX3	0.882554928	0.018447937	-0.180242024	1.734052203	17.70643333	15.6269
CBX4__O00257	CBX4	0.926160561	0.056269616	-0.110665771	1.249726051	17.30556667	16.02773333
CBX5__P45973	CBX5	1.044630188	0.667395124	0.0629923	0.175616971	16.30286667	17.03046667
CBX6__O95503	CBX6	0.624177152	0.00275176	-0.679972546	2.560389399	20.52323333	12.81013333
CBX8__Q9HC52	CBX8	1.118350227	0.046749719	0.161372059	1.330220999	15.7355	17.5978
CC2D1A__Q6P1N0	CC2D1A	1.014963116	0.618745059	0.021427301	0.208488256	16.5429	16.79043333
CC2D1B__Q5T0F9	CC2D1B	1.089945055	0.002423747	0.12425541	2.615512689	15.94936667	17.38393333
CCAR1__Q8IX12	CCAR1	1.085375263	0.069659145	0.118193934	1.157021861	15.98433333	17.349
CCAR2__Q8N163_2	CCAR2	1.072839583	0.027796994	0.101434372	1.556002165	16.081	17.25233333
CCBL2__Q6YP21	CCBL2	1.058553496	0.120366344	0.08209418	0.91949493	16.1926	17.14073333
CCDC101__Q96ES7	CCDC101	0.813331979	0.069970066	-0.298083755	1.155087718	18.38236667	14.95096667
CCDC102A__Q96A19	CCDC102A	0.96700932	0.733644029	-0.048398301	0.134514613	16.9462	16.38713333
CCDC109B__Q9NWR8	CCDC109B	1.166448216	0.360897874	0.222122261	0.442615676	15.38616667	17.94716667
CCDC115__Q96NT0	CCDC115	0.946017475	0.58288915	-0.080061261	0.234414028	17.129	16.20433333
CCDC12__Q8WUD4	CCDC12	0.900120277	0.02603334	-0.151810302	1.584470118	17.54276667	15.7906
CCDC124__Q96CT7	CCDC124	0.824594438	0.216901262	-0.278243364	0.663737921	18.2689	15.06443333
CCDC126__Q96EE4	CCDC126	0.874990625	0.047961767	-0.192660535	1.319104824	17.77786667	15.55546667
CCDC127__Q96BQ5	CCDC127	1.182157805	0.120850287	0.241422632	0.917752312	15.2754	18.05793333
CCDC130__P13994	CCDC130	0.870665901	0.009238268	-0.199808873	2.03440946	17.81896667	15.51436667
CCDC132__Q96JG6	CCDC132	1.005832962	0.912003839	0.008390738	0.040003333	16.6182	16.71513333
CCDC134__Q9H6E4	CCDC134	0.991143394	0.765603653	-0.0128343	0.115996003	16.7408	16.59253333
CCDC137__Q6PK04	CCDC137	0.906421578	0.327488346	-0.14174589	0.48480415	17.4848	15.8486
CCDC138__Q96M89	CCDC138	0.664990576	0.002537791	-0.588594199	2.595544114	20.02013333	13.3132
CCDC141__H7C0P1	CCDC141	1.079603045	0.580691077	0.110500952	0.236054848	16.0287	17.30463333
CCDC167__Q9P0B6	CCDC167	1.283673334	0.106789422	0.360278116	0.971471766	14.59636667	18.73696667
CCDC22__O60826	CCDC22	0.942994429	0.144208523	-0.084678846	0.84100907	17.15563333	16.17766667
CCDC25__Q86WR0	CCDC25	1.035086898	0.560263888	0.049751891	0.251607369	16.37933333	16.95403333
CCDC28A__Q8IWP9	CCDC28A	0.931383796	0.187956363	-0.102552311	0.725942967	17.2588	16.07456667
CCDC42__Q96M95	CCDC42	1.187719456	0.27619076	0.248194106	0.558790855	15.23656667	18.09676667
CCDC43__Q96MW1	CCDC43	1.072996347	0.288382048	0.101645165	0.540031779	16.0798	17.25356667
CCDC47__Q96A33	CCDC47	1.109477672	0.333569495	0.149880634	0.476813673	15.8017	17.53163333
CCDC50__Q8IVM0_2	CCDC50	1.066083755	0.122282021	0.092320785	0.912637393	16.13356667	17.19973333
CCDC51__Q96ER9	CCDC51	1.103230773	0.31680764	0.141734604	0.499204354	15.84863333	17.4847
CCDC53__Q9Y3C0	CCDC53	1.037956909	0.360584157	0.053746552	0.442993359	16.35626667	16.9771
CCDC58__Q4VC31	CCDC58	1.18021414	0.009392515	0.239048649	2.027218096	15.28903333	18.04433333
CCDC59__Q9P031	CCDC59	1.188593064	0.023136502	0.249254868	1.635702292	15.2305	18.10286667
CCDC6__Q16204	CCDC6	0.974914634	0.588848629	-0.036652196	0.229996332	16.87836667	16.45496667
CCDC61__Q9Y6R9	CCDC61	0.868900376	0.051620122	-0.20273732	1.287180977	17.8358	15.49753333
CCDC84__Q86UT8	CCDC84	1.015734826	0.764305472	0.022523812	0.116733031	16.53656667	16.79676667
CCDC85C__A6NKD9	CCDC85C	0.99602392	0.974486189	-0.005747705	0.011224312	16.69986667	16.63346667
CCDC86__Q9H6F5	CCDC86	0.96231954	0.656020266	-0.055412071	0.183082744	16.9867	16.34663333
CCDC88A__Q3V6T2	CCDC88A	1.034205195	0.588451823	0.048522456	0.230289087	16.3864	16.9469
CCDC88C__Q9P219	CCDC88C	0.924677664	0.015449546	-0.112977554	1.811084281	17.3189	16.0144
CCDC9__Q9Y3X0	CCDC9	1.055483614	0.135001356	0.077904181	0.86966187	16.2168	17.11656667
CCDC90B__Q9GZT6	CCDC90B	0.818820059	0.599456053	-0.28838165	0.22224265	18.3269	15.00643333
CCDC91__Q7Z6B0	CCDC91	1.105901579	0.020935656	0.145222996	1.679113436	15.82853333	17.5048
CCDC93__Q567U6	CCDC93	1.135568136	0.016350759	0.183414273	1.786462071	15.60863333	17.72466667
CCDC94__Q9BW85	CCDC94	0.933891841	0.345266578	-0.098672621	0.461845459	17.2364	16.09693333
CCDC97__Q96F63	CCDC97	1.034376901	0.578561924	0.048761963	0.237650151	16.38503333	16.9483
CCK__P06307	CCK	1.109796943	0.798597671	0.150295734	0.097671961	15.79931667	17.53403333
CCL3L1__P16619	CCL3L1	1.443846517	0.000273525	0.529917389	3.563003475	13.6397	19.69363333
CCM2__Q9BSQ5_2	CCM2	0.961011176	0.099923588	-0.057374886	1.000331978	16.99803333	16.3353
CCNA2__P20248	CCNA2	0.600783744	0.00079971	-0.735082319	3.097067681	20.82313333	12.5102
CCNB1__P14635	CCNB1	0.488824142	0.003915552	-1.032612558	2.407206995	22.38903333	10.9443
CCNB2__O95067	CCNB2	0.76722782	0.005608549	-0.38227306	2.251149475	18.86193333	14.4714
CCNC__P24863	CCNC	0.930416217	0.417979325	-0.104051852	0.378845199	17.26743333	16.0659
CCND1__P24385	CCND1	0.279349118	0.000287994	-1.83985883	3.540617309	26.0549	7.278413333
CCND2__P30279	CCND2	0.559613153	1.44759E-06	-0.837498223	5.839355042	21.3728	11.9605
CCNH__P51946	CCNH	0.83051952	0.028692277	-0.267914019	1.542234992	18.20976667	15.12356667
CCNK__O75909_4	CCNK	1.037506495	0.59220879	0.053120367	0.227525151	16.35983333	16.97343333
CCNL1__Q9UK58	CCNL1	1.03607518	0.609541012	0.051128692	0.214997068	16.37136667	16.96196667
CCNL2__Q96S94	CCNL2	1.019328978	0.713327381	0.027619742	0.146711105	16.50716667	16.82623333
CCNT1__O60563	CCNT1	0.901684891	0.126413202	-0.149304747	0.898207567	17.52833333	15.80503333
CCNY__Q8ND76	CCNY	1.113123979	0.043689251	0.154614288	1.359625402	15.77443333	17.5589
CCP110__O43303	CCP110	0.877627505	0.075598723	-0.188319354	1.121485539	17.7529	15.58043333
CCPG1__Q9ULG6_5	CCPG1	1.52902051	0.010591859	0.612607759	1.9750278	13.18033333	20.153
CCR10__P46092	CCR10	0.946405666	0.589752566	-0.079469383	0.229330161	17.12556667	16.20773333
CCRN4L__Q9UK39	CCRN4L	0.681640004	0.003667205	-0.552918088	2.435664858	19.8219	13.5114
CCS__O14618	CCS	0.982805114	0.647650843	-0.02502273	0.188659065	16.8112	16.52213333
CCSMST1__Q4G0I0	CCSMST1	1.265829066	0.137372941	0.3400826	0.862098804	14.71133333	18.62203333
CCT2__P78371	CCT2	0.814012887	0.305088238	-0.296876461	0.515574535	18.37546667	14.95786667
CCT3__P49368	CCT3	0.872792446	0.054687685	-0.19628948	1.262110457	17.79873333	15.5346
CCT4__P50991	CCT4	0.803320993	0.261385901	-0.315951517	0.582717842	18.48443333	14.84893333
CCT5__P48643	CCT5	0.900661811	0.159815137	-0.150942604	0.796382088	17.53773333	15.79556667
CCT6A__P40227	CCT6A	0.8312637	0.3692394	-0.266621882	0.432691963	18.20236667	15.13096667
CCT7__Q99832	CCT7	0.945466678	0.129671935	-0.080901482	0.88715401	17.13386667	16.1995
CCT8__P50990	CCT8	0.966450357	0.331794085	-0.049232467	0.47913136	16.951	16.3823
CCZ1__P86791	CCZ1	1.000724262	0.992987067	0.001044511	0.003056408	16.66063333	16.6727
CD28__P10747_7	CD28	1.249982	0.023608561	0.32190732	1.626930489	14.81493333	18.5184
CD2AP__Q9Y5K6	CD2AP	0.934748666	0.038345118	-0.097349587	1.416289927	17.22876667	16.10456667
CD2BP2__O95400	CD2BP2	0.9945668	0.927519081	-0.007859822	0.032677147	16.71206667	16.62126667
CD320__Q9NPF0	CD320	0.666842797	0.014888546	-0.584581398	1.827147701	19.99786667	13.33543333
CD38__P28907	CD38	1.169858525	0.066627566	0.226334071	1.176346053	15.362	17.97136667
CD3EAP__O15446_2	CD3EAP	1.12376901	0.10650815	0.168345521	0.972617159	15.69536667	17.63796667
CD4__P01730	CD4	0.727954327	0.002080359	-0.458080159	2.681861635	19.29063333	14.0427
CD44__P16070	CD44	1.043644063	0.454466567	0.061629761	0.34249806	16.31073333	17.0226
CD46__P15529_2	CD46	0.975318372	0.691727049	-0.036054862	0.160065242	16.8749	16.4584
CD47__Q08722	CD47	1.19168736	0.140922051	0.253005793	0.851021045	15.20896667	18.12433333
CD48__P09326	CD48	0.945343625	0.750861243	-0.081089261	0.124440312	17.13493333	16.1984
CD53__P19397	CD53	1.191924948	0.003950268	0.253293397	2.403373392	15.20733333	18.126
CD55__P08174_7	CD55	1.101570923	0.359221797	0.139562383	0.444637319	15.86116667	17.4722
CD58__P19256	CD58	1.263132405	0.001434786	0.337005874	2.843212836	14.72883333	18.60446667
CD59__P13987	CD59	0.895395142	0.455154737	-0.159403604	0.341840933	17.5865	15.74686667
CD63__P08962	CD63	1.159237443	0.424275117	0.213176099	0.372352438	15.43753333	17.89576667
CD70__P32970	CD70	1.114650099	0.279477668	0.156590903	0.553652889	15.76303333	17.57026667
CD74__P04233_2	CD74	0.495114713	0.00013474	-1.014165274	3.870502631	22.29483333	11.0385
CD81__P60033	CD81	1.07189682	0.490218177	0.100166039	0.309610589	16.08833333	17.24503333
CD82__P27701	CD82	1.332740039	0.07573451	0.4143954	1.120706178	14.28933333	19.04396667
CD97__P48960	CD97	1.020487746	0.241067113	0.029258858	0.617862033	16.49766667	16.83566667
CD99L2__Q8TCZ2	CD99L2	0.838765967	0.036161388	-0.253659769	1.441754911	18.1281	15.20523333
CDAN1__Q8IWY9	CDAN1	1.025767766	0.661770124	0.036704141	0.179292843	16.45466667	16.87866667
CDC123__O75794	CDC123	0.570115058	0.000159301	-0.810674988	3.797780514	21.22986667	12.10346667
CDC16__Q13042	CDC16	1.037838587	0.502182754	0.053582081	0.299138206	16.3572	16.97613333
CDC20__Q12834	CDC20	0.672037815	0.000262967	-0.573385681	3.580099166	19.93573333	13.39756667
CDC23__Q9UJX2	CDC23	1.030751641	0.5684376	0.043696759	0.245317203	16.4143	16.91906667
CDC25C__P30307	CDC25C	0.891528412	0.047148625	-0.16564732	1.326530973	17.62243333	15.7109
CDC27__P30260_2	CDC27	0.97260836	0.631618204	-0.040069102	0.199545362	16.8981	16.43523333
CDC34__P49427	CDC34	0.81907151	0.004526695	-0.287938682	2.344218779	18.32436667	15.00896667
CDC37__Q16543	CDC37	1.023719998	0.595159425	0.033821172	0.225366685	16.47133333	16.86203333
CDC37L1__Q7L3B6	CDC37L1	1.065940695	0.421235555	0.092127174	0.375474979	16.1347	17.19863333
CDC40__O60508	CDC40	0.951459399	0.216535275	-0.071786	0.664471345	17.08123333	16.2521
CDC42__P60953	CDC42	1.019231158	0.7556398	0.027481286	0.121685175	16.50793333	16.8254
CDC42_1__P60953_1	CDC42_1	1.109299691	0.117358106	0.149649181	0.93048691	15.80303333	17.5303
CDC45__O75419_3	CDC45	0.82647552	0.055869862	-0.274956007	1.252822398	18.25006667	15.08323333
CDC5L__Q99459	CDC5L	1.073664871	0.171775787	0.102543747	0.765038053	16.0746	17.25873333
CDC6__Q99741	CDC6	0.200216159	7.3009E-05	-2.320369679	4.136623328	27.77276667	5.560556667
CDC7__O00311	CDC7	0.796811017	0.01464552	-0.327690501	1.834295191	18.55136667	14.78193333
CDC73__Q6P1J9	CDC73	1.007226014	0.912629941	0.010387449	0.039705287	16.60666667	16.72666667
CDCA2__Q69YH5	CDCA2	0.827662402	0.042680568	-0.272885674	1.369769812	18.23823333	15.0951
CDCA5__Q96FF9	CDCA5	0.860655509	0.001616749	-0.216492203	2.791357265	17.91483333	15.4185
CDCA7L__Q96GN5	CDCA7L	0.618080085	3.77767E-05	-0.694134313	4.422775794	20.60056667	12.7328
CDCA8__Q53HL2	CDCA8	0.906617679	0.250921567	-0.1414338	0.60046201	17.48296667	15.85036667
CDH17__Q12864	CDH17	0.785940717	0.013885134	-0.347507599	1.857449932	18.6643	14.66903333
CDK1__P06493	CDK1	0.871492122	0.046028059	-0.198440472	1.336977338	17.8111	15.52223333
CDK10__Q15131	CDK10	0.85961056	0.020667551	-0.218244888	1.684710987	17.9249	15.40843333
CDK11A__Q9UQ88	CDK11A	0.920781296	0.513877247	-0.119069567	0.289140611	17.35406667	15.9793
CDK11B__P21127	CDK11B	1.068218106	0.335556146	0.095206243	0.474234803	16.11693333	17.2164
CDK12__Q9NYV4	CDK12	1.028946957	0.098832288	0.041168613	1.005101151	16.4289	16.90446667
CDK13__Q14004	CDK13	0.94747461	0.049899895	-0.077840812	1.301900365	17.11616667	16.21713333
CDK16__Q00536_2	CDK16	0.975691097	0.60275135	-0.035503631	0.219861808	16.87173333	16.4616
CDK17__Q00537	CDK17	0.807047122	0.028457291	-0.309275182	1.545806447	18.4463	14.88703333
CDK18__Q07002_3	CDK18	0.854561572	0.040332057	-0.226743651	1.394349623	17.9737	15.35963333
CDK2__P24941	CDK2	0.969897959	0.36396015	-0.044095122	0.438946165	16.92133333	16.41196667
CDK2AP2__O75956	CDK2AP2	0.82872525	0.220130603	-0.271034214	0.657319577	18.22763333	15.1057
CDK4__P11802	CDK4	0.414756202	0.025697101	-1.269664541	1.590115873	23.56116667	9.77214
CDK5__Q00535	CDK5	1.057803706	0.059421924	0.081071935	1.226053293	16.1985	17.13483333
CDK5RAP1__Q96SZ6	CDK5RAP1	0.849669926	0.038377004	-0.235025592	1.415928935	18.02123333	15.3121
CDK5RAP2__Q96SN8	CDK5RAP2	0.748851005	0.000584162	-0.417249393	3.23346663	19.06013333	14.2732
CDK5RAP3__Q96JB5	CDK5RAP3	1.081243418	0.226243818	0.112691351	0.645423279	16.01606667	17.31726667
CDK6__Q00534	CDK6	0.927619874	0.0218691	-0.108394366	1.660169088	17.2925	16.04086667
CDK7__P50613	CDK7	0.81795193	0.000252022	-0.289912035	3.598562027	18.33563333	14.99766667
CDK8__P49336	CDK8	0.930421874	0.021949317	-0.10404308	1.658578983	17.2674	16.06596667
CDK9__P50750_2	CDK9	0.996932711	0.970244629	-0.004431963	0.013118753	16.69226667	16.64106667
CDKAL1__Q5VV42	CDKAL1	0.980023562	0.77949063	-0.029111659	0.108189101	16.83483333	16.49853333
CDKN1B__P46527	CDKN1B	0.886673094	0.018519627	-0.173525797	1.732367765	17.66776667	15.66553333
CDKN2A__Q8N726	CDKN2A	0.288685463	0.005538298	-1.792429636	2.256623659	25.86613333	7.467176667
CDKN2AIP__Q9NXV6	CDKN2AIP	1.123926886	0.075005693	0.168548188	1.124905774	15.6942	17.63913333
CDKN2AIPNL__Q96HQ2	CDKN2AIPNL	1.034643846	0.224853785	0.049134236	0.648099798	16.3829	16.95046667
CDKN2C__P42773	CDKN2C	1.171816768	0.003308727	0.228747	2.480339106	15.34813333	17.9852
CDKN3__Q16667	CDKN3	0.57464602	0.000338018	-0.799254561	3.471060426	21.1688	12.16456667
CDPF1__Q6NVV7	CDPF1	1.209713024	0.001572403	0.274664843	2.803436216	15.0849	18.2484
CDR2__Q01850	CDR2	0.629200486	0.000631165	-0.668408309	3.199856871	20.45993333	12.8734
CDS2__O95674	CDS2	1.292792142	0.021151687	0.370490334	1.674654998	14.5383	18.795
CDT1__Q9H211	CDT1	0.499758539	0.000215831	-1.000696878	3.665885621	22.2258	11.10753333
CDV3__Q9UKY7	CDV3	0.976255316	0.208643215	-0.034669596	0.680595734	16.86693333	16.46643333
CDYL__Q9Y232	CDYL	1.166941146	0.132930397	0.222731801	0.876375698	15.38266667	17.95066667
CEBPG__P53567	CEBPG	0.737415453	0.002013079	-0.439450446	2.696139254	19.18556667	14.14773333
CEBPZ__Q03701	CEBPZ	0.97910853	0.023390114	-0.030459309	1.630967663	16.8426	16.49073333
CECR5__Q9BXW7	CECR5	1.137770775	0.013596711	0.18620993	1.866566137	15.59256667	17.74076667
CELF1__Q92879_4	CELF1	0.916255789	0.143420692	-0.126177686	0.843388185	17.39503333	15.9383
CELF1_1__E9PSH0	CELF1_1	1.083576417	0.252904766	0.1158009	0.597042986	15.99813333	17.3352
CELF2__O95319_3	CELF2	1.095138028	0.012604694	0.131112714	1.899467678	15.90986667	17.4235
CEND1__Q8N111	CEND1	1.245351566	0.139214339	0.316553076	0.856316031	14.8455	18.48786667
CENPB__P07199	CENPB	1.045983526	0.014937423	0.064860129	1.825724318	16.29206667	17.04123333
CENPC__Q03188	CENPC	1.207018318	0.164175909	0.271447571	0.78469057	15.10333333	18.23
CENPE__Q02224	CENPE	0.772870472	0.008629811	-0.371701446	2.063998719	18.8019	14.53143333
CENPF__P49454	CENPF	0.704097161	5.37496E-05	-0.50615357	4.269624715	19.5607	13.77263333
CENPH__Q9H3R5	CENPH	0.616164228	1.0556E-05	-0.698613167	4.976500949	20.62496667	12.70836667
CENPI__Q92674	CENPI	0.938818639	0.629891749	-0.09108161	0.200734081	17.1926	16.14073333
CENPJ__Q9HC77	CENPJ	0.826265375	0.011677018	-0.275322883	1.932668063	18.25216667	15.08113333
CENPK__Q9BS16	CENPK	0.815669592	0.022369094	-0.293943226	1.6503516	18.3587	14.97463333
CENPL__Q8N0S6_2	CENPL	0.708503899	0.42505711	-0.497152303	0.371552715	19.51026667	13.8231
CENPM__Q9NSP4	CENPM	0.678398673	0.000174606	-0.559794746	3.757941469	19.8602	13.47313333
CENPN__Q96H22_3	CENPN	1.036352973	0.74952658	0.051515457	0.125212962	16.36913333	16.9642
CENPP__Q6IPU0	CENPP	0.993479323	0.934830423	-0.009438154	0.029267162	16.72116667	16.61213333
CENPQ__Q7L2Z9	CENPQ	1.038544805	0.408376603	0.054563459	0.388939148	16.35153333	16.9818
CENPT__Q96BT3	CENPT	0.970864678	0.736805888	-0.042657872	0.132646913	16.91303333	16.42026667
CENPU__Q71F23	CENPU	1.030667135	0.246325964	0.043578474	0.608489809	16.41496667	16.91836667
CENPV__Q7Z7K6	CENPV	1.043710888	0.196056534	0.061722136	0.70761868	16.3102	17.02313333
CEP120__Q8N960	CEP120	1.234077728	0.012153408	0.303433265	1.915301913	14.9204	18.41293333
CEP128__Q6ZU80	CEP128	1.016629157	0.734962318	0.023793514	0.133734927	16.5292	16.80406667
CEP152__O94986	CEP152	0.915826258	0.056181875	-0.126854166	1.250403769	17.39893333	15.9344
CEP170__Q5SW79	CEP170	1.045098512	0.009410968	0.063638939	2.026365708	16.29913333	17.0342
CEP192__E9PF99	CEP192	0.948873259	0.367550088	-0.075712696	0.434683469	17.1039	16.22943333
CEP250__Q9BV73	CEP250	0.874136726	0.238922294	-0.194069142	0.621743324	17.78596667	15.54736667
CEP290__O15078	CEP290	0.904453565	0.147454543	-0.144881659	0.831341842	17.50283333	15.8305
CEP350__Q5VT06	CEP350	0.882825974	0.065176248	-0.179799019	1.185910644	17.70386667	15.62943333
CEP41__Q9BYV8	CEP41	0.945319081	0.275190517	-0.08112672	0.560366536	17.13516667	16.1982
CEP44__Q9C0F1_2	CEP44	1.02020202	0.377491034	0.028854863	0.423093359	16.5	16.83333333
CEP55__Q53EZ4	CEP55	0.671354817	0.005670691	-0.57485265	2.246364025	19.9439	13.38943333
CEP57__Q86XR8	CEP57	1.005088916	0.924917645	0.007323136	0.033896935	16.62436667	16.70896667
CEP63__Q96MT8	CEP63	1.205769405	0.114907982	0.269954028	0.939649803	15.1119	18.22146667
CEP76__Q8TAP6	CEP76	0.622454774	0.000691931	-0.683959076	3.159937373	20.545	12.78833333
CEP78__Q5JTW2_2	CEP78	0.865596684	0.022491738	-0.208233123	1.647976978	17.86736667	15.46593333
CEP85__Q6P2H3	CEP85	0.852033626	0.03008689	-0.231017727	1.521622697	17.99823333	15.3351
CEP97__Q8IW35_2	CEP97	0.98852225	0.796564857	-0.016654657	0.098778858	16.76286667	16.57046667
CEPT1__Q9Y6K0	CEPT1	1.174511224	0.016468694	0.2320605	1.78334085	15.3291	18.0042
CERS2__Q96G23	CERS2	1.119375971	0.546091341	0.162694684	0.262734709	15.7279	17.60543333
CERS5__Q8N5B7	CERS5	1.284875737	0.099056398	0.36162884	1.004117467	14.5887	18.74466667
CERS6__Q6ZMG9_2	CERS6	1.197403551	0.18223088	0.259909453	0.739378029	15.16943333	18.16393333
CETN2__P41208	CETN2	1.001306855	0.987027461	0.001884162	0.005670764	16.65576667	16.67753333
CETN3__O15182	CETN3	0.731534502	0.00095297	-0.451002187	3.020920804	19.25076667	14.0826
CFDP1__Q9UEE9	CFDP1	1.106152064	0.035384961	0.145549728	1.451181273	15.82666667	17.5067
CFL1__P23528	CFL1	0.897583617	0.363754466	-0.155881751	0.439191666	17.5662	15.76713333
CGGBP1__Q9UFW8	CGGBP1	1.079276661	0.055713075	0.110064731	1.254042869	16.0312	17.3021
CGN__Q9P2M7	CGN	0.945795909	0.455515906	-0.080399193	0.341496454	17.13093333	16.20236667
CHAC2__Q8WUX2	CHAC2	0.782769532	0.111850037	-0.353340491	0.951363869	18.6975	14.63583333
CHAF1A__Q13111	CHAF1A	0.853848036	0.003198687	-0.227948766	2.495028195	17.9806	15.3527
CHAF1B__Q13112	CHAF1B	0.937111731	0.397310155	-0.093707026	0.400870334	17.20776667	16.1256
CHAMP1__Q96JM3	CHAMP1	1.078066814	0.066035406	0.108446593	1.180223145	16.04053333	17.29276667
CHCHD1__Q96BP2	CHCHD1	1.013299859	0.907794739	0.019061164	0.042012338	16.55656667	16.77676667
CHCHD10__Q8WYQ3	CHCHD10	0.745454831	0.000499069	-0.423807156	3.301839395	19.0972	14.2361
CHCHD2__Q9Y6H1	CHCHD2	0.494404054	0.004186579	-1.016237522	2.3781407	22.30543333	11.02789667
CHCHD3__Q9NX63	CHCHD3	1.154452715	0.073580318	0.207209083	1.13323834	15.47183333	17.8615
CHCHD4__Q8N4Q1_2	CHCHD4	1.139357765	0.237110924	0.188220833	0.625048437	15.581	17.75233333
CHCHD5__Q9BSY4	CHCHD5	0.810359591	0.010030999	-0.303365859	1.998655821	18.41256667	14.9208
CHCHD6__Q9BRQ6	CHCHD6	0.994849299	0.911916121	-0.007450094	0.040045107	16.7097	16.62363333
CHCHD7__Q9BUK0_4	CHCHD7	0.868629602	0.022376707	-0.203186976	1.650203831	17.83836667	15.49493333
CHD1__O14646	CHD1	0.973094878	0.59879878	-0.039347618	0.222719093	16.89393333	16.4394
CHD1L__Q86WJ1	CHD1L	1.009969448	0.614377311	0.014311652	0.211564831	16.584	16.74933333
CHD2__O14647	CHD2	1.094826611	0.276050593	0.130702407	0.559011316	15.9122	17.4211
CHD3__Q12873_3	CHD3	0.987255716	0.747492098	-0.018504279	0.126393394	16.77353333	16.55976667
CHD4__Q14839_2	CHD4	0.9946046	0.854866913	-0.007804991	0.068101492	16.71176667	16.6216
CHD6__Q8TD26	CHD6	1.052321894	0.536513206	0.073576078	0.270419584	16.24176667	17.09156667
CHD7__Q9P2D1	CHD7	0.96885275	0.653278238	-0.04565068	0.184901809	16.93033333	16.403
CHD8__Q9HCK8	CHD8	0.870036223	0.011317989	-0.200852628	1.946230745	17.82496667	15.50836667
CHD9__Q3L8U1	CHD9	0.989689429	0.83101796	-0.014952225	0.08038959	16.75303333	16.5803
CHEK1__O14757	CHEK1	0.517652558	0.01699417	-0.949943991	1.769700033	21.96376667	11.3696
CHEK2__O96017_9	CHEK2	1.072833213	0.011411684	0.101425807	1.942650262	16.08103333	17.25226667
CHERP__Q8IWX8	CHERP	1.059530675	0.068292022	0.083425356	1.165630031	16.18493333	17.14843333
CHFR__Q96EP1	CHFR	1.1433103	0.153602759	0.193217011	0.813600983	15.55226667	17.78106667
CHID1__Q9BWS9	CHID1	1.002611405	0.972301173	0.003762551	0.01219919	16.64493333	16.6884
CHID1_1__E9PKF1	CHID1_1	1.336613004	0.245514242	0.418581815	0.609923311	14.26566	19.06766667
CHKA__P35790	CHKA	0.71445716	0.006201562	-0.485080587	2.207498918	19.4425	13.89083333
CHKB__Q9Y259	CHKB	1.063844981	0.574092729	0.089287942	0.241017953	16.1511	17.18226667
CHM__P24386	CHM	0.937396834	0.375441016	-0.093268173	0.425458283	17.2052	16.1281
CHML__P26374	CHML	0.974095913	0.46143174	-0.037864262	0.335892535	16.88536667	16.44796667
CHMP1A__Q9HD42	CHMP1A	1.072467913	0.223051348	0.100934485	0.651595148	16.0839	17.24946667
CHMP1B__Q7LBR1	CHMP1B	1.091728669	0.027968986	0.126614343	1.553323272	15.93576667	17.39753333
CHMP2A__O43633	CHMP2A	0.999768027	0.997783323	-0.000334705	0.000963759	16.6686	16.66473333
CHMP2B__Q9UQN3	CHMP2B	0.929243081	0.117692208	-0.105872054	0.92925229	17.27793333	16.0554
CHMP3__Q9Y3E7	CHMP3	1.007115216	0.878204404	0.01022874	0.056404389	16.6076	16.72576667
CHMP4A__Q9BY43	CHMP4A	1.104695998	0.057941703	0.143649408	1.237008744	15.8376	17.49573333
CHMP4B__Q9H444	CHMP4B	0.928545531	0.155478093	-0.106955441	0.808330795	17.2842	16.04916667
CHMP5__Q9NZZ3	CHMP5	0.970711347	0.799079413	-0.042885739	0.097410058	16.9144	16.419
CHMP6__Q96FZ7	CHMP6	1.115918478	0.149114045	0.158231637	0.826481448	15.7536	17.57973333
CHMP7__Q8WUX9	CHMP7	0.951516523	0.512216523	-0.071699385	0.290546416	17.08073333	16.2526
CHORDC1__Q9UHD1	CHORDC1	0.917619084	0.115634778	-0.124032699	0.936911528	17.38266667	15.95066667
CHP1__Q99653	CHP1	0.944624862	0.365388127	-0.082186587	0.437245569	17.14126667	16.19206667
CHPF__Q8IZ52	CHPF	0.86038711	0.005479366	-0.216942184	2.261269719	17.9174	15.4159
CHPF2__Q9P2E5	CHPF2	0.832653114	0.125756502	-0.264212506	0.900469551	18.18856667	15.14476667
CHRAC1__Q9NRG0	CHRAC1	0.871535784	0.087905398	-0.198368195	1.055984457	17.81066667	15.52263333
CHST12__Q9NRB3	CHST12	0.981909133	0.806336036	-0.026338572	0.093483931	16.8188	16.51453333
CHST14__Q8NCH0	CHST14	0.999438157	0.99473751	-0.000810795	0.002291505	16.67133333	16.66196667
CHST4__Q8NCG5	CHST4	0.870837387	0.045946402	-0.199524748	1.337748495	17.81733333	15.516
CHSY1__Q86X52	CHSY1	0.874080529	0.012517896	-0.194161893	1.902468646	17.7865	15.54683333
CHTF18__Q8WVB6_2	CHTF18	1.085029503	0.063709009	0.117734272	1.195799148	15.987	17.34636667
CHTF8__P0CG12	CHTF8	0.965781673	0.752998909	-0.050231009	0.123205653	16.9568	16.37656667
CHTF8_1__P0CG13	CHTF8_1	0.997401383	0.959799134	-0.003753891	0.017819646	16.68836667	16.645
CHTOP__Q9Y3Y2_3	CHTOP	1.101072178	0.139322666	0.138909044	0.855978225	15.8649	17.4684
CHUK__O15111	CHUK	1.050566982	0.343571554	0.071168148	0.463982801	16.25566667	17.07766667
CHURC1_FNTB__H0YHI0	CHURC1-FNTB	0.502230061	0.014173888	-0.993579712	1.848511002	22.18923333	11.1441
CIAO1__O76071	CIAO1	0.897589115	0.030441763	-0.155872914	1.5165302	17.56616667	15.7672
CIAPIN1__Q6FI81	CIAPIN1	0.881251634	0.071381496	-0.182374067	1.146414356	17.7187	15.61463333
CIB1__Q99828	CIB1	0.819107909	0.060103316	-0.287874569	1.221101567	18.324	15.00933333
CIC__I3L2J0	CIC	1.07213517	0.03299111	0.100486805	1.481603078	16.08646667	17.24686667
CINP__Q9BW66_3	CINP	0.948356853	0.543015593	-0.076498068	0.265187699	17.10843333	16.2249
CIR1__Q86X95	CIR1	0.664930697	0.04498279	-0.588724112	1.346953611	20.02083333	13.31246667
CIRBP__Q14011	CIRBP	1.071356222	0.628682455	0.09943825	0.20156866	16.0925	17.2408
CIRH1A__Q969X6	CIRH1A	0.943115355	0.101590948	-0.084493853	0.993144987	17.1546	16.17876667
CISD1__Q9NZ45	CISD1	1.025298023	0.782674047	0.036043318	0.106419067	16.45846667	16.87483333
CISD2__Q8N5K1	CISD2	1.275307678	0.116094651	0.350845351	0.93518779	14.65003333	18.6833
CISD3__P0C7P0	CISD3	1.302333184	0.164381209	0.38109859	0.78414783	14.47806667	18.85526667
CIT__O14578_4	CIT	0.838965472	0.003149615	-0.253316658	2.501742569	18.12613333	15.2072
CIZ1__Q9ULV3	CIZ1	0.846100025	0.080850361	-0.241099867	1.092318038	18.0561	15.27726667
CKAP2__Q8WWK9	CKAP2	0.908546279	0.11092306	-0.138368091	0.95497816	17.4653	15.86803333
CKAP5__Q14008	CKAP5	0.95522534	0.0972355	-0.066086987	1.01217515	17.04833333	16.285
CKB__P12277	CKB	0.641344525	0.132544491	-0.640828526	0.877638317	20.30853333	13.02476667
CKMT1A__P12532	CKMT1A	1.045075555	0.083704792	0.063607248	1.077249679	16.2993	17.034
CKS1B__P61024	CKS1B	0.662586683	0.000753901	-0.593818887	3.122685559	20.0491	13.28426667
CLASP1__Q7Z460	CLASP1	1.059660115	0.344052807	0.083601596	0.463374895	16.1839	17.14943333
CLASP2__F5H604	CLASP2	1.063987748	0.202293188	0.089481538	0.694018741	16.14996667	17.18336667
CLASRP__Q8N2M8	CLASRP	0.937111609	0.485039051	-0.093707214	0.314223295	17.20773333	16.12556667
CLCC1__Q96S66	CLCC1	1.044329235	0.630270078	0.062576608	0.20047331	16.30526667	17.02806667
CLCN3__P51790	CLCN3	1.142079874	0.013839732	0.191663552	1.858872326	15.5612	17.77213333
CLCN7__P51798	CLCN7	1.175719837	0.020252226	0.23354432	1.693527233	15.3206	18.01273333
CLDND1__Q9NY35	CLDND1	1.032826075	0.652204154	0.04659733	0.185616439	16.39753333	16.9358
CLEC16A__Q2KHT3	CLEC16A	0.974349254	0.507991584	-0.037489097	0.294143483	16.8832	16.45013333
CLEC2B__Q92478	CLEC2B	0.973184424	0.815629885	-0.039214866	0.08850687	16.89316667	16.44016667
CLEC2D__Q9UHP7_3	CLEC2D	0.793521091	0.016857301	-0.333659526	1.773211971	18.58543333	14.74793333
CLGN__O14967	CLGN	1.238756951	0.077852594	0.308893153	1.108726911	14.8892	18.4441
CLIC1__O00299	CLIC1	1.070406234	0.250419087	0.098158424	0.601332573	16.0999	17.23343333
CLIC2__O15247	CLIC2	0.974594862	0.737361631	-0.037125477	0.132319465	16.8811	16.45223333
CLIC4__Q9Y696	CLIC4	1.055582963	0.272794693	0.078039971	0.564164083	16.216	17.11733333
CLIC6__Q96NY7	CLIC6	1.141671575	0.000312907	0.191147689	3.504584473	15.56416667	17.76916667
CLINT1__Q14677_3	CLINT1	0.996418425	0.938776985	-0.005176395	0.027437566	16.69656667	16.63676667
CLIP1__P30622	CLIP1	1.104678279	0.034081628	0.143626267	1.467479664	15.83773333	17.4956
CLK1__P49759_3	CLK1	0.917087946	0.408356013	-0.124868004	0.388961045	17.3875	15.94586667
CLK2__P49760	CLK2	0.844538598	0.085708719	-0.243764735	1.066974993	18.07136667	15.26196667
CLK3__P49761	CLK3	0.90765618	0.006715421	-0.139782187	2.172926747	17.47346667	15.8599
CLN3__Q13286	CLN3	0.962275221	0.73771026	-0.055478515	0.132114177	16.98706667	16.34623333
CLNS1A__P54105	CLNS1A	0.752162166	0.001608697	-0.410884355	2.793525776	19.02413333	14.30923333
CLP1__Q92989	CLP1	1.064550227	0.177965816	0.09024402	0.749663409	16.14556667	17.18776667
CLPB__Q9H078	CLPB	1.001324877	0.967629769	0.001910129	0.014290779	16.65563333	16.6777
CLPP__Q16740	CLPP	1.166922364	0.001440215	0.22270858	2.841572546	15.3828	17.95053333
CLPTM1__O96005	CLPTM1	1.078563545	0.565937712	0.109111177	0.247231365	16.0367	17.2966
CLPTM1L__G5E9Z2	CLPTM1L	1.266859199	0.171170636	0.341256189	0.766570734	14.70463333	18.6287
CLPX__O76031	CLPX	0.984662528	0.578339686	-0.022298738	0.237817005	16.79546667	16.53786667
CLSPN__Q9HAW4	CLSPN	0.593843937	0.001084471	-0.751844256	2.964782045	20.9138	12.41953333
CLTA__P09496_2	CLTA	0.952339488	0.629930663	-0.07045214	0.200707251	17.07353333	16.2598
CLTB__P09497_2	CLTB	1.198826706	0.030906111	0.261623128	1.509955646	15.1596	18.17373333
CLTC__Q00610	CLTC	1.046037946	0.02712892	0.064935187	1.566567498	16.29163333	17.04166667
CLUAP1__Q96AJ1	CLUAP1	0.866094522	0.125969354	-0.207403612	0.899735097	17.8626	15.4707
CLUH__O75153	CLUH	0.892466281	0.008171341	-0.164130432	2.087706666	17.6137	15.71963333
CLUH_1__I3L2B0	CLUH_1	0.807989514	0.022979582	-0.307591526	1.638657872	18.43666667	14.89663333
CLYBL__Q8N0X4	CLYBL	1.167601265	0.004543082	0.223547679	2.342649428	15.37796667	17.95533333
CMAS__Q8NFW8	CMAS	1.003301441	0.718832783	0.004755127	0.143372125	16.6392	16.69413333
CMBL__Q96DG6	CMBL	1.080016224	0.259743955	0.111052985	0.585454552	16.0255	17.3078
CMC1__Q7Z7K0	CMC1	1.065283615	0.567600365	0.091237577	0.245957334	16.13983333	17.1935
CMC2__Q9NRP2	CMC2	0.940824268	0.407458596	-0.088002821	0.389916516	17.17483333	16.1585
CMC4__P56277	CMC4	1.286137548	0.026186713	0.363044942	1.581919011	14.58063333	18.7527
CMPK1__P30085	CMPK1	0.949545756	0.580189443	-0.074690574	0.236430178	17.098	16.23533333
CMSS1__Q9BQ75	CMSS1	0.921720632	0.044476372	-0.117598551	1.351870647	17.34556667	15.98776667
CMTM7__Q96FZ5	CMTM7	1.094425059	0.499397233	0.13017317	0.301553869	15.91526667	17.41806667
CMTR1__Q8N1G2	CMTR1	1.047644594	0.381430292	0.067149376	0.418584819	16.27886667	17.05446667
CMTR2__Q8IYT2	CMTR2	0.9341013	0.086796122	-0.098349081	1.06149968	17.23453333	16.0988
CNBP__P62633_6	CNBP	0.768820266	0.220456162	-0.379281728	0.656677758	18.84493333	14.48836667
CNDP2__Q96KP4	CNDP2	1.075358258	0.077912014	0.104817377	1.108395571	16.0615	17.27186667
CNIH4__Q9P003	CNIH4	1.099843352	0.227238789	0.137298058	0.643517533	15.8742	17.45913333
CNN2__Q99439	CNN2	1.077421338	0.061559539	0.107582543	1.210704641	16.04553333	17.2878
CNNM3__Q8NE01	CNNM3	1.060530133	0.650509756	0.084785613	0.186746185	16.17706667	17.15626667
CNNM4__Q6P4Q7	CNNM4	1.076838885	0.472626589	0.106802412	0.325481849	16.05003333	17.2833
CNOT1__A5YKK6	CNOT1	0.893908804	0.00296957	-0.161800438	2.52730642	17.60026667	15.73303333
CNOT10__Q9H9A5_6	CNOT10	0.987366325	0.599351569	-0.018342653	0.222318353	16.77263333	16.56073333
CNOT11__Q9UKZ1	CNOT11	1.006696339	0.909214491	0.009628573	0.041333651	16.61106667	16.7223
CNOT2__Q9NZN8	CNOT2	0.928379968	0.391447295	-0.107212701	0.407326704	17.28566667	16.04766667
CNOT3__O75175	CNOT3	1.106677958	0.04281238	0.146235461	1.368430628	15.8227	17.51063333
CNOT4__O95628_6	CNOT4	0.870566295	0.198816456	-0.19997393	0.701547671	17.81993333	15.51343333
CNOT6__Q9ULM6	CNOT6	0.80518449	0.000149765	-0.312608713	3.8245893	18.46533333	14.868
CNOT6L__Q96LI5	CNOT6L	1.00597982	0.638500836	0.008601365	0.19483853	16.617	16.71636667
CNOT7__Q9UIV1	CNOT7	0.935308382	0.427881484	-0.096485978	0.368676506	17.22376667	16.10953333
CNP__P09543	CNP	1.05189862	0.14343001	0.072995667	0.843359971	16.24513333	17.08823333
CNPY2__Q9Y2B0	CNPY2	1.111751911	0.014622359	0.152834885	1.834982558	15.78466667	17.54863333
CNPY3__Q9BT09	CNPY3	0.994139231	0.917688524	-0.008480177	0.037304699	16.71566667	16.6177
CNPY4__Q8N129	CNPY4	1.072775135	0.122966611	0.101347704	0.910212798	16.0815	17.25183333
CNST__Q6PJW8	CNST	1.201341056	0.244959969	0.264645784	0.610904881	15.1423	18.19106667
CNTNAP1__P78357	CNTNAP1	1.212274127	0.205141187	0.277715967	0.687947136	15.06746667	18.2659
CNTRL__Q7Z7A1	CNTRL	0.806785927	0.057720689	-0.309742177	1.238668491	18.44896667	14.88436667
COA1__Q9GZY4	COA1	1.113329403	0.37113892	0.154880508	0.4304635	15.7729	17.56043333
COA3__Q9Y2R0	COA3	1.091026569	0.169526083	0.125686234	0.770763473	15.94113333	17.3922
COA4__Q9NYJ1_2	COA4	0.877710472	0.127574574	-0.188182974	0.894235873	17.75213333	15.58123333
COA5__Q86WW8	COA5	0.80863224	0.019807292	-0.30644437	1.703174897	18.43013333	14.9032
COA6__Q5JTJ3_2	COA6	0.948316945	0.232217139	-0.07655878	0.634105731	17.10876667	16.22453333
COASY__Q13057_2	COASY	0.985162893	0.658444107	-0.021565807	0.181481085	16.79123333	16.5421
COBLL1__Q53SF7	COBLL1	1.014528782	0.836294794	0.020809794	0.077640607	16.54646667	16.78686667
COG1__Q8WTW3	COG1	1.143041751	0.038351931	0.1928781	1.416212761	15.5542	17.7791
COG2__Q14746	COG2	1.055618823	0.19181963	0.078088981	0.717106951	16.21573333	17.11763333
COG3__Q96JB2	COG3	1.037639273	0.191347305	0.053304989	0.71817765	16.3588	16.97453333
COG4__Q9H9E3	COG4	1.106648999	0.09050527	0.146197708	1.043326133	15.82293333	17.51043333
COG5__Q9UP83_2	COG5	1.042104102	0.383950024	0.059499405	0.415725301	16.32303333	17.0103
COG6__Q9Y2V7	COG6	1.116986932	0.125860831	0.159612307	0.900109407	15.74563333	17.58766667
COG7__P83436	COG7	0.995492188	0.883125834	-0.006518101	0.053977411	16.70433333	16.62903333
COG8__Q96MW5	COG8	1.083237852	0.180204881	0.115350057	0.744233451	16.00073333	17.3326
COIL__P38432	COIL	1.021141136	0.383600015	0.030182281	0.416121385	16.49233333	16.841
COL4A3BP__Q9Y5P4_3	COL4A3BP	0.968162995	0.22946568	-0.046678142	0.63928226	16.93626667	16.39706667
COLGALT1__Q8NBJ5	COLGALT1	0.945078756	0.131320435	-0.081493536	0.881667686	17.13726667	16.19606667
COMMD1__Q8N668	COMMD1	0.858977934	0.130160898	-0.219307024	0.885519463	17.931	15.40233333
COMMD10__Q9Y6G5	COMMD10	1.072296272	0.396204501	0.100703573	0.402080595	16.0852	17.2481
COMMD2__Q86X83	COMMD2	0.852266897	0.213839667	-0.230622798	0.669911731	17.99596667	15.33736667
COMMD3__Q9UBI1	COMMD3	0.903953178	0.114141482	-0.145680048	0.942556494	17.50743333	15.8259
COMMD3_BMI1__R4GMX3	COMMD3-BMI1	0.789084794	0.017700156	-0.341747757	1.752022915	18.6315	14.70183333
COMMD4__Q9H0A8	COMMD4	1.104540968	0.381102274	0.14344693	0.41895846	15.83876667	17.49456667
COMMD5__Q9GZQ3	COMMD5	1.061001523	0.431400456	0.085426727	0.3651194	16.17336667	17.15996667
COMMD6__Q7Z4G1	COMMD6	1.09162785	0.480490015	0.126481106	0.318315633	15.93656667	17.3968
COMMD7__Q86VX2	COMMD7	0.956883933	0.648263592	-0.063584154	0.188248369	17.03386667	16.29943333
COMMD8__Q9NX08	COMMD8	0.957086996	0.434828866	-0.063278028	0.361681633	17.03213333	16.30123333
COMMD9__Q9P000	COMMD9	0.87036663	0.000816287	-0.200304851	3.08815699	17.8218	15.5115
COMT__P21964	COMT	1.123137743	0.336045596	0.167534872	0.473601791	15.70003333	17.6333
COMTD1__Q86VU5	COMTD1	1.075263663	0.226177518	0.104690463	0.645550566	16.0622	17.2711
COPA__P53621	COPA	0.93105366	0.010120543	-0.103063777	1.994796186	17.26173333	16.0716
COPB1__P53618	COPB1	1.013218795	0.667392034	0.018945744	0.175618981	16.55723333	16.7761
COPB2__P35606	COPB2	1.042431558	0.061353398	0.059952665	1.21216138	16.3204	17.0129
COPE__O14579	COPE	0.881904715	0.121063651	-0.181305306	0.916986234	17.71253333	15.62076667
COPG1__Q9Y678	COPG1	1.005808822	0.677709597	0.008356113	0.168956364	16.6184	16.71493333
COPG2__Q9UBF2	COPG2	1.063208454	0.092038161	0.088424481	1.036032065	16.15606667	17.17726667
COPRS__Q9NQ92	COPRS	1.605163956	0.018674604	0.682720666	1.728748591	12.7951	20.53823333
COPS2__P61201_2	COPS2	0.944275185	0.409446028	-0.082720738	0.387803337	17.14436667	16.189
COPS3__Q9UNS2	COPS3	0.974557848	0.249199515	-0.037180272	0.603452807	16.88143333	16.45193333
COPS4__Q9BT78	COPS4	1.008625036	0.851444927	0.012389941	0.069843438	16.5951	16.73823333
COPS5__Q92905	COPS5	1.036342569	0.315918332	0.051500974	0.500425172	16.36923333	16.96413333
COPS6__Q7L5N1	COPS6	0.958929093	0.093038494	-0.060503955	1.031337328	17.0161	16.31723333
COPS7A__Q9UBW8	COPS7A	1.049094199	0.192791519	0.069144224	0.714912074	16.26736667	17.066
COPS7B__Q9H9Q2	COPS7B	0.977898957	0.622792777	-0.032242691	0.205656433	16.8529	16.48043333
COPS8__Q99627	COPS8	0.951253778	0.327801515	-0.072097816	0.484389044	17.08303333	16.2503
COPZ1__P61923	COPZ1	0.943498608	0.085033175	-0.083907705	1.070411605	17.1512	16.18213333
COPZ2__Q9P299	COPZ2	1.019742968	0.591357385	0.028205558	0.228149976	16.50376667	16.8296
COQ3__Q9NZJ6	COQ3	1.133606435	0.025163622	0.180919853	1.599226841	15.623	17.71033333
COQ4__Q9Y3A0	COQ4	0.766796938	0.027531926	-0.383083518	1.560163404	18.86653333	14.4668
COQ5__Q5HYK3	COQ5	1.153919056	0.106681621	0.206542026	0.971910396	15.47566667	17.85766667
COQ6__Q9Y2Z9	COQ6	1.104102579	0.045787356	0.142874215	1.339254435	15.84206667	17.49126667
COQ7__Q99807	COQ7	1.276947072	0.011347854	0.352698729	1.945086248	14.6395	18.69386667
COQ9__O75208	COQ9	1.257993863	0.002343091	0.331124884	2.63021084	14.76236667	18.57096667
CORO1A__P31146	CORO1A	1.06205975	0.370184526	0.086864933	0.431581739	16.16506667	17.16826667
CORO1A_1__H3BTU6	CORO1A_1	1.449521486	0.03187865	0.535576718	1.496500079	13.6081	19.72523333
CORO1C__Q9ULV4_3	CORO1C	1.066611006	0.148490158	0.09303412	0.828302331	16.12946667	17.20386667
CORO2A__Q92828	CORO2A	0.924755604	0.590709757	-0.112855956	0.228625855	17.31823333	16.01513333
CORO7__P57737_3	CORO7	1.018558628	0.274259154	0.026529024	0.561838867	16.51343333	16.8199
COTL1__Q14019	COTL1	1.065872408	0.078558304	0.092034748	1.1048079	16.13523333	17.1981
COX11__Q9Y6N1	COX11	0.905959937	0.443940322	-0.142480842	0.352675407	17.489	15.84433333
COX15__Q7KZN9	COX15	1.197998061	0.175128857	0.260625574	0.756642286	15.1653	18.168
COX16__Q9P0S2	COX16	0.698194817	0.156139376	-0.518298447	0.806487559	19.62866667	13.70463333
COX17__Q14061	COX17	1.113528045	0.0599922	0.155137894	1.221905211	15.77143333	17.56193333
COX18__Q8N8Q8	COX18	0.749068184	0.158941439	-0.416831049	0.79876286	19.05776667	14.27556667
COX19__Q49B96	COX19	1.053761255	0.319725226	0.07554804	0.495223096	16.2304	17.10296667
COX20__Q5RI15_2	COX20	1.499731279	0.005780102	0.584704022	2.238064488	13.33476667	19.99856667
COX4I1__P13073	COX4I1	0.937430737	0.565347606	-0.093215996	0.247684442	17.20493333	16.12843333
COX5A__P20674	COX5A	0.881467545	0.576189793	-0.182020644	0.239434439	17.71666667	15.61666667
COX5B__P10606	COX5B	1.213008494	0.016693855	0.278589652	1.777443354	15.06246667	18.2709
COX6B1__P14854	COX6B1	1.027805266	0.725950041	0.039566949	0.139093266	16.43813333	16.8952
COX6C__P09669	COX6C	1.14527364	0.151340345	0.195692343	0.82004528	15.53803333	17.7953
COX7A2__P14406	COX7A2	1.301165311	0.024937399	0.379804266	1.603148852	14.4854	18.8479
COX7A2L__O14548	COX7A2L	1.05965369	0.577033796	0.083592849	0.23879875	16.18396667	17.1494
COX7B__P24311	COX7B	0.899299159	0.256216852	-0.153126976	0.591392309	17.55033333	15.783
COX7C__P15954	COX7C	1.183784976	0.105544763	0.243407052	0.97656331	15.26403333	18.06933333
CPD__O75976	CPD	1.083278995	0.212227762	0.115404852	0.673197807	16.00043333	17.33293333
CPEB3__Q8NE35	CPEB3	0.955586715	0.521685673	-0.065541299	0.28259109	17.0452	16.28816667
CPEB4__Q17RY0	CPEB4	0.967198925	0.430465085	-0.048115454	0.366062068	16.94456667	16.38876667
CPNE1__Q99829	CPNE1	1.091560137	0.077844645	0.126391614	1.108771255	15.93706667	17.39626667
CPNE3__O75131	CPNE3	0.976643975	0.395053941	-0.034095356	0.403343601	16.8636	16.46973333
CPNE7__Q9UBL6	CPNE7	0.892285538	0.123024363	-0.164422638	0.910008875	17.6154	15.71796667
CPNE8__Q86YQ8	CPNE8	0.756728269	0.011857437	-0.402152754	1.926009167	18.97466667	14.35866667
CPOX__P36551	CPOX	1.044101445	0.471946547	0.062261891	0.326107187	16.3071	17.02626667
CPSF1__Q10570	CPSF1	0.991056176	0.736260606	-0.012961259	0.132968436	16.74153333	16.5918
CPSF2__Q9P2I0	CPSF2	0.961389999	0.343672373	-0.056806299	0.463855379	16.99473333	16.33856667
CPSF3__Q9UKF6	CPSF3	0.804212471	0.000116007	-0.314351386	3.935517309	18.4753	14.85806667
CPSF3L__Q5TA45	CPSF3L	0.876264133	0.008133233	-0.190562287	2.089736801	17.7658	15.56753333
CPSF4__O95639	CPSF4	0.95013885	0.336132771	-0.073789736	0.473489145	17.0928	16.24053333
CPSF6__Q16630_2	CPSF6	0.950446945	0.416425346	-0.073321999	0.380462845	17.0901	16.24323333
CPSF7__Q8N684_3	CPSF7	1.095061312	0.302681738	0.131011648	0.519013781	15.91043333	17.4229
CPT1A__P50416	CPT1A	1.223622856	0.029083735	0.29115896	1.53634982	14.99056667	18.3428
CPT2__P23786	CPT2	1.192775681	0.005228968	0.254322749	2.281584002	15.20143333	18.1319
CRBN__Q96SW2	CRBN	0.912000107	0.106190022	-0.132894101	0.97391629	17.43373333	15.89956667
CRCP__O75575	CRCP	0.993978186	0.949886714	-0.008713905	0.022328187	16.717	16.61633333
CREB1__P16220	CREB1	0.848603103	0.019496391	-0.236838141	1.710045782	18.03163333	15.3017
CREBBP__Q92793	CREBBP	0.890866735	0.047581666	-0.166718459	1.322560353	17.6286	15.70473333
CRELD2__Q6UXH1_5	CRELD2	1.062604162	0.3834693	0.087604268	0.416269399	16.1608	17.17253333
CRIP1__P50238	CRIP1	0.868275376	0.510557593	-0.203775424	0.291955261	17.84176667	15.49156667
CRK__P46108	CRK	1.094683902	0.095343174	0.130514341	1.020710395	15.9133	17.42003333
CRKL__P46109	CRKL	1.020026543	0.688277371	0.028606695	0.162236509	16.50143333	16.8319
CRLF3__Q8IUI8	CRLF3	1.075050424	0.07554507	0.104404329	1.121793873	16.06386667	17.26946667
CRNKL1__Q9BZJ0	CRNKL1	0.993978186	0.910992051	-0.008713905	0.040485413	16.717	16.61633333
CROCC__Q5TZA2	CROCC	1.083587183	0.149558099	0.115815235	0.825190063	15.99806667	17.3353
CRTAP__O75718	CRTAP	0.794716713	0.019572822	-0.33148741	1.708346548	18.57303333	14.7603
CRTC2__Q53ET0	CRTC2	1.112744497	0.028494072	0.154122367	1.545245483	15.77726667	17.55606667
CRY2__Q49AN0	CRY2	0.766679681	0.122448197	-0.383304149	0.912047604	18.86776667	14.46553333
CRYBG3__B4DLE8	CRYBG3	0.913390301	0.101182895	-0.130696624	0.994892899	17.42106667	15.91223333
CRYBG3_1__Q68DQ2	CRYBG3_1	0.897115625	0.143792486	-0.156634155	0.842263808	17.57053333	15.7628
CRYL1__Q9Y2S2	CRYL1	1.106003584	0.003976956	0.145356061	2.400449216	15.82776667	17.50556667
CRYZ__Q08257	CRYZ	0.960893931	0.634679693	-0.057550907	0.197445397	16.99906667	16.3343
CRYZL1__O95825	CRYZL1	1.0550951	0.108510842	0.07737304	0.964526868	16.21983333	17.11346667
CS__O75390	CS	1.110907057	0.015882697	0.15173812	1.799075745	15.791	17.54233333
CSDE1__O75534_3	CSDE1	0.826746094	0.003829455	-0.274483771	2.41686301	18.2474	15.08596667
CSE1L__P55060	CSE1L	1.007675335	0.769081494	0.011030889	0.114027639	16.60296667	16.7304
CSGALNACT2__Q8N6G5	CSGALNACT2	1.252416841	0.079613659	0.324714813	1.099012418	14.79893333	18.53443333
CSK__P41240	CSK	0.935911707	0.043850405	-0.095555661	1.358026395	17.21843333	16.11493333
CSNK1A1__Q71TU5	CSNK1A1	0.980450949	0.837042014	-0.028482639	0.077252743	16.83116667	16.50213333
CSNK1A1_1__P48729	CSNK1A1_1	0.85172998	0.02040896	-0.231531962	1.690179127	18.00116667	15.33213333
CSNK1D__P48730	CSNK1D	0.797756041	0.019665164	-0.325980467	1.706302425	18.54163333	14.7917
CSNK1E__P49674	CSNK1E	0.794932546	0.00141467	-0.331095648	2.849345	18.5708	14.76253333
CSNK1G3__Q9Y6M4_2	CSNK1G3	0.98087075	0.806263265	-0.02786505	0.093523127	16.82763333	16.50573333
CSNK2A1__P68400	CSNK2A1	0.958721895	0.326765647	-0.060815715	0.485763608	17.0179	16.31543333
CSNK2A2__P19784	CSNK2A2	1.040241728	0.629200095	0.056918816	0.201211221	16.33793333	16.9954
CSNK2B__P67870	CSNK2B	0.935907835	0.150861579	-0.095561629	0.821421351	17.21843333	16.11486667
CSPP1__Q1MSJ5	CSPP1	0.888877346	0.151406117	-0.169943736	0.819856578	17.64716667	15.68616667
CSRP1__P21291	CSRP1	1.037217972	0.328000088	0.05271911	0.484126039	16.36216667	16.97113333
CSRP2BP__Q9H8E8	CSRP2BP	1.045052507	0.718179169	0.06357543	0.143767196	16.2995	17.03383333
CST3__P01034	CST3	0.351614774	0.000875247	-1.507932406	3.057869554	24.66186667	8.671476667
CSTB__P04080	CSTB	1.12468714	0.227422536	0.169523736	0.643166502	15.6886	17.64476667
CSTF1__Q05048	CSTF1	0.978804998	0.455371202	-0.030906626	0.341634438	16.84516667	16.48813333
CSTF2__P33240	CSTF2	1.018931502	0.625920119	0.027057069	0.203481089	16.5104	16.82296667
CSTF2T__Q9H0L4	CSTF2T	0.968854657	0.00700692	-0.045647839	2.154472838	16.9303	16.403
CSTF3__Q12996	CSTF3	1.099704362	0.048180896	0.13711573	1.317125132	15.87526667	17.4581
CT45A1__Q5HYN5	CT45A1	1.060464388	0.181820376	0.084696174	0.740357448	16.17756667	17.15573333
CT45A5__Q6NSH3	CT45A5	1.137209099	0.148385371	0.185497547	0.828608914	15.59663333	17.73663333
CTAG1A__P78358	CTAG1A	0.474077191	0.000125518	-1.07680611	3.901293468	22.61303333	10.72032333
CTAG2__O75638_2	CTAG2	0.462532724	0.048710045	-1.112372655	1.312381473	22.79153333	10.54183
CTAGE5__O15320_5	CTAGE5	1.389383491	0.073761021	0.47444486	1.13217308	13.9506	19.38273333
CTBP1__Q13363	CTBP1	1.145457744	0.021505727	0.195924239	1.667445865	15.5367	17.79663333
CTC1__Q2NKJ3	CTC1	1.104080443	0.171654147	0.142845291	0.7653457	15.84223333	17.4911
CTCF__P49711	CTCF	1.068457675	0.13962244	0.09552976	0.855044777	16.11506667	17.21826667
CTDP1__Q9Y5B0	CTDP1	1.031182717	0.275250524	0.044299989	0.560271846	16.4108	16.92253333
CTDSPL2__Q05D32	CTDSPL2	1.132744269	0.045541597	0.179822191	1.341591749	15.6293	17.704
CTH__P32929	CTH	1.162945323	0.009060668	0.217783269	2.042839764	15.4111	17.92226667
CTIF__O43310_2	CTIF	1.119883661	0.159502701	0.163348866	0.797231958	15.72413333	17.6092
CTNNA1__P35221_2	CTNNA1	0.526505478	0.003225935	-0.925479553	2.491344415	21.83636667	11.49696667
CTNNBL1__Q8WYA6	CTNNBL1	0.988111096	0.663836583	-0.017254838	0.177938818	16.76633333	16.567
CTPS1__P17812	CTPS1	0.929782919	0.31375356	-0.105034173	0.503411338	17.2731	16.06023333
CTPS2__Q9NRF8	CTPS2	1.124452687	0.02904275	0.169222959	1.536962266	15.6903	17.643
CTR9__Q6PD62	CTR9	1.019430965	0.245109463	0.02776408	0.610639921	16.5063	16.82703333
CTRB1__P17538	CTRB1	1.483554146	0.210658925	0.569057583	0.676420137	13.42162	19.9117
CTSA__P10619	CTSA	0.882471758	0.001281367	-0.180377986	2.892326426	17.70723333	15.62613333
CTSB__P07858	CTSB	0.845607546	0.100988344	-0.241939843	0.995728749	18.0609	15.27243333
CTSC__P53634	CTSC	0.954621507	0.402289656	-0.066999255	0.395461134	17.0536	16.27973333
CTSO__P43234	CTSO	1.075868855	0.4941624	0.105502229	0.306130302	16.05753333	17.2758
CTSS__P25774	CTSS	0.937931917	0.083492052	-0.092444892	1.078354863	17.20046667	16.13286667
CTTN__Q14247_2	CTTN	0.982616419	0.775099332	-0.025299749	0.110642637	16.8128	16.52053333
CTU1__Q7Z7A3	CTU1	0.93587979	0.010845871	-0.095604862	1.964735567	17.2187	16.11463333
CTU2__Q2VPK5	CTU2	0.956436081	0.266821807	-0.064259538	0.573778679	17.0378	16.29556667
CUEDC2__Q9H467	CUEDC2	0.340263657	5.55834E-05	-1.555275029	4.255054822	24.87073333	8.462606667
CUL1__Q13616	CUL1	1.023980116	0.470577044	0.034187701	0.327369262	16.4692	16.86413333
CUL2__Q13617_2	CUL2	0.970373465	0.365040856	-0.043387995	0.437658526	16.91726667	16.41606667
CUL3__Q13618	CUL3	0.924081589	0.000387095	-0.11390786	3.412182772	17.3243	16.00906667
CUL4A__Q13619	CUL4A	1.072364835	0.287820132	0.100795817	0.540878833	16.0847	17.24866667
CUL4B__Q13620	CUL4B	1.055418185	0.173451294	0.077814747	0.760822455	16.2173	17.11603333
CUL5__Q93034	CUL5	1.062806327	0.341748042	0.087878722	0.466293965	16.1592	17.1741
CUTA__O60888_2	CUTA	0.905707589	0.174535	-0.14288275	0.758117468	17.49133333	15.84203333
CUTC__Q9NTM9	CUTC	1.034153436	0.490465018	0.048450253	0.309391963	16.38683333	16.9465
CUX1__P39880_3	CUX1	1.07439184	0.257095531	0.103520253	0.589905472	16.06896667	17.26436667
CUX1_1__Q13948	CUX1_1	1.096893243	0.069057416	0.13342312	1.160789675	15.89653333	17.4368
CWC15__Q9P013	CWC15	1.041410044	0.551226202	0.058538226	0.258670147	16.32856667	17.00473333
CWC22__Q9HCG8	CWC22	1.086966049	0.1175006	0.120306879	0.929959917	15.97213333	17.36116667
CWC25__Q9NXE8	CWC25	0.909657904	0.112969174	-0.136604004	0.947040046	17.45513333	15.8782
CWC27__Q6UX04	CWC27	1.011641357	0.511393018	0.016697922	0.291245206	16.57023333	16.76313333
CWF19L1__Q69YN2	CWF19L1	0.969159031	0.548063617	-0.045194675	0.261169028	16.9277	16.40563333
CWF19L2__Q2TBE0	CWF19L2	1.057528497	0.351151707	0.08069654	0.454505216	16.20066667	17.13266667
CXADR__P78310	CXADR	1.025189305	0.767314069	0.035890333	0.115026839	16.45936667	16.87396667
CXCR4__P61073_2	CXCR4	0.698962273	0.041413821	-0.516713508	1.382854702	19.6198	13.7135
CXorf38__Q8TB03	CXorf38	0.893233017	0.195037933	-0.162891515	0.709880915	17.60656667	15.72676667
CXorf56__Q9H5V9	CXorf56	0.838078328	0.005030751	-0.254843009	2.298367178	18.1349	15.19846667
CXorf57__Q6NSI4	CXorf57	0.953104065	0.6595255	-0.069294351	0.180768408	17.06686667	16.2665
CXXC1__Q9P0U4_2	CXXC1	1.016462399	0.580073712	0.023556848	0.236516815	16.5306	16.80273333
CYB5A__P00167	CYB5A	1.172050087	0.011114731	0.229034224	1.954101032	15.3465	17.98686667
CYB5B__O43169	CYB5B	1.480298747	0.08807033	0.565888363	1.055170376	13.43924667	19.8941
CYB5R1__Q9UHQ9	CYB5R1	1.145404655	0.018902055	0.195857372	1.723490977	15.5371	17.79626667
CYB5R3__P00387_3	CYB5R3	1.214187183	0.126216203	0.279990849	0.898884889	15.05443333	18.2789
CYB5R4__Q7L1T6	CYB5R4	1.02522004	0.61535495	0.035933584	0.210874301	16.45913333	16.87423333
CYBA__P13498	CYBA	0.51242625	0.002905358	-0.964583712	2.536800364	22.03963333	11.29368667
CYC1__P08574	CYC1	1.027309919	0.652231097	0.03887148	0.185598499	16.44213333	16.89116667
CYCS__P99999	CYCS	1.010963774	0.788897932	0.015731303	0.102979182	16.5758	16.75753333
CYFIP1__Q7L576	CYFIP1	0.944959535	0.350631608	-0.081675543	0.455148936	17.1383	16.195
CYFIP2__Q96F07	CYFIP2	1.01617173	0.704537118	0.023144233	0.152096122	16.53296667	16.80033333
CYLD__Q9NQC7	CYLD	1.000100005	0.998893419	0.00014427	0.000480848	16.66583333	16.6675
CYP20A1__Q6UW02	CYP20A1	1.361126918	0.091880228	0.444801596	1.036777935	14.11756667	19.2158
CYP2U1__Q7Z449	CYP2U1	1.395714546	0.05834108	0.481003909	1.234025535	13.91373333	19.4196
CYP4A11__Q02928_2	CYP4A11	1.504984543	0.082868162	0.58974867	1.081612296	13.30680333	20.02653333
CYP51A1__Q16850	CYP51A1	0.876274694	0.467927835	-0.190544899	0.329821119	17.7657	15.56763333
CYTH1__Q15438	CYTH1	0.895292662	0.047780796	-0.159568734	1.320746616	17.58743333	15.7459
CYTH2__Q99418	CYTH2	1.091859937	0.252452695	0.126787801	0.597819989	15.93476667	17.39853333
CYTIP__O60759	CYTIP	0.847629394	0.026530496	-0.238494476	1.576254632	18.0411	15.29216667
D2HGDH__Q8N465	D2HGDH	1.103934357	0.072902247	0.142654388	1.137259083	15.84333333	17.49
DAD1__P61803	DAD1	1.138262318	0.53226384	0.186833072	0.273873037	15.58896667	17.74433333
DAG1__Q14118	DAG1	0.837191742	0.059081799	-0.256370014	1.22854629	18.14363333	15.1897
DAGLB__Q8NCG7	DAGLB	1.114826627	0.340269327	0.156819365	0.468177198	15.76173333	17.5716
DAK__Q3LXA3	DAK	1.08476661	0.0613662	0.117384677	1.21207077	15.989	17.34433333
DALRD3__Q5D0E6	DALRD3	1.178447724	0.136382693	0.236887762	0.865240739	15.3014	18.0319
DAP__P51397	DAP	1.080399104	0.051635573	0.111564348	1.287051002	16.02256667	17.31076667
DAP3__P51398	DAP3	0.839687621	0.004862923	-0.252075376	2.313102636	18.119	15.2143
DAPK3__O43293	DAPK3	0.994119336	0.965315289	-0.008509049	0.015330815	16.7158	16.6175
DAPP1__Q9UN19	DAPP1	0.86060544	0.062921049	-0.216576134	1.201204046	17.91533333	15.41803333
DARS__P14868	DARS	1.041774625	0.063854969	0.059043203	1.194805305	16.3257	17.0077
DARS2__Q6PI48	DARS2	1.152273339	0.008260488	0.204482989	2.082994298	15.4875	17.84583333
DAXX__Q9UER7	DAXX	0.991726369	0.749883757	-0.011985979	0.125006053	16.7359	16.59743333
DAZAP1__Q96EP5	DAZAP1	1.061545376	0.201503301	0.08616604	0.695717836	16.1691	17.16423333
DBF4__Q9UBU7	DBF4	0.9558009	0.705657934	-0.065217969	0.151405771	17.04333333	16.29003333
DBI__P07108_5	DBI	1.041209946	0.720850351	0.058260999	0.142154886	16.3302	17.00316667
DBN1__Q16643_3	DBN1	0.9517222	0.004400308	-0.071387571	2.356516934	17.07893333	16.2544
DBNL__Q9UJU6_3	DBNL	1.125737365	0.003757634	0.170870286	2.425085579	15.68083333	17.6525
DBR1__Q9UK59	DBR1	1.039147555	0.485273358	0.055400526	0.314013552	16.3467	16.98663333
DBT__P11182	DBT	1.197181458	0.001074416	0.25964184	2.968827413	15.17096667	18.1624
DCAF11__Q8TEB1	DCAF11	0.950055187	0.079148638	-0.073916776	1.101556553	17.09353333	16.2398
DCAF13__Q9NV06	DCAF13	0.891133242	0.076172879	-0.166286936	1.118199629	17.62613333	15.70723333
DCAF15__Q66K64	DCAF15	0.52935212	0.00103723	-0.917700386	2.984124926	21.7957	11.5376
DCAF16__Q9NXF7	DCAF16	0.942043537	0.217989659	-0.086134359	0.661564108	17.16403333	16.16926667
DCAF7__P61962	DCAF7	0.810650984	0.011394568	-0.302847182	1.943302142	18.40956667	14.92373333
DCAF8__G3V3G9	DCAF8	0.987743597	0.695818768	-0.017791505	0.157503861	16.76946667	16.56393333
DCAKD__Q8WVC6	DCAKD	1.221777867	0.11080714	0.28898201	0.955432255	15.003	18.33033333
DCK__P27707	DCK	1.024088704	0.396792393	0.034340683	0.401436663	16.4683	16.865
DCP1A__Q9NPI6	DCP1A	1.059469234	0.193229736	0.083341693	0.713926038	16.1854	17.14793333
DCP1B__Q8IZD4	DCP1B	0.968259904	0.47367099	-0.046533741	0.324523213	16.93546667	16.39793333
DCP2__Q8IU60	DCP2	0.932225267	0.646630215	-0.101249479	0.189344006	17.25126667	16.08206667
DCPS__Q96C86	DCPS	1.10902388	0.071502233	0.149290431	1.145680397	15.8051	17.52823333
DCTD__P32321_2	DCTD	1.065449979	0.433791534	0.091462863	0.362718928	16.13853333	17.1948
DCTN1__Q14203	DCTN1	1.010165396	0.663023435	0.014591527	0.178471121	16.5824	16.75096667
DCTN2__Q13561_2	DCTN2	0.991857287	0.828804934	-0.01179554	0.081547672	16.7348	16.59853333
DCTN3__O75935	DCTN3	1.01249761	0.748388544	0.017918503	0.125872869	16.56316667	16.77016667
DCTN4__Q9UJW0	DCTN4	0.959142052	0.371645663	-0.060183597	0.429870931	17.01423333	16.31906667
DCTN5__Q9BTE1	DCTN5	0.845061145	0.028660633	-0.242872362	1.542714219	18.06626667	15.2671
DCTN6__O00399	DCTN6	0.901574504	0.069098566	-0.149481378	1.160530966	17.52933333	15.804
DCTPP1__Q9H773	DCTPP1	0.997790444	0.968903467	-0.003191243	0.01371949	16.6851	16.64823333
DCUN1D1__Q96GG9	DCUN1D1	1.019775643	0.757060197	0.028251785	0.120869587	16.50346667	16.82983333
DCUN1D4__Q92564	DCUN1D4	0.974828832	0.167505936	-0.036779174	0.775969797	16.8791	16.45423333
DCUN1D5__Q9BTE7	DCUN1D5	1.081490347	0.210506111	0.113020788	0.676735292	16.01416667	17.31916667
DCXR__Q7Z4W1	DCXR	1.198763855	0.026660902	0.26154749	1.57412517	15.16003333	18.1733
DDA1__Q9BW61	DDA1	0.810957743	0.017425233	-0.302301354	1.758821403	18.40646667	14.92686667
DDAH2__O95865	DDAH2	1.058909519	0.487398576	0.08257932	0.312115744	16.1898	17.14353333
DDB1__B4DG00	DDB1	0.983672409	0.915443148	-0.023750158	0.038368622	16.80386667	16.5295
DDB1_1__Q16531	DDB1_1	0.923905682	0.064263916	-0.114182514	1.192032812	17.32586667	16.00746667
DDB2__Q92466	DDB2	1.01735529	0.33462599	0.024823598	0.475440331	16.5233	16.81006667
DDHD1__Q8NEL9	DDHD1	0.981781501	0.81695853	-0.026526112	0.087799988	16.8199	16.51346667
DDHD2__O94830	DDHD2	0.796710938	0.001145038	-0.327871714	2.941180022	18.5524	14.7809
DDI2__Q5TDH0_3	DDI2	1.046500586	0.022794248	0.06557312	1.64217473	16.28796667	17.04536667
DDOST__P39656	DDOST	1.273732677	0.103441004	0.349062526	0.985307273	14.66016667	18.67313333
DDR2__Q16832	DDR2	1.094313108	0.2479334	0.130025585	0.605664964	15.91613333	17.41723333
DDRGK1__Q96HY6	DDRGK1	1.352891351	0.11496496	0.436045982	0.939434508	14.16696667	19.16636667
DDT__P30046	DDT	1.028776161	0.614922905	0.040929118	0.21117933	16.43026667	16.90306667
DDX1__Q92499	DDX1	0.797281073	0.002351683	-0.326839674	2.628621285	18.54653333	14.7868
DDX10__Q13206	DDX10	0.93640085	0.257007343	-0.09480185	0.590054468	17.21406667	16.11926667
DDX12P__Q92771	DDX12P	0.855492531	0.116308278	-0.225172836	0.934389375	17.9647	15.36866667
DDX17__Q92841	DDX17	1.03514074	0.291570386	0.049826933	0.535256588	16.3789	16.95446667
DDX18__Q9NVP1	DDX18	1.064518327	0.445213718	0.090200787	0.351431462	16.1458	17.1875
DDX19A__Q9NUU7	DDX19A	1.079564123	0.420076264	0.110448938	0.376671857	16.029	17.30433333
DDX19B__Q9UMR2	DDX19B	0.977351417	0.191252479	-0.033050703	0.718392927	16.85756667	16.47576667
DDX20__Q9UHI6	DDX20	1.005263823	0.756778951	0.007574174	0.121030956	16.6229	16.7104
DDX21__Q9NR30	DDX21	1.127639068	0.205038827	0.173305367	0.688163891	15.66683333	17.66653333
DDX23__Q9BUQ8	DDX23	1.04248366	0.180801594	0.060024771	0.742797746	16.32	17.01333333
DDX24__Q9GZR7	DDX24	1.003465996	0.94779997	0.00499173	0.02328331	16.63783333	16.6955
DDX26B__Q5JSJ4	DDX26B	1.121172076	0.186507424	0.165007718	0.729303877	15.71456667	17.61873333
DDX27__Q96GQ7	DDX27	1.077600535	0.050284129	0.107822472	1.298569069	16.04413333	17.28916667
DDX28__Q9NUL7	DDX28	0.935374117	0.115362707	-0.096384587	0.937934561	17.22323333	16.11016667
DDX31__Q9H8H2	DDX31	1.136921081	0.106711923	0.185132114	0.971787054	15.59876667	17.73456667
DDX39A__O00148	DDX39A	0.90951378	0.589087171	-0.136832599	0.229820435	17.45643333	15.87686667
DDX39B__Q13838_2	DDX39B	1.06316795	0.136650092	0.088369519	0.864390072	16.1564	17.17696667
DDX3X__O00571	DDX3X	0.898217574	0.163730645	-0.154863146	0.785870027	17.56033333	15.773
DDX41__Q9UJV9	DDX41	0.92696049	0.06864896	-0.109420248	1.163366036	17.2984	16.03493333
DDX42__Q86XP3	DDX42	0.932130002	0.193810881	-0.101396917	0.712621843	17.2521	16.0812
DDX46__Q7L014	DDX46	1.07474045	0.046170548	0.103988291	1.335634972	16.06626667	17.26706667
DDX47__Q9H0S4	DDX47	1.00789302	0.837949131	0.011342515	0.076782345	16.60116667	16.7322
DDX49__Q9Y6V7	DDX49	0.929397487	0.174934689	-0.105632351	0.757124062	17.27653333	16.05676667
DDX5__P17844	DDX5	0.880434456	0.019505325	-0.183712489	1.709846806	17.7264	15.60693333
DDX5_1__J3QR62	DDX5_1	0.989618172	0.872739193	-0.015056102	0.05911552	16.75363333	16.5797
DDX50__Q9BQ39	DDX50	1.096185571	0.134675277	0.13249205	0.870712122	15.9019	17.43143333
DDX51__Q8N8A6	DDX51	0.955810419	0.238057146	-0.0652036	0.623318777	17.04323333	16.2901
DDX52__Q9Y2R4	DDX52	1.096069036	0.517648331	0.13233867	0.285965182	15.9028	17.43056667
DDX54__Q8TDD1_2	DDX54	1.042250069	0.619899834	0.059701468	0.20767848	16.32186667	17.01146667
DDX55__Q8NHQ9	DDX55	1.007622937	0.729643558	0.010955868	0.136889247	16.6034	16.72996667
DDX56__Q9NY93	DDX56	0.914058762	0.116286201	-0.129641181	0.934471817	17.415	15.91833333
DDX59__Q5T1V6	DDX59	1.030722837	0.602873545	0.043656441	0.219773773	16.4145	16.9188
DDX6__P26196	DDX6	0.98366649	0.730249277	-0.023758839	0.136528865	16.8039	16.52943333
DECR1__Q16698	DECR1	1.177915954	0.013015227	0.236236605	1.885548244	15.30516667	18.0282
DECR2__Q9NUI1	DECR2	1.033408908	0.357982855	0.047411225	0.446137773	16.39283333	16.9405
DEF6__Q9H4E7	DEF6	1.105768542	0.035134192	0.145049435	1.454270025	15.82953333	17.5038
DEGS1__O15121	DEGS1	0.786732085	0.191829025	-0.346055673	0.71708568	18.65603333	14.6773
DEK__P35659	DEK	1.090366546	0.003319237	0.124813204	2.478961766	15.94616667	17.38716667
DENND1A__Q8TEH3_6	DENND1A	0.965412668	0.6620626	-0.050782337	0.179100945	16.95996667	16.37336667
DENND1C__Q8IV53	DENND1C	1.003247261	0.924384417	0.004677217	0.034147384	16.63966667	16.6937
DENND4A__Q7Z401_2	DENND4A	1.028969628	0.498058359	0.041200399	0.302719767	16.4287	16.90463333
DENND4B__O75064	DENND4B	1.069478533	0.3622331	0.096907525	0.441011868	16.10713333	17.22623333
DENND4C__R4GN35	DENND4C	1.093311451	0.076536641	0.12870444	1.116130601	15.92373333	17.4096
DENR__O43583	DENR	1.061579376	0.012671205	0.086212248	1.897182085	16.16883333	17.1645
DEPDC5__O75140	DEPDC5	1.109190808	0.070819398	0.149507566	1.149847769	15.80383333	17.52946667
DERA__Q9Y315	DERA	1.010502867	0.49624654	0.015073415	0.304302508	16.5796	16.75373333
DERL1__Q9BUN8	DERL1	1.150801281	0.228251048	0.202638732	0.641587219	15.4981	17.83523333
DERL2__Q9GZP9	DERL2	1.195731936	0.419808654	0.257893997	0.376948613	15.18096667	18.15236667
DERL3__Q96Q80	DERL3	0.825820387	0.204840011	-0.276100061	0.688585208	18.25663333	15.0767
DESI1__Q6ICB0	DESI1	1.010169457	0.892897216	0.014597328	0.049198531	16.58233333	16.75096667
DESI2__Q9BSY9	DESI2	0.860477361	0.069187178	-0.216790859	1.159974381	17.91656667	15.4168
DFFA__O00273	DFFA	1.030382646	0.609049923	0.0431802	0.215347107	16.41726667	16.91606667
DFFA_1__O00273_2	DFFA_1	0.950810366	0.790028966	-0.072770463	0.102356985	17.08693333	16.24643333
DFFB__O76075	DFFB	0.810377446	0.055486307	-0.303334073	1.255814182	18.41236667	14.92096667
DFNB31__Q9P202	DFNB31	0.906970358	0.066098338	-0.140872694	1.179809463	17.47973333	15.8536
DGCR14__Q96DF8	DGCR14	0.834463668	0.050708478	-0.261078859	1.294919421	18.17063333	15.16273333
DGCR8__Q8WYQ5	DGCR8	1.00069224	0.991983683	0.000998345	0.003495472	16.6609	16.67243333
DGKA__P23743	DGKA	1.129621545	0.040854602	0.17583951	1.388759012	15.65223333	17.6811
DGKE__P52429	DGKE	1.202441624	0.184350563	0.265966856	0.734355533	15.13473333	18.19863333
DGKH__Q86XP1	DGKH	0.981274952	0.659928916	-0.027270661	0.180502842	16.82416667	16.50913333
DGKZ__Q13574	DGKZ	1.130469982	0.149349491	0.176922684	0.825796252	15.646	17.68733333
DGUOK__Q16854	DGUOK	1.149421483	0.017282153	0.200907918	1.762402154	15.50803333	17.82526667
DHCR24__Q15392	DHCR24	1.222069146	0.134425534	0.289325917	0.87151823	15.00103333	18.3323
DHCR7__Q9UBM7	DHCR7	1.249460692	0.215967611	0.321305515	0.665611376	14.81836667	18.51496667
DHFR__P00374	DHFR	0.859882195	0.013927817	-0.217789072	1.856116948	17.9223	15.41106667
DHODH__Q02127	DHODH	1.078664998	0.154637758	0.109246875	0.810684455	16.03593333	17.2974
DHPS__P49366	DHPS	0.856206797	0.005442876	-0.223968807	2.264171557	17.95773333	15.37553333
DHRS1__Q96LJ7	DHRS1	0.884694397	0.104521594	-0.176748909	0.980793977	17.68633333	15.647
DHRS11__Q6UWP2	DHRS11	1.032439804	0.186403458	0.046057669	0.729546036	16.40063333	16.93266667
DHRS4__Q9BTZ2	DHRS4	0.999958001	0.999375446	-6.05933E-05	0.000271325	16.667	16.6663
DHRS7__Q9Y394	DHRS7	1.265313519	0.161643712	0.3394949	0.791441184	14.71466667	18.61866667
DHRS7B__Q6IAN0	DHRS7B	1.318009759	0.056959414	0.398361052	1.244434488	14.38016667	18.9532
DHTKD1__Q96HY7	DHTKD1	1.13901212	0.003502246	0.187783098	2.455653374	15.58353333	17.74983333
DHX15__O43143	DHX15	1.03524022	0.220620343	0.049965573	0.656354445	16.37806667	16.95523333
DHX16__O60231	DHX16	1.014380649	0.644410391	0.020599129	0.190837465	16.5477	16.78566667
DHX29__Q7Z478	DHX29	1.011829558	0.687156069	0.016966289	0.162944614	16.56866667	16.76466667
DHX30__Q7L2E3_2	DHX30	0.87768744	0.002595116	-0.188220833	2.585843286	17.75233333	15.581
DHX33__Q9H6R0	DHX33	0.911868509	0.077121494	-0.133102291	1.112824564	17.43493333	15.89836667
DHX34__Q14147	DHX34	0.999522115	0.991188285	-0.000689608	0.003843839	16.67066667	16.6627
DHX35__Q9H5Z1	DHX35	1.025320558	0.465280042	0.036075026	0.332285576	16.4583	16.87503333
DHX36__Q9H2U1	DHX36	0.886915387	0.003245082	-0.173131619	2.488774346	17.66553333	15.66783333
DHX37__Q8IY37	DHX37	0.984889055	0.854117793	-0.021966877	0.068482231	16.79356667	16.5398
DHX38__Q92620	DHX38	0.946449287	0.171538801	-0.07940289	0.765637631	17.1252	16.20813333
DHX40__Q8IX18	DHX40	0.908513497	0.026768523	-0.138420147	1.572375596	17.4656	15.86773333
DHX57__Q6P158	DHX57	0.967975172	0.16502031	-0.046958051	0.782462601	16.9379	16.39546667
DHX8__Q14562	DHX8	0.866467203	0.001434856	-0.206782952	2.84319181	17.85903333	15.47426667
DHX9__Q08211	DHX9	1.033561906	0.041766941	0.047624802	1.379167326	16.3916	16.94173333
DIABLO__Q9NR28	DIABLO	1.010335123	0.825462369	0.014833906	0.083302721	16.581	16.75236667
DIAPH1__O60610	DIAPH1	0.970736504	0.42880544	-0.04284835	0.367739713	16.91413333	16.41916667
DIAPH2__O60879	DIAPH2	1.078137988	0.112140653	0.108541837	0.950236921	16.04	17.29333333
DIAPH3__Q9NSV4	DIAPH3	0.799663463	0.004231734	-0.322535122	2.373481671	18.522	14.81136667
DICER1__Q9UPY3	DICER1	0.98991907	0.683882801	-0.014617511	0.165018318	16.7511	16.58223333
DIDO1__Q9BTC0	DIDO1	0.974957538	0.544676826	-0.036588707	0.263861102	16.878	16.45533333
DIEXF__Q68CQ4	DIEXF	1.065998384	0.408162082	0.092205252	0.389167343	16.13423333	17.19906667
DIMT1__Q9UNQ2	DIMT1	0.990663787	0.822455584	-0.013532579	0.084887546	16.74483333	16.5885
DIP2B__Q9P265	DIP2B	0.878537521	0.002348967	-0.186824192	2.62912309	17.7443	15.58903333
DIS3__Q9Y2L1	DIS3	1.069506443	0.152048359	0.096945174	0.818018263	16.1069	17.22643333
DIS3L__Q8TF46	DIS3L	1.066824572	0.160000928	0.09332296	0.795877498	16.1278	17.20553333
DIS3L2__Q8IYB7	DIS3L2	1.026486174	0.464090941	0.037714196	0.333396909	16.44883333	16.8845
DIXDC1__Q155Q3	DIXDC1	0.684790538	0.000726704	-0.546265327	3.138642524	19.78483333	13.54846667
DKC1__O60832	DKC1	1.147680829	0.04068838	0.198721483	1.390529597	15.52063333	17.81273333
DLAT__P10515	DLAT	1.102837148	0.160589087	0.141219769	0.794283971	15.8516	17.48173333
DLD__P09622	DLD	1.146915422	0.000942531	0.197759006	3.025704452	15.52616667	17.8072
DLG1__Q12959_2	DLG1	1.010953654	0.876909801	0.015716859	0.057045076	16.5759	16.75746667
DLG1_1__C9JN61	DLG1_1	1.171529082	0.313122019	0.228392768	0.504286391	15.35016667	17.98316667
DLG3__Q92796	DLG3	0.934134968	0.368300856	-0.098297083	0.433797272	17.23423333	16.0991
DLGAP4__Q9Y2H0	DLGAP4	0.996643639	0.954707709	-0.00485035	0.020129571	16.69466667	16.63863333
DLGAP5__Q15398	DLGAP5	0.695315838	0.001241397	-0.524259644	2.90608919	19.662	13.6713
DLST__P36957	DLST	1.180958882	0.000965697	0.239958735	3.015158988	15.28376667	18.0495
DMAP1__Q9NPF5	DMAP1	1.088683316	0.155232752	0.122584354	0.809016644	15.95903333	17.37433333
DMXL1__Q9Y485	DMXL1	1.031649029	0.553496132	0.044952243	0.25688541	16.40703333	16.9263
DNA2__P51530	DNA2	0.606196062	0.010451285	-0.722143615	1.980830294	20.75296667	12.58036667
DNAAF2__Q9NVR5	DNAAF2	0.86876766	0.027567915	-0.202957696	1.559596075	17.83706667	15.49626667
DNAH2__Q9P225	DNAH2	1.017815309	0.95010073	0.025475796	0.022230348	16.5195	16.8138
DNAH9__Q9NYC9	DNAH9	1.003309467	0.961421629	0.004766669	0.017086112	16.63913333	16.6942
DNAJA1__P31689	DNAJA1	0.725375442	0.000983702	-0.463200193	3.007136592	19.31946667	14.01386667
DNAJA2__O60884	DNAJA2	1.032346832	0.690576857	0.045927747	0.16078798	16.4014	16.93193333
DNAJA3__Q96EY1	DNAJA3	0.954705563	0.274013058	-0.06687223	0.56222874	17.05286667	16.28046667
DNAJA3_1__Q96EY1_2	DNAJA3_1	0.99999	0.999789187	-1.44269E-05	9.15647E-05	16.66676667	16.6666
DNAJB1__P25685	DNAJB1	0.950154062	0.52941068	-0.073766638	0.276207302	17.09266667	16.24066667
DNAJB11__Q9UBS4	DNAJB11	1.046479646	0.423025628	0.065544251	0.373633321	16.28813333	17.0452
DNAJB12__Q9NXW2_2	DNAJB12	1.085079587	0.410704775	0.117800864	0.386470248	15.9866	17.34673333
DNAJB14__Q8TBM8	DNAJB14	0.974415524	0.747318055	-0.037390978	0.126494525	16.88263333	16.4507
DNAJB2__P25686	DNAJB2	1.241222811	0.002569942	0.311762116	2.590076665	14.87283333	18.4605
DNAJB6__O75190	DNAJB6	0.811522005	0.020933166	-0.301297881	1.679165091	18.40073333	14.9326
DNAJC1__Q96KC8	DNAJC1	1.012361927	0.928990972	0.017725157	0.031988507	16.5643	16.76906667
DNAJC10__Q8IXB1	DNAJC10	1.000212022	0.996789531	0.000305851	0.001396532	16.6649	16.66843333
DNAJC11__Q9NVH1	DNAJC11	1.18407155	0.203285028	0.243756262	0.691894606	15.262	18.0713
DNAJC13__O75165	DNAJC13	1.073778753	0.004649562	0.102696763	2.332587923	16.07373333	17.25963333
DNAJC16__Q9Y2G8	DNAJC16	1.219834667	0.232090877	0.286685622	0.63434193	15.01613333	18.3172
DNAJC17__Q9NVM6	DNAJC17	1.152787645	0.121487538	0.205126778	0.915468269	15.4838	17.84953333
DNAJC19__Q96DA6	DNAJC19	1.136288672	0.008883875	0.184329396	2.051397582	15.6034	17.72996667
DNAJC2__Q99543	DNAJC2	1.050800324	0.097981979	0.07148855	1.008853793	16.25383333	17.07953333
DNAJC21__Q5F1R6_3	DNAJC21	0.924307442	0.188816317	-0.113555295	0.723960479	17.32226667	16.0111
DNAJC27__Q9NZQ0	DNAJC27	1.279375999	0.029195719	0.355440323	1.534680821	14.6239	18.70946667
DNAJC3__Q13217	DNAJC3	0.985113648	0.80618928	-0.021637924	0.093562981	16.79166667	16.5417
DNAJC30__Q96LL9	DNAJC30	1.077209892	0.551919579	0.107299383	0.258124199	16.04716667	17.28616667
DNAJC5__Q9H3Z4	DNAJC5	0.875697525	0.295521302	-0.191495461	0.529411208	17.77116667	15.56216667
DNAJC7__Q99615	DNAJC7	0.890441361	0.044451671	-0.167407487	1.352111904	17.63256667	15.70076667
DNAJC8__O75937	DNAJC8	1.009567561	0.540260996	0.01373746	0.267396385	16.5873	16.746
DNAJC9__Q8WXX5	DNAJC9	1.011718271	0.650519208	0.016807604	0.186739876	16.56956667	16.76373333
DNAL1__Q4LDG9	DNAL1	0.973988725	0.610038573	-0.038023024	0.214642704	16.88626667	16.44703333
DNASE2__O00115	DNASE2	1.154605901	0.008797784	0.207400504	2.055626706	15.47073333	17.8626
DNHD1__Q96M86_4	DNHD1	1.45495945	0.139085277	0.540978946	0.856718839	13.57795	19.75536667
DNLZ__Q5SXM8	DNLZ	1.138543395	0.099241131	0.187189281	1.003308296	15.58693333	17.7464
DNM1L__O00429_2	DNM1L	1.031929744	0.008009793	0.045344752	2.096378708	16.40476667	16.92856667
DNM2__P50570_4	DNM2	1.004028096	0.811201877	0.005799642	0.090871053	16.63316667	16.70016667
DNM2_1__P50570	DNM2_1	1.133560913	0.373312645	0.180861918	0.427927299	15.62333333	17.71
DNMBP__Q6XZF7	DNMBP	1.100284379	0.52930689	0.13787645	0.276292453	15.87086667	17.46246667
DNMT1__P26358_2	DNMT1	0.923996444	0.175646124	-0.114040795	0.75536143	17.32506667	16.0083
DNMT1_1__P26358	DNMT1_1	0.90316687	0.267644365	-0.146935529	0.572441897	17.51466667	15.81866667
DNMT3A__Q9Y6K1	DNMT3A	1.162571121	0.030501617	0.217318977	1.515677131	15.41376667	17.9196
DNMT3B__Q9UBC3	DNMT3B	1.027085922	0.727138188	0.038556877	0.138383047	16.44396667	16.88936667
DNPEP__Q9ULA0	DNPEP	0.95768273	0.12457321	-0.062380309	0.904575346	17.02693333	16.3064
DNPEP_1__C9JBE1	DNPEP_1	1.094975824	0.591300713	0.130899017	0.228191597	15.91106667	17.42223333
DNPH1__O43598	DNPH1	0.978345035	0.767296128	-0.031584741	0.115036993	16.8491	16.48423333
DNTTIP1__Q9H147	DNTTIP1	0.858874266	0.413896972	-0.21948115	0.383107751	17.932	15.40133333
DNTTIP2__Q5QJE6	DNTTIP2	1.0590367	0.147546811	0.082752586	0.831070172	16.1888	17.14453333
DOCK10__Q96BY6	DOCK10	1.010070453	0.811255091	0.014455925	0.090842565	16.58316667	16.75016667
DOCK11__Q5JSL3	DOCK11	1.161605987	0.002464074	0.216120794	2.608346172	15.42063333	17.9127
DOCK6__Q96HP0	DOCK6	1.101445164	0.048816268	0.139397671	1.311435425	15.8621	17.47123333
DOCK7__Q96N67_2	DOCK7	0.969934854	0.295899178	-0.044040243	0.528856241	16.92103333	16.4123
DOCK8__Q8NF50	DOCK8	1.192602597	0.025964155	0.254113384	1.585625806	15.20263333	18.1307
DOCK9__Q9BZ29_4	DOCK9	1.043385154	0.185906884	0.06127181	0.730704528	16.3128	17.02053333
DOHH__Q9BU89	DOHH	0.853341389	0.001214161	-0.228805071	2.915723662	17.98553333	15.3478
DOK1__Q99704	DOK1	0.957255455	0.7533104	-0.063024118	0.123026037	17.03063333	16.30266667
DOK2__O60496	DOK2	0.973328492	0.344879668	-0.039001307	0.462332408	16.89193333	16.4414
DOK3__Q7L591	DOK3	0.969865005	0.066118629	-0.044144141	1.179676159	16.92163333	16.4117
DONSON__Q9NYP3	DONSON	0.787474819	0.0279588	-0.344694304	1.553481472	18.6483	14.68506667
DOPEY2__F8W8U9	DOPEY2	1.754259945	0.151286965	0.810862542	0.82019849	12.10246333	21.23086667
DOT1L__Q8TEK3	DOT1L	0.872410223	0.066895517	-0.19692142	1.174602984	17.80236667	15.53096667
DPCD__Q9BVM2	DPCD	1.045631958	0.405895147	0.06437514	0.391586141	16.29486667	17.03843333
DPF2__Q92785	DPF2	1.046173962	0.081176413	0.065122768	1.090570141	16.29056667	17.04276667
DPF3__Q92784	DPF3	1.166222952	0.21050216	0.221843621	0.676743443	15.38776667	17.94556667
DPH1__Q9BZG8	DPH1	0.971523317	0.605734326	-0.041679473	0.217717815	16.9074	16.42593333
DPH2__Q9BQC3	DPH2	1.04965699	0.385259313	0.069917957	0.414246854	16.2629	17.07046667
DPH5__Q9H2P9_5	DPH5	0.990770787	0.876686992	-0.013376764	0.057155437	16.74393333	16.5894
DPH6__Q7L8W6	DPH6	0.910874799	0.073696427	-0.134675327	1.132553569	17.444	15.8893
DPM1__O60762	DPM1	0.927892948	0.229927497	-0.107969725	0.638409089	17.29003333	16.0433
DPM3__Q9P2X0_2	DPM3	1.088849108	0.626573631	0.12280404	0.203027886	15.95776667	17.3756
DPP3__Q9NY33	DPP3	1.003897585	0.839778683	0.005612096	0.075835154	16.63423333	16.69906667
DPP7__Q9UHL4	DPP7	1.012692036	0.773829779	0.018195511	0.111354561	16.56156667	16.77176667
DPP8__Q6V1X1	DPP8	1.060959047	0.614907889	0.085368969	0.211189935	16.1737	17.15963333
DPP9__Q86TI2_2	DPP9	0.961846019	0.166335238	-0.056122143	0.779015736	16.9908	16.34253333
DPY19L1__Q2PZI1	DPY19L1	1.313294038	0.022414984	0.393189963	1.649461563	14.40946667	18.92386667
DPYD__Q12882	DPYD	0.807089574	0.000323298	-0.309199297	3.490397371	18.44586667	14.88746667
DPYSL2__Q16555	DPYSL2	1.11107405	0.001833304	0.151954972	2.736765607	15.78976667	17.5436
DR1__Q01658	DR1	1.085342559	0.063911925	0.118150462	1.194418101	15.9846	17.34876667
DRAP1__Q14919_2	DRAP1	1.006329965	0.900771844	0.009103427	0.045385197	16.6141	16.71926667
DRG1__Q9Y295	DRG1	0.977335777	0.485150801	-0.03307379	0.314123248	16.8577	16.47563333
DRG2__P55039	DRG2	1.061842916	0.157107718	0.086570357	0.80380248	16.16676667	17.16656667
DROSHA__Q9NRR4	DROSHA	1.025228243	0.692489246	0.035945128	0.159586967	16.45906667	16.8743
DSCC1__Q9BVC3	DSCC1	1.110352556	0.042661907	0.15101783	1.369959738	15.79513333	17.53816667
DSCR3__O14972	DSCR3	1.138918477	0.095111774	0.187664484	1.021765719	15.5842	17.74913333
DSN1__Q9H410	DSN1	1.087111875	0.162378557	0.120500417	0.789471321	15.97103333	17.3623
DST__Q03001_8	DST	1.017546621	0.836806093	0.025094895	0.077375166	16.5217	16.8116
DST_1__Q03001	DST_1	1.069784867	0.183134393	0.0973207	0.737230086	16.10473333	17.2286
DSTN__P60981	DSTN	0.992712643	0.867769414	-0.010551929	0.061595661	16.7276	16.6057
DTD1__Q8TEA8	DTD1	1.088593979	0.294020099	0.122465962	0.531622981	15.9597	17.37363333
DTL__Q9NZJ0	DTL	0.617525221	0.003865657	-0.695430034	2.412776703	20.60763333	12.72573333
DTNB__O60941	DTNB	0.95366302	0.610085361	-0.068448519	0.214609396	17.06196667	16.27136667
DTNBP1__Q96EV8	DTNBP1	0.992664993	0.917298857	-0.010621179	0.037489148	16.728	16.6053
DTWD1__Q8N5C7	DTWD1	0.938286944	0.119334329	-0.091898905	0.923234606	17.19733333	16.13603333
DTX3L__Q8TDB6	DTX3L	0.728413007	0.004529412	-0.45717141	2.343958131	19.28553333	14.04783333
DTYMK__P23919	DTYMK	1.020753135	0.515391955	0.029633998	0.287862365	16.4955	16.83783333
DUS1L__Q6P1R4	DUS1L	0.941598597	0.08212705	-0.086815924	1.085513775	17.16796667	16.16533333
DUS2__Q9NX74	DUS2	0.904061935	0.105624273	-0.145506483	0.976236266	17.50643333	15.8269
DUS3L__Q96G46	DUS3L	1.094265059	0.033273183	0.129962238	1.477905645	15.91646667	17.41683333
DUSP11__O75319	DUSP11	0.817401988	0.018155647	-0.290882344	1.740988266	18.3412	14.99213333
DUSP12__Q9UNI6	DUSP12	1.077041628	0.072381182	0.107074012	1.140374327	16.04846667	17.28486667
DUSP23__Q9BVJ7	DUSP23	0.930431123	0.136540294	-0.104028739	0.864739167	17.2673	16.06603333
DUSP3__P51452	DUSP3	1.005676063	0.858707211	0.008165676	0.06615489	16.6195	16.71383333
DUSP5__Q16690	DUSP5	0.556920284	6.97036E-05	-0.844457256	4.156745089	21.40976667	11.92353333
DUSP7__H7C4Z0	DUSP7	1.075168919	0.545629032	0.104563338	0.263102529	16.06293333	17.27036667
DUT__P33316	DUT	1.000594176	0.98145722	0.00085696	0.008128626	16.66173333	16.67163333
DVL2__O14641	DVL2	0.930188927	0.14630497	-0.104404329	0.83474092	17.26946667	16.06386667
DYM__Q7RTS9	DYM	0.868772776	0.160811875	-0.2029492	0.793681884	17.837	15.4963
DYNC1H1__Q14204	DYNC1H1	1.033235264	0.069612561	0.047168788	1.157312387	16.39423333	16.9391
DYNC1I2__Q13409_2	DYNC1I2	1.000898404	0.973560255	0.001295542	0.011637164	16.65916667	16.67413333
DYNC1LI1__Q9Y6G9	DYNC1LI1	1.024080461	0.552555076	0.034329071	0.257624427	16.4684	16.86496667
DYNC1LI2__O43237	DYNC1LI2	0.987087903	0.897610505	-0.018749529	0.046912073	16.77496667	16.55836667
DYNLL1__P63167	DYNLL1	0.264213873	0.388835758	-1.920221877	0.410233804	26.36684667	6.966486667
DYNLL2__Q96FJ2	DYNLL2	1.074796411	0.473804094	0.104063408	0.324401191	16.06583333	17.2675
DYNLRB1__Q9NP97	DYNLRB1	0.941994621	0.460877507	-0.086209274	0.336414487	17.1645	16.16886667
DYNLT3__P51808	DYNLT3	1.228518772	0.01639743	0.296919902	1.785224212	14.95763333	18.37573333
DYRK1A__Q13627	DYRK1A	1.089274708	0.349946412	0.123367839	0.455998454	15.9545	17.37883333
E2F3__O00716	E2F3	0.663400856	0.015788544	-0.592047221	1.801657917	20.03926667	13.29406667
E2F4__Q16254	E2F4	0.827024617	0.001005291	-0.273997821	2.997708393	18.2446	15.08873333
E2F6__O75461	E2F6	0.582982307	1.75833E-05	-0.778475995	4.754900632	21.0573	12.27603333
EAF1__Q96JC9	EAF1	0.811858603	0.033610436	-0.300699612	1.473525848	18.39733333	14.93603333
EARS2__Q5JPH6	EARS2	1.175327006	0.00130445	0.233062207	2.884572475	15.32336667	18.00996667
EBNA1BP2__Q99848	EBNA1BP2	1.001977954	0.963665292	0.002850766	0.016073782	16.6502	16.68313333
ECD__O95905_3	ECD	0.592693994	1.57856E-05	-0.754640656	4.801738813	20.9289	12.40443333
ECE1__P42892	ECE1	0.885582834	0.020520855	-0.175300838	1.687804541	17.678	15.65533333
ECE2__O60344_4	ECE2	1.034238229	0.780913452	0.048568538	0.107397096	16.38616667	16.9472
ECH1__Q13011	ECH1	1.140807169	0.016096057	0.190054953	1.793280501	15.57046667	17.7629
ECHDC1__Q9NTX5	ECHDC1	1.145282845	0.080729151	0.195703938	1.092969614	15.53796667	17.79536667
ECHS1__P30084	ECHS1	1.193316957	0.007417493	0.254977288	2.129742833	15.19766667	18.13563333
ECI1__P42126	ECI1	1.171783751	0.027712774	0.22870635	1.557320004	15.34836667	17.98496667
ECI2__O75521	ECI2	1.10937088	0.094785813	0.149741762	1.023256661	15.8025	17.53083333
ECM1__Q16610_4	ECM1	1.066933577	0.760629804	0.093470362	0.118826661	16.12693333	17.20636667
ECM29__Q5VYK3	ECM29	1.043729639	0.008536883	0.061748054	2.068700658	16.31006667	17.0233
ECSIT__Q9BQ95	ECSIT	0.980468618	0.607747629	-0.02845664	0.216276727	16.83103333	16.5023
ECT2__Q9H8V3_3	ECT2	0.866922062	0.020261028	-0.206025797	1.693338516	17.8547	15.47863333
EDC3__Q96F86	EDC3	0.840520867	0.255478776	-0.250644458	0.592645174	18.11083333	15.22253333
EDC4__Q6P2E9	EDC4	0.969199716	0.050042921	-0.045134112	1.300657349	16.92733333	16.40596667
EDEM1__Q92611	EDEM1	1.062434002	0.073892474	0.087373225	1.13139979	16.16213333	17.1712
EDEM3__Q9BZQ6	EDEM3	0.895393247	0.22956353	-0.159406658	0.639097105	17.5865	15.74683333
EDF1__O60869	EDF1	0.979774582	0.524771641	-0.02947823	0.280029643	16.8369	16.49636667
EDRF1__Q3B7T1	EDRF1	0.896816951	0.008845546	-0.157114547	2.053275332	17.5733	15.76003333
EEA1__Q15075	EEA1	1.096770135	0.003301911	0.133261193	2.481234679	15.89746667	17.43586667
EED__O75530	EED	1.042750686	0.193827803	0.060394262	0.712583927	16.31786667	17.01546667
EEF1A1__P68104	EEF1A1	0.685868711	0.031954122	-0.543995652	1.49547311	19.7722	13.56113333
EEF1A2__Q05639	EEF1A2	0.89472697	0.230640359	-0.160480591	0.637064694	17.59266667	15.74063333
EEF1B2__P24534	EEF1B2	0.837794575	0.054775915	-0.255331552	1.261410356	18.1377	15.19566667
EEF1D__P29692_2	EEF1D	1.049281112	0.516968387	0.069401241	0.286536013	16.26586667	17.06746667
EEF1E1__O43324	EEF1E1	1.029095226	0.343820054	0.041376486	0.463668796	16.42766667	16.90563333
EEF1G__P26641	EEF1G	0.753589159	0.247298147	-0.408149885	0.606779138	19.00863333	14.3247
EEF2__P13639	EEF2	0.845067954	0.116678838	-0.242860739	0.933007906	18.0662	15.26716667
EEF2K__O00418	EEF2K	0.996358642	0.912842968	-0.005262957	0.039603926	16.69706667	16.63626667
EEFSEC__P57772	EEFSEC	1.022827586	0.047113914	0.032562977	1.326850814	16.4786	16.85476667
EFCAB4B__Q9BSW2_2	EFCAB4B	1.033940328	0.504136416	0.048152926	0.297451931	16.38856667	16.9448
EFHD2__Q96C19	EFHD2	1.046169775	0.405135535	0.065116994	0.392399663	16.2906	17.04273333
EFNB1__P98172	EFNB1	0.628109279	0.020611996	-0.670912514	1.685879961	20.47366667	12.8597
EFR3A__Q14156	EFR3A	1.121622109	0.076535659	0.165586693	1.116136173	15.71123333	17.62206667
EFTUD1__Q7Z2Z2	EFTUD1	1.036325983	0.167228317	0.051477883	0.776690182	16.36936667	16.964
EFTUD2__Q15029	EFTUD2	0.840846126	0.004403492	-0.250086283	2.356202765	18.10763333	15.22573333
EGLN1__Q9GZT9	EGLN1	0.845299188	0.010142675	-0.242466031	1.993847489	18.0639	15.2694
EHBP1__Q8NDI1	EHBP1	1.0444797	0.473980088	0.062784454	0.324239902	16.30406667	17.02926667
EHBP1L1__Q8N3D4	EHBP1L1	0.94219258	0.220340829	-0.085906124	0.656905021	17.16273333	16.1706
EHD1__Q9H4M9	EHD1	0.934026488	0.126151295	-0.09846463	0.899108288	17.2352	16.09813333
EHD3__Q9NZN3	EHD3	0.906621315	0.053300391	-0.141428016	1.273269606	17.48293333	15.8504
EHD4__Q9H223	EHD4	0.910221414	0.377197543	-0.135710567	0.423431144	17.44996667	15.88333333
EHMT1__Q9H9B1	EHMT1	1.035372707	0.529184923	0.050150193	0.276392538	16.37703333	16.95633333
EHMT2__Q96KQ7	EHMT2	0.978309811	0.710406057	-0.031636685	0.148493344	16.8494	16.48393333
EI24__O14681	EI24	1.214040114	0.24037988	0.279816092	0.619101886	15.05543333	18.2779
EIF1__P41567	EIF1	0.722695677	0.001973928	-0.468539831	2.704668755	19.3495	13.9838
EIF1AD__Q8N9N8	EIF1AD	0.9077125	0.470864058	-0.13969267	0.327104459	17.47293333	15.8604
EIF1AX__P47813	EIF1AX	1.105788385	0.101917601	0.145075324	0.991750809	15.8294	17.50396667
EIF1B__O60739	EIF1B	0.647253781	0.124863235	-0.627596607	0.903565417	20.2357	13.09763333
EIF2A__Q9BY44	EIF2A	1.01661084	0.696365258	0.023767519	0.157162904	16.52936667	16.80393333
EIF2AK2__P19525	EIF2AK2	0.973560188	0.067229006	-0.038657922	1.172443307	16.88993333	16.44336667
EIF2AK3__Q9NZJ5	EIF2AK3	1.23035833	0.190667061	0.299078547	0.719724328	14.94526667	18.38803333
EIF2AK4__Q9P2K8	EIF2AK4	1.041328742	0.364762842	0.058425591	0.437989409	16.32923333	17.0041
EIF2B1__Q14232	EIF2B1	1.033237297	0.413542328	0.047171627	0.383480032	16.39423333	16.93913333
EIF2B2__P49770	EIF2B2	1.016494929	0.685799682	0.023603017	0.16380272	16.53033333	16.803
EIF2B3__Q9NR50	EIF2B3	1.007244137	0.872224658	0.010413408	0.05937164	16.60653333	16.72683333
EIF2B4__Q9UI10_2	EIF2B4	1.014534884	0.633454893	0.020818472	0.198284305	16.5464	16.7869
EIF2B4_1__Q9UI10	EIF2B4_1	1.029107518	0.83589063	0.041393719	0.077850543	16.4276	16.90576667
EIF2B5__Q13144	EIF2B5	1.080602542	0.008023638	0.111835982	2.09562868	16.021	17.31233333
EIF2D__P41214	EIF2D	0.995625589	0.91920349	-0.006324785	0.036588335	16.7032	16.63013333
EIF2S1__P05198	EIF2S1	0.997245801	0.916007158	-0.003978951	0.038101133	16.68966667	16.6437
EIF2S2__P20042	EIF2S2	1.053495669	0.145667711	0.075184383	0.836636705	16.23246667	17.10083333
EIF2S3__P41091	EIF2S3	0.905698419	0.416731493	-0.142897355	0.380143678	17.4914	15.84193333
EIF3A__Q14152	EIF3A	0.897752871	0.08443886	-0.155609734	1.073457637	17.56463333	15.7687
EIF3B__P55884_2	EIF3B	0.914322579	0.000717237	-0.129224848	3.144337062	17.4126	15.92073333
EIF3CL__B5ME19	EIF3CL	0.846164497	0.024444253	-0.24098994	1.611823235	18.05543333	15.27786667
EIF3D__O15371	EIF3D	0.915767533	0.213046203	-0.126946677	0.671526201	17.39946667	15.93386667
EIF3E__P60228	EIF3E	0.894588865	0.006093095	-0.160703294	2.215162053	17.59396667	15.73936667
EIF3E_1__E5RIT4	EIF3E_1	1.501170671	0.185784374	0.586088009	0.730990817	13.32711	20.00626667
EIF3F__O00303	EIF3F	0.916746212	0.008052586	-0.125405696	2.09406465	17.3906	15.94276667
EIF3G__O75821	EIF3G	0.860382048	0.059481659	-0.216950672	1.225616926	17.91746667	15.41586667
EIF3G_1__K7ENA8	EIF3G_1	0.969787401	0.583856262	-0.044259584	0.233694057	16.9223	16.41103333
EIF3H__O15372	EIF3H	0.969993066	0.553656641	-0.043953661	0.256759486	16.92053333	16.4128
EIF3I__Q13347	EIF3I	0.900817162	0.12095242	-0.150693781	0.917385438	17.5363	15.797
EIF3I_1__Q5TFK1	EIF3I_1	0.955932833	0.767329891	-0.065018841	0.115017883	17.04216667	16.29116667
EIF3J__O75822	EIF3J	1.049123591	0.565915194	0.069184643	0.247248646	16.26713333	17.06623333
EIF3K__Q9UBQ5	EIF3K	0.925392877	0.092109474	-0.111862101	1.035695696	17.31246667	16.02083333
EIF3L__Q9Y262	EIF3L	0.968089398	0.644838469	-0.046787815	0.190549062	16.9369	16.39643333
EIF3M__Q7L2H7	EIF3M	0.808171125	0.079579603	-0.307267288	1.09919823	18.43483333	14.8985
EIF4A1__P60842	EIF4A1	0.987674419	0.844176483	-0.017892551	0.07356675	16.77	16.5633
EIF4A1_1__J3KTB5	EIF4A1_1	1.803221797	0.023146773	0.85057686	1.635509549	11.89108667	21.44226667
EIF4A2__Q14240_2	EIF4A2	1.059121496	0.120031621	0.082868097	0.920704329	16.18813333	17.1452
EIF4A3__P38919	EIF4A3	1.088960471	0.168337527	0.122951585	0.773819056	15.9569	17.37643333
EIF4B__P23588	EIF4B	0.89581556	0.189840579	-0.158726369	0.72161095	17.5826	15.75076667
EIF4E__P06730_2	EIF4E	1.009959359	0.387968436	0.014297239	0.411203606	16.58406667	16.74923333
EIF4E2__O60573	EIF4E2	1.109037225	0.159617888	0.14930779	0.796918439	15.805	17.52833333
EIF4E3__Q8N5X7	EIF4E3	1.175606233	0.030767469	0.233404913	1.511908233	15.3214	18.01193333
EIF4EBP1__Q13541	EIF4EBP1	1.027005826	0.804895576	0.038444365	0.09426046	16.4446	16.8887
EIF4EBP2__Q13542	EIF4EBP2	0.905413285	0.302567472	-0.14335162	0.519177764	17.494	15.8393
EIF4ENIF1__Q9NRA8_3	EIF4ENIF1	0.951737437	0.385218441	-0.071364474	0.414292931	17.0788	16.25453333
EIF4G1__Q04637_9	EIF4G1	0.981088529	0.385398084	-0.02754477	0.414090448	16.82576667	16.50756667
EIF4G2__P78344	EIF4G2	1.060559854	0.167485449	0.084826044	0.776022918	16.17683333	17.1565
EIF4G3__O43432_3	EIF4G3	0.993998066	0.734667117	-0.00868505	0.133909398	16.71683333	16.6165
EIF4G3_1__F5H8J4	EIF4G3_1	1.242911838	0.026246363	0.313723967	1.580930862	14.86163333	18.4717
EIF4H__Q15056	EIF4H	0.974041356	0.359653448	-0.037945067	0.444115771	16.88583333	16.4475
EIF5__P55010	EIF5	0.855263475	0.153302371	-0.225559165	0.814451128	17.9669	15.36643333
EIF5A__P63241_2	EIF5A	0.756061926	0.429391228	-0.403423691	0.367146832	18.98186667	14.35146667
EIF5A2__Q9GZV4	EIF5A2	1.147245192	0.061274247	0.19817376	1.212722019	15.52376667	17.80956667
EIF5B__O60841	EIF5B	1.071918284	0.205986302	0.100194928	0.68616166	16.08816667	17.2452
EIF6__P56537	EIF6	1.03321046	0.08927942	0.047134154	1.049248639	16.39443333	16.9389
ELAC2__Q9BQ52	ELAC2	0.975373	0.239879841	-0.035974058	0.620006249	16.87443333	16.45886667
ELAVL1__Q15717	ELAVL1	0.958319136	0.466221369	-0.061421919	0.331407824	17.0214	16.31193333
ELF1__P32519	ELF1	0.878437067	0.004717496	-0.186989163	2.32628849	17.74526667	15.5881
ELF2__Q15723	ELF2	0.803252704	0.030250537	-0.316074163	1.51926691	18.48513333	14.84823333
ELK3__P41970	ELK3	1.063538346	0.64026286	0.08887205	0.19364169	16.1535	17.17986667
ELL__P55199	ELL	1.027977984	0.468899679	0.039809367	0.328920065	16.43673333	16.8966
ELL2__O00472	ELL2	0.75235692	0.003303254	-0.410510852	2.48105807	19.022	14.31133333
ELMO1__Q92556	ELMO1	0.773511891	0.001677239	-0.370504626	2.775405054	18.7951	14.53823333
ELMOD2__Q8IZ81	ELMOD2	1.250103505	0.134839022	0.322047551	0.870184406	14.81413333	18.5192
ELMSAN1__Q6PJG2	ELMSAN1	1.040237565	0.565693592	0.056913043	0.247418741	16.33796667	16.99536667
ELOF1__P60002	ELOF1	1.126715992	0.290236205	0.172123906	0.537248414	15.67363333	17.65973333
ELOVL1__Q9BW60	ELOVL1	1.022500293	0.85449547	0.032101257	0.068290235	16.48126667	16.8521
ELP2__Q6IA86_6	ELP2	0.976386138	0.498742546	-0.034476281	0.302123582	16.8658	16.46753333
ELP3__Q9H9T3	ELP3	1.076289169	0.299141789	0.106065742	0.524122914	16.05426667	17.27903333
ELP4__Q96EB1_2	ELP4	0.880247064	0.02185235	-0.184019584	1.660501842	17.72816667	15.60516667
ELP5__Q8TE02_4	ELP5	0.786326741	0.19585635	-0.346799178	0.708062342	18.66026667	14.67306667
ELP6__Q0PNE2	ELP6	1.027957421	0.534609307	0.039780508	0.271963485	16.4369	16.89643333
EMB__Q6PCB8	EMB	1.078604508	0.351649867	0.109165969	0.453889542	16.0364	17.29693333
EMC1__Q8N766	EMC1	1.114907134	0.290491958	0.156923547	0.536865886	15.76113333	17.5722
EMC10__Q5UCC4	EMC10	1.154292423	0.026037064	0.207008756	1.584407993	15.473	17.86036667
EMC2__Q15006	EMC2	1.055409736	0.34176798	0.077803197	0.466268628	16.21736667	17.11596667
EMC3__Q9P0I2	EMC3	1.269122462	0.154650202	0.343831287	0.81064951	14.68996667	18.64336667
EMC4__Q5J8M3	EMC4	1.054227497	0.510104462	0.076186228	0.292340878	16.2267	17.10663333
EMC7__Q9NPA0	EMC7	1.011410745	0.937558139	0.01636901	0.028001792	16.5721	16.7612
EMC8__O43402	EMC8	0.960082951	0.406527429	-0.058769036	0.390910146	17.0061	16.32726667
EMC9__Q9Y3B6	EMC9	0.903786441	0.109028916	-0.145946182	0.962458306	17.50896667	15.82436667
EMD__P50402	EMD	1.236140957	0.287060424	0.305843263	0.542026677	14.90663333	18.4267
EME1__Q96AY2_2	EME1	1.078827125	0.258959003	0.1094637	0.586768986	16.03466667	17.29863333
EMG1__Q92979	EMG1	0.959301391	0.368553231	-0.059943945	0.433499777	17.01286667	16.32046667
EML2__O95834_3	EML2	1.017280021	0.832676302	0.024716856	0.079523795	16.5239	16.80943333
EML3__Q32P44	EML3	1.032898428	0.178517965	0.046698391	0.748318074	16.39693333	16.93636667
EML4__Q9HC35	EML4	1.110924881	0.014853118	0.151761267	1.828182383	15.79086667	17.54246667
EMP3__P54852	EMP3	1.145687918	0.368624311	0.196214112	0.433416026	15.53503333	17.7983
EMSY__Q7Z589	EMSY	1.170393232	0.021393923	0.226993332	1.66970958	15.3582	17.97513333
ENDOD1__O94919	ENDOD1	1.230139473	0.165057782	0.298821897	0.782363995	14.94673333	18.38656667
ENDOG__Q14249	ENDOG	0.879515536	0.144826112	-0.185219033	0.839153128	17.73506667	15.59826667
ENGASE__Q8NFI3	ENGASE	1.174737836	0.003174745	0.232338829	2.498291185	15.32753333	18.00583333
ENO1__P06733	ENO1	0.858929554	0.425838051	-0.219388283	0.370755534	17.93146667	15.40186667
ENO2__P09104	ENO2	0.989709224	0.821431511	-0.014923371	0.085428641	16.75286667	16.58046667
ENO3__P13929	ENO3	0.986450435	0.792536445	-0.019681531	0.100980758	16.78036667	16.553
ENOPH1__Q9UHY7	ENOPH1	0.960165516	0.5339894	-0.058644971	0.272467364	17.00536667	16.32796667
ENOSF1__Q7L5Y1_4	ENOSF1	1.174203536	0.017174104	0.231682506	1.765125908	15.3313	18.00206667
ENPP4__Q9Y6X5	ENPP4	1.220605869	0.02662961	0.287597433	1.574635193	15.01093333	18.32243333
ENSA__O43768_4	ENSA	0.832946887	0.107566291	-0.263703591	0.968323806	18.18563333	15.14766667
ENTPD4__Q9Y227	ENTPD4	1.117448641	0.129899021	0.160208526	0.886394121	15.7422	17.5911
ENTPD6__O75354	ENTPD6	0.868802583	0.056336542	-0.202899702	1.249209815	17.83673333	15.4966
ENY2__Q9NPA8	ENY2	0.937402524	0.13864431	-0.093259415	0.858097949	17.20516667	16.12816667
EOGT__Q5NDL2	EOGT	1.170258803	0.032924627	0.226827618	1.482479139	15.35916667	17.9742
EP300__Q09472	EP300	1.031067204	0.690364979	0.044138369	0.160921248	16.41173333	16.9216
EP400__Q96L91	EP400	0.986136765	0.661814358	-0.02014035	0.179263815	16.783	16.55033333
EPB41__P11171	EPB41	1.001531173	0.959488211	0.002207326	0.017960357	16.6539	16.6794
EPB41_1__P11171_4	EPB41_1	1.117769142	0.133995359	0.160622252	0.872910244	15.73983333	17.5935
EPB41L1__Q9H4G0	EPB41L1	1.075386333	0.285249189	0.104855042	0.544775582	16.06126667	17.27206667
EPB41L2__O43491	EPB41L2	1.06403461	0.128804524	0.089545078	0.890068882	16.1496	17.18373333
EPC1__Q9H2F5	EPC1	0.900804611	0.011772071	-0.150713883	1.929147136	17.53643333	15.7969
EPC2__Q52LR7	EPC2	0.992597493	0.951856011	-0.010719284	0.021428743	16.72856667	16.60473333
EPG5__Q9HCE0	EPG5	0.994129283	0.953085046	-0.008494613	0.020868345	16.71573333	16.6176
EPHX1__P07099	EPHX1	0.962130874	0.763165896	-0.055694945	0.117381046	16.98833333	16.345
EPHX2__P34913	EPHX2	0.972958629	0.675872082	-0.039549633	0.170135492	16.8951	16.43823333
EPN1__Q9Y6I3_1	EPN1	1.028743234	0.471049682	0.040882942	0.326933285	16.43053333	16.9028
EPN2__O95208	EPN2	1.005845032	0.946461434	0.00840805	0.023897078	16.6181	16.71523333
EPRS__P07814	EPRS	1.050508116	0.042262224	0.071087308	1.374047657	16.25613333	17.0772
EPS15__P42566	EPS15	1.035911478	0.081228034	0.050900726	1.090294059	16.37266667	16.96063333
EPS15L1__Q9UBC2_3	EPS15L1	1.03659766	0.051121816	0.051856042	1.291393725	16.36716667	16.96616667
EPS8L2__Q9H6S3	EPS8L2	0.926112331	0.165637885	-0.110740902	0.780840324	17.306	16.0273
ERAL1__O75616	ERAL1	0.87762375	0.008724001	-0.188325527	2.059284269	17.7529	15.58036667
ERAP1__Q9NZ08_2	ERAP1	1.017135549	0.682040099	0.024511954	0.166190091	16.5251	16.80826667
ERAP2__Q6P179	ERAP2	1.086806997	0.127911493	0.12009576	0.89309043	15.97336667	17.35996667
ERBB2IP__Q96RT1_8	ERBB2IP	1.07256256	0.211618202	0.1010618	0.67444698	16.08313333	17.25016667
ERC1__Q8IUD2	ERC1	1.012404461	0.869631873	0.01778577	0.060664551	16.56393333	16.7694
ERCC1__P07992	ERCC1	0.853319199	0.076140357	-0.228842588	1.118385089	17.98576667	15.3476
ERCC2__P18074	ERCC2	1.008544348	0.907893743	0.012274523	0.041964977	16.59576667	16.73756667
ERCC3__P19447	ERCC3	1.020667386	0.157052901	0.029512799	0.803954037	16.4962	16.83713333
ERCC4__Q92889	ERCC4	1.078440338	0.130215462	0.108946366	0.885337443	16.03766667	17.29566667
ERCC5__P28715	ERCC5	0.983312409	0.632170394	-0.024278245	0.199165847	16.8069	16.52643333
ERCC6__Q03468	ERCC6	1.111120728	0.399699099	0.152015581	0.398266831	15.78943333	17.54396667
ERCC6L__Q2NKX8	ERCC6L	0.955483376	0.070878278	-0.065697322	1.149486842	17.04606667	16.28723333
ERF__P50548	ERF	0.964806388	0.846231458	-0.051688636	0.072510834	16.9652	16.36813333
ERGIC1__Q969X5	ERGIC1	1.3494332	0.034576279	0.432353562	1.461221748	14.18783333	19.14553333
ERGIC2__Q96RQ1	ERGIC2	1.15343667	0.164233874	0.205938794	0.784537262	15.47913333	17.8542
ERGIC3__Q9Y282_3	ERGIC3	1.204471104	0.109079246	0.268399783	0.962257871	15.1208	18.21256667
ERH__P84090	ERH	1.101564405	0.011831054	0.139553847	1.926976578	15.8612	17.47213333
ERI1__Q8IV48	ERI1	0.955722444	0.407187538	-0.065336396	0.390205522	17.044	16.28933333
ERI3__O43414	ERI3	1.065962036	0.47047076	0.092156058	0.327467363	16.13453333	17.1988
ERICH1__Q86X53	ERICH1	0.908812223	0.084393454	-0.137945857	1.073691237	17.46286667	15.87046667
ERLEC1__Q96DZ1	ERLEC1	1.054366762	0.263991099	0.076376796	0.578410716	16.2256	17.10773333
ERLIN1__O75477	ERLIN1	1.343712061	0.014551556	0.426224022	1.837090562	14.22246667	19.1109
ERLIN2__O94905	ERLIN2	1.233406887	0.111928696	0.302648807	0.951058557	14.92486667	18.40843333
ERMP1__Q7Z2K6	ERMP1	1.362320552	0.07135783	0.446066208	1.146558368	14.11043333	19.22293333
ERN1__O75460	ERN1	1.653946289	0.014724056	0.725912385	1.831972551	12.5599	20.7734
ERO1L__Q96HE7	ERO1L	0.894639119	0.249530888	-0.160622252	0.602875689	17.5935	15.73983333
ERO1LB__Q86YB8	ERO1LB	1.34895941	0.003005698	0.431846938	2.522054613	14.19066667	19.14263333
ERP29__P30040	ERP29	0.992156871	0.893216872	-0.011359851	0.049043082	16.73226667	16.60103333
ERP44__Q9BS26	ERP44	1.03385556	0.39099474	0.04803464	0.407829085	16.38923333	16.9441
ESCO1__Q5FWF5	ESCO1	0.963118849	0.796533304	-0.054214257	0.098796061	16.97976667	16.35353333
ESCO2__Q56NI9	ESCO2	1.018941711	0.789032367	0.027071524	0.102905181	16.5103	16.82303333
ESD__P10768	ESD	1.036657841	0.318141934	0.051939797	0.497379084	16.36666667	16.96663333
ESF1__Q9H501	ESF1	0.992057658	0.759948345	-0.011504123	0.119215926	16.7331	16.6002
ESPL1__Q14674	ESPL1	0.877868917	0.003935029	-0.187922561	2.405052023	17.7506	15.5827
ESRRA__P11474	ESRRA	0.644036504	0.001847325	-0.634785632	2.733456698	20.2753	13.05803333
ESYT1__Q9BSJ8_2	ESYT1	1.090681207	0.26473232	0.12522948	0.577193034	15.94376667	17.38956667
ESYT2__A0FGR8_6	ESYT2	1.131512309	0.165725546	0.178252279	0.780610543	15.63833333	17.69496667
ETF1__P62495	ETF1	0.961617002	0.316158374	-0.056465691	0.500095311	16.99276667	16.34053333
ETFA__P13804	ETFA	1.193427183	0.002327963	0.255110543	2.633023944	15.19693333	18.13643333
ETFB__P38117_2	ETFB	1.112177761	0.103325176	0.153387394	0.985793848	15.7815	17.55183333
ETFDH__Q16134	ETFDH	1.153320744	0.000530876	0.205793789	3.275007	15.47996667	17.85336667
ETHE1__O95571	ETHE1	1.181641469	0.009251708	0.240792362	2.033778071	15.279	18.0543
ETNK1__Q9HBU6	ETNK1	0.468952945	0.001517095	-1.092484926	2.818987163	22.6919	10.64143333
ETV3__P41162	ETV3	0.907579761	0.344240549	-0.139903658	0.463137974	17.47416667	15.8592
ETV6__P41212	ETV6	0.863852994	0.159357491	-0.211142272	0.797627516	17.8841	15.44923333
EURL__Q9NYK6	EURL	0.954940531	0.193521016	-0.066517203	0.713271865	17.0508	16.2825
EVI2B__P34910	EVI2B	1.167298073	0.136054521	0.223173004	0.866287021	15.38013333	17.9532
EVI5L__Q96CN4_2	EVI5L	1.091695759	0.22152166	0.126570852	0.654583802	15.93603333	17.3973
EVL__Q9UI08_2	EVL	1.151793841	0.04911838	0.203882513	1.308755966	15.49096667	17.8424
EWSR1__Q01844_5	EWSR1	1.028708221	0.218236841	0.04083384	0.661071933	16.43083333	16.90253333
EWSR1_1__H7BY36	EWSR1_1	1.08411922	0.077942258	0.116523418	1.108227018	15.99396667	17.33936667
EXD2__Q9NVH0	EXD2	1.12239423	0.204420688	0.166579498	0.689475154	15.70553333	17.6278
EXO1__Q9UQ84	EXO1	0.612656125	0.000833461	-0.706850557	3.079114814	20.66983333	12.6635
EXOC1__Q9NV70	EXOC1	0.900806323	0.048455464	-0.150711141	1.314657243	17.5364	15.7969
EXOC2__Q96KP1	EXOC2	0.95604761	0.335867116	-0.06484563	0.473832514	17.04116667	16.29216667
EXOC3__O60645	EXOC3	0.968707365	0.213085691	-0.045867184	0.671445714	16.93156667	16.40173333
EXOC4__Q96A65	EXOC4	0.929220749	0.06812363	-0.105906726	1.166702217	17.27813333	16.0552
EXOC5__O00471	EXOC5	1.056119732	0.245891549	0.078773402	0.609256397	16.21176667	17.12156667
EXOC6__Q8TAG9	EXOC6	0.894872475	0.018080891	-0.160245991	1.742780171	17.59133333	15.742
EXOC6B__Q9Y2D4	EXOC6B	1.061362643	0.072095749	0.085917676	1.142090342	16.17053333	17.1628
EXOC7__Q9UPT5	EXOC7	0.935654958	0.193412174	-0.095951491	0.713516194	17.2207	16.11263333
EXOC8__Q8IYI6	EXOC8	1.081408031	0.075289615	0.112910976	1.123264925	16.0148	17.31853333
EXOG__Q9Y2C4	EXOG	1.29510981	0.009344054	0.373074426	2.029464656	14.52363333	18.8097
EXOSC1__Q9Y3B2	EXOSC1	0.990311165	0.698766845	-0.01404619	0.155667709	16.7478	16.58553333
EXOSC10__Q01780	EXOSC10	1.049432307	0.26513821	0.06960911	0.576527681	16.26466667	17.06866667
EXOSC2__Q13868	EXOSC2	1.037865619	0.394822169	0.053619658	0.403598471	16.35696667	16.97633333
EXOSC3__Q9NQT5	EXOSC3	1.01057766	0.861327575	0.015180192	0.064831649	16.57896667	16.75433333
EXOSC4__Q9NPD3	EXOSC4	0.944188244	0.371008642	-0.082853575	0.430615974	17.14513333	16.18823333
EXOSC5__Q9NQT4	EXOSC5	0.970625851	0.260529139	-0.04301281	0.584143696	16.9151	16.41823333
EXOSC6__Q5RKV6	EXOSC6	1.106509324	0.039533952	0.146015609	1.403029768	15.82396667	17.50936667
EXOSC7__Q15024	EXOSC7	1.038116862	0.23308686	0.053968858	0.632482209	16.35496667	16.97836667
EXOSC8__Q96B26	EXOSC8	1.062780796	0.348813051	0.087844065	0.457407274	16.1594	17.1739
EXOSC9__Q06265_2	EXOSC9	0.994787625	0.904761665	-0.007539534	0.043465809	16.71023333	16.62313333
EXT2__Q93063_3	EXT2	1.012165553	0.912795999	0.017445281	0.039626272	16.5659	16.76743333
EYA3__Q99504	EYA3	1.094238546	0.606270472	0.129927283	0.217333584	15.9167	17.41666667
EZH1__Q92800_2	EZH1	1.007258246	0.934841659	0.010433616	0.029261943	16.6064	16.72693333
EZH2__Q15910_2	EZH2	1.016409541	0.680792783	0.023481823	0.166985057	16.53103333	16.8023
EZR__P15311	EZR	1.061553876	0.267270628	0.086177592	0.573048765	16.16903333	17.1643
F11R__Q9Y624	F11R	1.046613673	0.188068324	0.065729012	0.725684346	16.28706667	17.04626667
F13A1__P00488	F13A1	1.326570306	0.164031085	0.407701138	0.785073843	14.32724667	19.0061
F2__P00734	F2	1.187896556	0.227561606	0.24840921	0.64290101	15.23533333	18.098
F5__P12259	F5	1.93188928	0.002330469	0.950012413	2.632556608	11.36923333	21.9641
F8A1__P23610	F8A1	0.876459418	0.057317971	-0.190240803	1.241709191	17.76393333	15.56936667
FAAP100__Q0VG06	FAAP100	0.964034598	0.631364975	-0.05284317	0.199719514	16.97186667	16.36146667
FABP5__Q01469	FABP5	0.857981338	0.588637189	-0.220981826	0.230152303	17.9406	15.3927
FABP6__P51161_2	FABP6	0.874990625	0.15479455	-0.192660535	0.810244333	17.77786667	15.55546667
FADD__Q13158	FADD	1.014147371	0.654635566	0.020267313	0.184000403	16.5496	16.78373333
FAF1__Q9UNN5	FAF1	1.065539571	0.113792013	0.091584171	0.943888218	16.13783333	17.1955
FAF2__Q96CS3	FAF2	1.092735286	0.223129781	0.127943952	0.651442461	15.92813333	17.40523333
FAH__P16930	FAH	0.855026007	0.203964342	-0.225959792	0.690445751	17.9692	15.36413333
[truncated: 5,023 more rows]
