# Supplementary material for: Prolyl-tRNA synthetase as a novel therapeutic target in multiple myeloma
Source: Blood Cancer J. 2023 Jan 12;13(1):12. doi: 10.1038/s41408-023-00787-w (PMC9834298; doi:10.1038/s41408-023-00787-w)
Supplement: Supplementary file 6 — Supplemental Data S3 [file 41408_2023_787_MOESM6_ESM.xlsx]

## Sheet: Exp1 DMSO_HFG 24 hr
ensembl_gene	HGNC	avg_log2FC	p_val	pct.1	pct.2	p_val_adj
ENSG00000121410	A1BG	0.6035768011772773	0.36587479230678605	0.261	0.271	1
ENSG00000081760	AACS	0.2977278874715321	0.6366278955789813	0.25	0.352	1
ENSG00000103591	AAGAB	0.3717390748944435	0.4786637470649153	0.25	0.274	1
ENSG00000115977	AAK1	1.0880879606647507	2.0140140590240676e-6	0.652	0.697	0.04106776067755976
ENSG00000090861	AARS1	0.2956298801506625	0.491096969694398	0.391	0.674	1
ENSG00000266967	AARSD1	0.40803355046951895	0.13514743235465357	0.185	0.145	1
ENSG00000149313	AASDHPPT	0.8321630127871998	0.004788669573167542	0.478	0.539	1
ENSG00000064687	ABCA7	0.6392615485011883	0.03266309813006641	0.196	0.129	1
ENSG00000164163	ABCE1	0.38128526021239695	0.3878565995626452	0.337	0.558	1
ENSG00000160179	ABCG1	0.5194801679815462	9.727988272959047e-5	0.25	0.11	1
ENSG00000129968	ABHD17A	1.812599402652876	8.131115777206483e-21	0.717	0.41	1.6580158181301739e-16
ENSG00000119328	ABITRAM	0.25953005321730127	0.5546527432423546	0.12	0.11	1
ENSG00000099204	ABLIM1	1.3928664643286408	7.092353653291722e-21	0.391	0.039	1.4462018334427152e-16
ENSG00000146109	ABT1	0.3731675406001718	0.4331347364198843	0.304	0.494	1
ENSG00000114626	ABTB1	0.41213073964642255	0.4672237515106211	0.185	0.268	1
ENSG00000229180	AC006001.3	0.34522125492661626	0.2681189165519709	0.359	0.619	1
ENSG00000233264	AC006042.2	-0.2616087741304649	4.094200096105299e-10	0.011	0.352	8.348483415968314e-6
ENSG00000256594	AC010186.2	0.940173038044972	2.00772360169738e-6	0.37	0.187	0.04093949196221127
ENSG00000279765	AC013394.1	1.2553288377452536	1.5745592214436275e-14	0.576	0.274	3.210683708445701e-10
ENSG00000284526	AC015802.6	2.3653837397506003	2.788521878358299e-27	0.772	0.358	5.686074962160408e-23
ENSG00000267422	AC016582.1	0.4317128963081215	1.8560003887385946e-11	0.141	0	3.7845703926768684e-7
ENSG00000267640	AC016582.2	-0.5100865420014726	2.3545146740586444e-15	0.12	0.681	4.801090871872982e-11
ENSG00000170846	AC093323.1	0.41948627042602327	8.151915737851504e-4	0.163	0.061	1
ENSG00000250461	AC122718.1	0.5956928109684075	4.406279586700966e-4	0.261	0.139	1
ENSG00000260735	AC139256.1	0.35186822760086206	0.7628507213096468	0.152	0.19	1
ENSG00000223804	AC244669.1	1.3051339148662204	5.229553263948484e-16	0.598	0.258	1.0663582060517354e-11
ENSG00000151498	ACAD8	0.2936357549276747	0.44637952456656815	0.163	0.239	1
ENSG00000114331	ACAP2	0.4497448812372507	0.033322733989943856	0.261	0.516	1
ENSG00000075239	ACAT1	0.26113442752213945	0.007085460929787331	0.337	0.713	1
ENSG00000107897	ACBD5	0.7251681416445999	0.5416654239679897	0.38	0.529	1
ENSG00000230124	ACBD6	0.4047006984295723	0.9031626052337819	0.315	0.435	1
ENSG00000102977	ACD	0.259836292259248	0.5297751987643616	0.152	0.145	1
ENSG00000078124	ACER3	0.39239768811206444	0.29609861452438524	0.326	0.565	1
ENSG00000100813	ACIN1	0.7088343650020158	8.418177964024594e-4	0.413	0.342	1
ENSG00000112304	ACOT13	0.3041174518115717	0.37037489137112245	0.359	0.603	1
ENSG00000101473	ACOT8	0.32587691134665187	0.9670788681258863	0.13	0.145	1
ENSG00000143727	ACP1	0.9530306769373409	2.2407755312567666e-5	0.587	0.655	0.4569165385785673
ENSG00000102575	ACP5	-0.39105053741933393	6.946432429248198e-8	0	0.258	0.0014164470366479999
ENSG00000176715	ACSF3	0.5011834604416863	0.2989441257026525	0.326	0.374	1
ENSG00000123983	ACSL3	0.2712469763637875	0.031378681157302586	0.283	0.548	1
ENSG00000075624	ACTB	-0.2575397143696616	0.6046394175669298	0.728	0.961	1
ENSG00000184009	ACTG1	-0.6813594842227122	0.048564060723022925	0.543	0.806	1
ENSG00000131966	ACTR10	1.076077891805547	5.663896856098677e-5	0.5	0.468	1
ENSG00000138071	ACTR2	0.3928905904273051	0.20388073729751402	0.5	0.7	1
ENSG00000115091	ACTR3	0.39956494391002684	0.0020595118629591195	0.663	0.829	1
ENSG00000075089	ACTR6	0.7338829270624443	0.010780384536642979	0.402	0.403	1
ENSG00000170634	ACYP2	0.3702773499317472	0.48878790795131616	0.293	0.455	1
ENSG00000093072	ADA2	-0.3420688235353011	1.2888365136034045e-15	0.065	0.603	2.6280665348887022e-11
ENSG00000160710	ADAR	0.3841525342012444	0.1639780268428961	0.391	0.742	1
ENSG00000148700	ADD3	0.6577306309963578	0.0079561740210819	0.359	0.297	1
ENSG00000123146	ADGRE5	0.7164369366963275	0.21807680953531408	0.326	0.361	1
ENSG00000159346	ADIPOR1	0.34530586959492005	0.035978939388839164	0.348	0.713	1
ENSG00000156110	ADK	0.9311530935907094	2.4201947009099795e-4	0.435	0.339	1
ENSG00000148926	ADM	-0.29820393521546024	2.5925774224449203e-9	0	0.303	5.286524622107437e-5
ENSG00000101126	ADNP	0.42004397072954885	0.883831012567195	0.315	0.416	1
ENSG00000159322	ADPGK	0.3727585060761811	0.6336636414186259	0.283	0.419	1
ENSG00000170222	ADPRM	0.34159984843270735	0.014821239033947397	0.163	0.087	1
ENSG00000116863	ADPRS	0.7784096967931278	0.006096370023010757	0.293	0.216	1
ENSG00000239900	ADSL	0.3885478530760191	0.3819415837989649	0.207	0.316	1
ENSG00000035687	ADSS2	0.5801376425489887	0.01139947853643486	0.435	0.439	1
ENSG00000139154	AEBP2	0.5023698970394617	0.1478742764159028	0.304	0.306	1
ENSG00000072364	AFF4	0.3900534941688527	0.5179009806033905	0.337	0.539	1
ENSG00000141385	AFG3L2	0.5846278308508267	0.34938885859408864	0.315	0.361	1
ENSG00000123908	AGO2	0.9582576513168573	3.524866994007959e-6	0.554	0.481	0.07187556287481629
ENSG00000126070	AGO3	0.6620082905677132	0.07290036321883062	0.446	0.555	1
ENSG00000135049	AGTPBP1	0.26503184923388107	0.28966022852896295	0.174	0.271	1
ENSG00000168710	AHCYL1	0.33779426861219825	0.26414422494031536	0.293	0.481	1
ENSG00000135541	AHI1	0.9247422698137944	1.2313542969840327e-5	0.63	0.735	0.25108545469801413
ENSG00000124942	AHNAK	-0.6388001489135868	1.664493803449477e-17	0.033	0.577	3.394069314613829e-13
ENSG00000106546	AHR	0.2926498789468646	0.012596819579488982	0.152	0.074	1
ENSG00000100591	AHSA1	0.28080882169137245	0.038304456066379444	0.239	0.471	1
ENSG00000156709	AIFM1	0.39458560881162497	0.07545208678328161	0.239	0.432	1
ENSG00000146416	AIG1	-0.638999951707794	1.5570153564818061e-21	0.076	0.748	3.174910013402051e-17
ENSG00000164022	AIMP1	0.682411395245772	0.026247777943367565	0.543	0.748	1
ENSG00000004455	AK2	0.5315952726565836	0.331883478405849	0.283	0.465	1
ENSG00000108599	AKAP10	0.37910854662664184	0.5622808708402907	0.207	0.219	1
ENSG00000170776	AKAP13	0.8436210990237213	0.009360490736950689	0.554	0.674	1
ENSG00000197976	AKAP17A	0.6448658946019958	0.2507164177306539	0.337	0.394	1
ENSG00000105127	AKAP8	0.2752411868313869	0.772772382292015	0.217	0.284	1
ENSG00000011243	AKAP8L	0.6427901750349371	0.01806267072655097	0.337	0.3	1
ENSG00000127914	AKAP9	0.8206110179788393	1.7608137162464766e-8	0.804	0.935	3.5904752487981906e-4
ENSG00000174574	AKIRIN1	1.7366355999260619	2.508536010478229e-19	0.728	0.49	5.115155778966157e-15
ENSG00000135334	AKIRIN2	0.5585967377285241	0.27282007665434915	0.37	0.445	1
ENSG00000106948	AKNA	0.8554182303693996	0.18351104950908848	0.261	0.248	1
ENSG00000117020	AKT3	0.2649127096486326	0.4387316363629498	0.217	0.319	1
ENSG00000258465	AL139011.2	0.3098196853131968	2.909158238175843e-4	0.12	0.029	1
ENSG00000217801	AL390719.1	1.4802176849652209	2.4901043909727427e-16	0.38	0.065	5.07757186363252e-12
ENSG00000228327	AL669831.1	0.3074601682228065	0.3646193117303685	0.163	0.145	1
ENSG00000170017	ALCAM	-0.3191313834833189	1.8704102812087542e-11	0.043	0.445	3.813953604412771e-7
ENSG00000136010	ALDH1L2	-0.4563786523630615	1.184533219004018e-17	0.065	0.652	2.415381686871093e-13
ENSG00000072210	ALDH3A2	0.40620442392708844	0.4612366959515325	0.283	0.429	1
ENSG00000101901	ALG13	1.4707460626913493	1.2966389615586249e-11	0.641	0.506	2.643976506514192e-7
ENSG00000100601	ALKBH1	0.2947711924681257	0.04939097681430799	0.109	0.055	1
ENSG00000166199	ALKBH3	0.3407345440189438	0.2778912866689655	0.207	0.19	1
ENSG00000091542	ALKBH5	0.5331464751269877	0.8438215728653847	0.38	0.565	1
ENSG00000123505	AMD1	0.8508417955529104	0.0011379698524144265	0.565	0.706	1
ENSG00000196704	AMZ2	0.5701641201494517	0.9719323337603152	0.304	0.429	1
ENSG00000214174	AMZ2P1	0.6626030599876012	2.0977976374411633e-11	0.283	0.052	4.277619162506276e-7
ENSG00000164162	ANAPC10	0.5882093373478379	0.2857066649627229	0.293	0.323	1
ENSG00000141552	ANAPC11	-0.49346033730251726	1.8698796298928577e-15	0.25	0.884	3.812871553314526e-11
ENSG00000129055	ANAPC13	0.4380705167422875	0.4059280295843464	0.413	0.558	1
ENSG00000166295	ANAPC16	2.2884411292654265	4.798821127059863e-37	0.946	0.884	9.785276160187766e-33
ENSG00000196510	ANAPC7	0.3224033231184952	0.9300193139297184	0.25	0.329	1
ENSG00000151150	ANK3	0.7386359314281505	0.001409316593181844	0.283	0.174	1
ENSG00000154122	ANKH	0.5444323175834973	0.5794350577421807	0.283	0.332	1
ENSG00000131503	ANKHD1	0.6802641227451459	0.005780309791393468	0.326	0.255	1
ENSG00000164331	ANKRA2	0.3157352849493401	0.45779765706496817	0.239	0.255	1
ENSG00000167522	ANKRD11	0.43521125284262707	0.640714810843803	0.522	0.845	1
ENSG00000101745	ANKRD12	0.8433816507471075	1.0546022105877668e-4	0.717	0.884	1
ENSG00000076513	ANKRD13A	0.26279908270918007	0.052748682221248344	0.207	0.387	1
ENSG00000118454	ANKRD13C	0.4853113976012544	0.18596143629906542	0.272	0.268	1
ENSG00000172932	ANKRD13D	0.45451719156041237	0.8966159599709846	0.239	0.29	1
ENSG00000215559	ANKRD20A11P	-0.5039004779088494	3.2934700801931405e-19	0.054	0.655	6.715714840521833e-15
ENSG00000186481	ANKRD20A5P	-0.26730103000594746	1.0487013205807825e-9	0.022	0.361	2.1384068627962736e-5
ENSG00000107890	ANKRD26	0.49787608635035346	0.9298977057941248	0.326	0.455	1
ENSG00000206560	ANKRD28	-0.4715021284915546	7.786703324308726e-14	0.152	0.706	1.5877866748597924e-9
ENSG00000135976	ANKRD36	0.5591690013603262	0.4304187138816458	0.326	0.406	1
ENSG00000230006	ANKRD36BP2	-1.485311637543217	5.061783690112296e-29	0.109	0.868	1.0321483122507983e-24
ENSG00000186352	ANKRD37	1.1152413037277764	3.780449339701517e-14	0.467	0.152	7.708714248585364e-10
ENSG00000154945	ANKRD40	0.38436250243667974	0.2008551320569632	0.239	0.406	1
ENSG00000137494	ANKRD42	0.29303826286268875	0.24218493184222242	0.098	0.161	1
ENSG00000065413	ANKRD44	0.5922793246088874	0.1560492224247393	0.391	0.439	1
ENSG00000186106	ANKRD46	0.3788783233686982	0.8929845538380986	0.163	0.187	1
ENSG00000168876	ANKRD49	0.46832122054594433	0.19899721667522524	0.272	0.471	1
ENSG00000156381	ANKRD9	0.5997952326194019	0.0034086916851595217	0.196	0.1	1
ENSG00000206199	ANKUB1	0.2651130038620483	0.0010993533958042262	0.12	0.035	1
ENSG00000163516	ANKZF1	0.2588162230655544	0.14881821093736375	0.207	0.352	1
ENSG00000140350	ANP32A	0.271438630217733	0.10246265710281519	0.25	0.448	1
ENSG00000136938	ANP32B	1.0881413412980057	1.2546928357649887e-13	0.815	0.874	2.5584441614083883e-9
ENSG00000143401	ANP32E	0.37294440912564897	0.5794425248734372	0.424	0.703	1
ENSG00000135046	ANXA1	1.0333270779486448	1.2624205685416691e-11	0.435	0.139	2.5742017813133177e-7
ENSG00000182718	ANXA2	-0.5352917842748584	2.4795416022612e-12	0.12	0.606	5.0560332811708124e-8
ENSG00000164111	ANXA5	-0.609380402733716	0.0030817027238252614	0.435	0.874	1
ENSG00000138279	ANXA7	0.5407516469659109	0.03037160005247222	0.598	0.813	1
ENSG00000166747	AP1G1	0.38370320419301013	0.9140705538602322	0.293	0.394	1
ENSG00000213983	AP1G2	0.2597972987271425	0.7926196470601897	0.13	0.135	1
ENSG00000072958	AP1M1	0.7292111099427161	0.13659930643814835	0.478	0.626	1
ENSG00000152056	AP1S3	0.27345030125779035	0.3800783737951947	0.109	0.161	1
ENSG00000161203	AP2M1	0.2727913657116249	0.053114576589875506	0.359	0.684	1
ENSG00000070718	AP3M2	1.0711926114994517	4.646620411173646e-16	0.391	0.074	9.474923680424182e-12
ENSG00000177879	AP3S1	-0.2751566572425307	8.845433593358279e-13	0.141	0.687	1.8036723640216865e-8
ENSG00000081014	AP4E1	0.29416157312411617	0.6251242907645139	0.13	0.126	1
ENSG00000100478	AP4S1	0.6320189543677512	0.1762173167897786	0.272	0.258	1
ENSG00000254470	AP5B1	0.6336898942352456	0.008165380766001639	0.326	0.261	1
ENSG00000242802	AP5Z1	0.37816078438742085	0.08916779475847278	0.141	0.261	1
ENSG00000011132	APBA3	0.5269476412803484	0.5846327552997617	0.228	0.258	1
ENSG00000077420	APBB1IP	0.7547142626060791	2.810284827980861e-8	0.304	0.09	5.730451792735774e-4
ENSG00000100823	APEX1	0.5415747094471748	0.10802026525275757	0.38	0.419	1
ENSG00000117362	APH1A	0.421851060337349	0.2957867785752924	0.337	0.571	1
ENSG00000149089	APIP	0.39977608492667527	0.31583338664513516	0.272	0.439	1
ENSG00000101474	APMAP	0.7548911640648095	0.6726464967862664	0.326	0.429	1
ENSG00000244509	APOBEC3C	-0.7108835468294115	5.125654237749436e-22	0.087	0.765	1.0451721556194876e-17
ENSG00000100342	APOL1	-0.44571373076730225	2.3630680145343152e-15	0.054	0.568	4.818531988436922e-11
ENSG00000128335	APOL2	-0.42942249690990436	1.0885248597263993e-12	0.087	0.561	2.2196110414681008e-8
ENSG00000221963	APOL6	-0.4770195807155846	9.030578425903925e-11	0.261	0.787	1.8414252468260695e-6
ENSG00000178878	APOLD1	0.488366046072921	0.016080314913233782	0.217	0.139	1
ENSG00000142192	APP	0.27793204639534236	0.12014625640468679	0.12	0.074	1
ENSG00000062725	APPBP2	0.4735826026406095	0.409221802921586	0.283	0.319	1
ENSG00000198931	APRT	0.6905362906619168	0.009069628681193034	0.63	0.842	1
ENSG00000137074	APTX	0.7043635059192901	0.014612984376668468	0.467	0.526	1
ENSG00000021776	AQR	0.6851384786753391	0.5949622193535431	0.293	0.361	1
ENSG00000047365	ARAP2	0.7157220077994051	2.1495035651740156e-5	0.315	0.155	0.43830527197463354
ENSG00000095139	ARCN1	0.29984862538744805	0.39262060370843654	0.413	0.697	1
ENSG00000109321	AREG	1.6830373293651306	1.3842237766977154e-17	0.543	0.174	2.822570703064311e-13
ENSG00000143761	ARF1	0.8297363214095597	7.91461429466757e-7	0.772	0.906	0.016138690008256643
ENSG00000165527	ARF6	1.3514143073611637	3.6112297133783306e-14	0.707	0.552	7.363658508549754e-10
ENSG00000149182	ARFGAP2	0.38996441582191077	0.15953769850999444	0.261	0.458	1
ENSG00000242247	ARFGAP3	0.2513503516493377	0.013388546432328641	0.348	0.706	1
ENSG00000066777	ARFGEF1	0.27630125854930393	0.1155491164462046	0.283	0.497	1
ENSG00000134884	ARGLU1	0.8837629222045706	9.65235451119015e-9	0.663	0.584	1.9682116083767835e-4
ENSG00000075884	ARHGAP15	0.9357663501135556	4.422001731629402e-8	0.348	0.132	9.016903730965513e-4
ENSG00000146376	ARHGAP18	-0.29700962476062925	1.0514932632216655e-12	0	0.4	2.144099913035298e-8
ENSG00000145819	ARHGAP26	0.43420107144052106	0.952543713715141	0.315	0.423	1
ENSG00000180448	ARHGAP45	1.1036290560709332	1.366805172567783e-14	0.587	0.271	2.7870524273829664e-10
ENSG00000100852	ARHGAP5	0.4996570968230582	0.9023404246408351	0.272	0.348	1
ENSG00000141522	ARHGDIA	0.5599156268292265	0.24505476309751453	0.511	0.739	1
ENSG00000111348	ARHGDIB	1.7950232684395875	1.5516499823497612e-25	0.793	0.368	3.163969479009398e-21
ENSG00000076928	ARHGEF1	0.39719550848039403	0.6257735233805445	0.239	0.332	1
ENSG00000163947	ARHGEF3	0.2575478273804985	0.2590308249478218	0.109	0.174	1
ENSG00000131089	ARHGEF9	0.30036501004322635	0.3754256830202818	0.163	0.242	1
ENSG00000117713	ARID1A	0.3899279889638611	0.2865053446169811	0.304	0.494	1
ENSG00000049618	ARID1B	0.4133706144959908	0.8542426722075571	0.467	0.752	1
ENSG00000179361	ARID3B	0.5646665485539863	0.7118872054816552	0.163	0.21	1
ENSG00000032219	ARID4A	1.5318594147710607	4.244078569981298e-18	0.63	0.284	8.654100612048864e-14
ENSG00000054267	ARID4B	1.9714038736812702	6.79155266991942e-25	0.848	0.719	1.384865504923269e-20
ENSG00000196843	ARID5A	0.9836941135954587	0.0020395673918859503	0.478	0.481	1
ENSG00000166233	ARIH1	1.3547402557909332	1.9663318159050668e-12	0.685	0.587	4.009547205812022e-8
ENSG00000177479	ARIH2	0.5410113808722411	0.8457682871071612	0.38	0.552	1
ENSG00000120805	ARL1	-0.319361844102133	2.5876440751007496e-12	0.207	0.784	5.2764650335379384e-8
ENSG00000169379	ARL13B	0.40674590121008913	0.32524158623132665	0.228	0.226	1
ENSG00000152219	ARL14EP	0.8913924762616355	9.50985265151909e-4	0.533	0.613	1
ENSG00000214087	ARL16	0.4497738975903361	0.777393840974322	0.25	0.352	1
ENSG00000185829	ARL17A	0.2583355890926511	0.23920466107235266	0.13	0.097	1
ENSG00000122644	ARL4A	0.3002538877636556	0.38125073355485156	0.141	0.123	1
ENSG00000188042	ARL4C	2.447855302786923	2.7328626291747383e-27	0.641	0.142	5.572580187150209e-23
ENSG00000170540	ARL6IP1	0.6224075681939399	0.03360482283551218	0.402	0.403	1
ENSG00000182196	ARL6IP4	0.5426791111808831	0.025637447126573853	0.63	0.894	1
ENSG00000144746	ARL6IP5	0.31779862744161025	0.17963264798504996	0.413	0.716	1
ENSG00000177917	ARL6IP6	0.64200492814303	0.017928728820209964	0.337	0.294	1
ENSG00000143862	ARL8A	0.3592531332148539	0.4960662980474174	0.25	0.371	1
ENSG00000134108	ARL8B	0.34276528243956783	0.3509398393483984	0.337	0.545	1
ENSG00000104442	ARMC1	0.29806491958328113	0.4498010984508511	0.272	0.416	1
ENSG00000114098	ARMC8	0.3082962405358516	0.40890596120257205	0.217	0.323	1
ENSG00000139971	ARMH4	0.2740824956616076	0.35893618126717575	0.174	0.158	1
ENSG00000146476	ARMT1	0.5244454641939467	0.7734299289863372	0.239	0.329	1
ENSG00000133794	ARNTL	0.7209500477409165	8.728421585997525e-7	0.337	0.148	0.017798124456007553
ENSG00000241685	ARPC1A	-0.2689057126653872	1.9254843188157787e-10	0.217	0.774	3.926255074497254e-6
ENSG00000130429	ARPC1B	0.37144129431437156	0.39743369157788205	0.413	0.706	1
ENSG00000163466	ARPC2	1.068363830583866	1.1001014572495797e-14	0.88	0.958	2.243216881477618e-10
ENSG00000111229	ARPC3	1.3803888775226998	4.600948435624259e-21	0.88	0.929	9.381793955081427e-17
ENSG00000241553	ARPC4	1.1396478493247224	2.6285537377878263e-11	0.652	0.513	5.359883926723156e-7
ENSG00000162704	ARPC5	0.4153767580557275	0.2501602355977283	0.565	0.816	1
ENSG00000136950	ARPC5L	0.38918091000757427	0.03585370859523767	0.424	0.797	1
ENSG00000105643	ARRDC2	1.5291984010104283	3.118502391352604e-28	0.478	0.039	6.358938226207095e-24
ENSG00000113369	ARRDC3	1.5277944059876705	3.1236330288670478e-12	0.674	0.545	6.369400109162797e-8
ENSG00000006756	ARSD	0.2727515467276649	0.27431885198725803	0.12	0.19	1
ENSG00000104763	ASAH1	-0.5964891928947371	6.539288856512987e-16	0.109	0.697	1.3334263907315632e-11
ENSG00000115239	ASB3	0.2972368172425575	0.11917960771701407	0.304	0.558	1
ENSG00000148331	ASB6	0.4632412748886072	0.014337173863475215	0.228	0.152	1
ENSG00000177981	ASB8	0.3036938640096708	0.04736940861306979	0.228	0.442	1
ENSG00000138303	ASCC1	0.6195676128648021	0.4072747787641942	0.359	0.465	1
ENSG00000100325	ASCC2	0.4289043927204312	0.2818140049835072	0.283	0.297	1
ENSG00000111875	ASF1A	1.5360549352867363	4.0443341730369275e-24	0.663	0.223	8.246801812239599e-20
ENSG00000116539	ASH1L	0.5303400432195715	0.08247262835917174	0.554	0.768	1
ENSG00000169093	ASMTL	0.43111237505207656	0.10890622820437178	0.261	0.235	1
ENSG00000138381	ASNSD1	0.3932892313910514	0.9240638308871545	0.272	0.374	1
ENSG00000130707	ASS1	-0.29165871504800633	5.928486128778753e-10	0	0.323	1.2088776065192754e-5
ENSG00000034533	ASTE1	0.388542059140879	0.018206325535145163	0.174	0.1	1
ENSG00000143970	ASXL2	0.6220655745547572	0.2766388195765793	0.25	0.406	1
ENSG00000119778	ATAD2B	0.4456139719914372	0.5006618045226433	0.141	0.129	1
ENSG00000160072	ATAD3B	0.6672099755560924	0.15041024666682656	0.25	0.229	1
ENSG00000123268	ATF1	0.9155022382361214	5.893155396703947e-6	0.391	0.226	0.1201673316941902
ENSG00000115966	ATF2	0.27585898086972005	0.13747999052348248	0.25	0.432	1
ENSG00000162772	ATF3	-0.5103443912974972	0.03860983776042306	0.087	0.184	1
ENSG00000169136	ATF5	-1.4760732498676197	3.5604862231891885e-25	0.217	0.91	7.260187457705075e-21
ENSG00000171681	ATF7IP	0.9263925791887454	1.5760389072164981e-4	0.5	0.477	1
ENSG00000123395	ATG101	0.35500736413370454	0.3406143411473344	0.283	0.468	1
ENSG00000145782	ATG12	0.7936396296045803	6.698801317456839e-4	0.554	0.639	1
ENSG00000126775	ATG14	0.320370956021715	0.4383388216181914	0.185	0.177	1
ENSG00000110046	ATG2A	0.685562084268506	1.31804252222956e-4	0.261	0.123	1
ENSG00000066739	ATG2B	0.3401264515455752	0.3078482197852804	0.152	0.129	1
ENSG00000144848	ATG3	0.7084342577995955	0.179737369650008	0.5	0.723	1
ENSG00000119787	ATL2	0.2999638298281915	0.46506395049940785	0.196	0.194	1
ENSG00000149311	ATM	0.9274592911885063	5.303497215219172e-4	0.62	0.765	1
ENSG00000177556	ATOX1	-0.8896843399268317	9.076237658667324e-16	0.315	0.906	1.850735620978854e-11
ENSG00000133657	ATP13A3	-0.31969220780571295	5.894205668700869e-5	0.098	0.342	1
ENSG00000163399	ATP1A1	0.5381255584704743	0.034958352821563794	0.37	0.361	1
ENSG00000069849	ATP1B3	3.565136281401512	4.910909323980227e-38	0.87	0.339	1.001383520252808e-33
ENSG00000152234	ATP5F1A	0.44136129411222	0.12534404294842266	0.641	0.942	1
ENSG00000110955	ATP5F1B	0.773522605858947	4.722885498268455e-5	0.696	0.871	0.9630435819519206
ENSG00000165629	ATP5F1C	0.7360311128752273	5.536233499395442e-4	0.62	0.784	1
ENSG00000124172	ATP5F1E	0.6522654962776371	2.6478160463060816e-14	0.935	0.987	5.399161700022731e-10
ENSG00000159199	ATP5MC1	-0.5223651849795805	1.9106908701351008e-13	0.293	0.881	3.896089753292484e-9
ENSG00000135390	ATP5MC2	0.7533404216574644	9.900014966466238e-9	0.826	0.955	2.0187120518121306e-4
ENSG00000167283	ATP5MG	1.1756644331046	1.1726112709740277e-22	0.902	0.942	2.3910716426431397e-18
ENSG00000156411	ATP5MPL	0.8172238132728822	1.0401548220220594e-4	0.652	0.835	1
ENSG00000116459	ATP5PB	0.5715981073575258	0.14536092147346438	0.522	0.745	1
ENSG00000241837	ATP5PO	0.3718518141866629	0.061036985568333466	0.641	0.874	1
ENSG00000071553	ATP6AP1	-0.29437873450299656	3.2290060051798114e-9	0.228	0.739	6.584266145162153e-5
ENSG00000117410	ATP6V0B	-0.3636943001624162	5.875568774878747e-6	0.565	0.952	0.11980872288855253
ENSG00000159720	ATP6V0D1	0.41415699211802315	0.476362194265261	0.37	0.61	1
ENSG00000113732	ATP6V0E1	0.5876452266876195	1.4789054884620314e-6	0.859	0.971	0.030156361815229283
ENSG00000147416	ATP6V1B2	0.3382029190490537	0.13926915100731227	0.304	0.284	1
ENSG00000131100	ATP6V1E1	0.48716499227477006	0.27909617262720143	0.489	0.674	1
ENSG00000128524	ATP6V1F	-0.368838649646015	1.546801304110943e-6	0.348	0.842	0.031540825392126236
ENSG00000136888	ATP6V1G1	0.8802976843382861	6.120389014816062e-15	0.902	0.961	1.2480085240111433e-10
ENSG00000047249	ATP6V1H	0.43043128273378817	0.8369151406263474	0.207	0.268	1
ENSG00000165240	ATP7A	0.3099539107104002	0.2373031016202657	0.163	0.265	1
ENSG00000143515	ATP8B2	-0.2530039146203711	2.6953746411165715e-10	0.043	0.416	5.496138430700801e-6
ENSG00000166377	ATP9B	0.3331679446267044	0.5602121637251329	0.272	0.39	1
ENSG00000175054	ATR	0.30319704310004614	0.041737907447121754	0.293	0.558	1
ENSG00000085224	ATRX	0.5455720098366883	0.09765055608755359	0.565	0.806	1
ENSG00000130638	ATXN10	0.5315211112422313	0.15366831777955275	0.348	0.384	1
ENSG00000224470	ATXN1L	0.28390310028740773	0.43148714626916174	0.163	0.235	1
ENSG00000204842	ATXN2	0.30455383633538924	0.058749864048068645	0.304	0.571	1
ENSG00000168488	ATXN2L	0.49164395361130814	0.5605719032903558	0.283	0.435	1
ENSG00000066427	ATXN3	0.5530835595672849	0.48153209857057605	0.315	0.39	1
ENSG00000163635	ATXN7	0.9076373327111847	4.411169545583963e-5	0.522	0.471	0.8994815820400259
ENSG00000146776	ATXN7L1	0.2647683969017138	0.6221116881765518	0.12	0.158	1
ENSG00000253719	ATXN7L3B	0.3937915763470556	0.4002876685593555	0.326	0.542	1
ENSG00000158321	AUTS2	0.33422504469227793	0.520289478360288	0.12	0.106	1
ENSG00000101200	AVP	0.4012379430969887	1.8560003887385946e-11	0.141	0	3.7845703926768684e-7
ENSG00000103126	AXIN1	0.3387038086836316	0.04066216191532496	0.152	0.09	1
ENSG00000167601	AXL	0.428721239468351	0.39353324325197653	0.217	0.216	1
ENSG00000155096	AZIN1	0.5015341730887334	0.6866071287372302	0.315	0.465	1
ENSG00000176022	B3GALT6	0.3003166579249207	0.6508289278608828	0.152	0.152	1
ENSG00000086062	B4GALT1	0.30600510160745087	0.17386117328736422	0.337	0.581	1
ENSG00000158019	BABAM2	0.9036200745460621	3.458194077278802e-8	0.446	0.235	7.051603542979206e-4
ENSG00000112182	BACH2	0.575224281746681	2.4404377154138924e-11	0.261	0.039	4.976296545500468e-7
ENSG00000107262	BAG1	0.5689071005545271	0.7749235253215894	0.478	0.748	1
ENSG00000112208	BAG2	0.4740107733504124	0.3480101012867838	0.174	0.268	1
ENSG00000166170	BAG5	0.3941496931481398	0.22071065766620482	0.25	0.239	1
ENSG00000030110	BAK1	0.37180635300219866	0.9302618371212794	0.196	0.232	1
ENSG00000172530	BANP	0.35200004571992793	0.36975810433028755	0.207	0.197	1
ENSG00000176788	BASP1	-0.34568547778006437	0.0013580335134811211	0	0.103	1
ENSG00000156127	BATF	0.41920690402658395	3.679877225104977e-5	0.152	0.035	0.7503637649711559
ENSG00000087088	BAX	0.707969265794691	0.473742315320315	0.424	0.597	1
ENSG00000198604	BAZ1A	1.3278371817523023	1.3854430235869874e-8	0.543	0.371	2.825056869396226e-4
ENSG00000009954	BAZ1B	0.5821443587063461	0.39682665124706373	0.435	0.61	1
ENSG00000123636	BAZ2B	0.42187235114510735	0.043212664322291865	0.37	0.706	1
ENSG00000105327	BBC3	1.010528749362124	0.19496900821042196	0.217	0.371	1
ENSG00000214413	BBIP1	0.5090233631545873	0.4303076437333349	0.38	0.5	1
ENSG00000114439	BBX	0.26863756553383056	0.10335791016615548	0.348	0.623	1
ENSG00000116752	BCAS2	1.383993820941811	1.7643669942597565e-12	0.696	0.645	3.597720737995069e-8
ENSG00000107949	BCCIP	0.3273947775495521	0.18276405705546805	0.239	0.406	1
ENSG00000142867	BCL10	0.5147940116370793	0.5258308312319157	0.315	0.474	1
ENSG00000119866	BCL11A	-0.6803610682410143	7.589070855561857e-19	0.011	0.568	1.547487438157618e-14
ENSG00000127152	BCL11B	1.6444211205395531	3.513395527108328e-25	0.554	0.09	7.16416481932659e-21
ENSG00000171791	BCL2	-0.3600340305752042	1.4375349979427243e-11	0.174	0.681	2.931277614305009e-7
ENSG00000099968	BCL2L13	0.4527259193703219	0.13818648019235738	0.163	0.287	1
ENSG00000069399	BCL3	1.011931478709224	1.8236867638671508e-6	0.326	0.148	0.037186796802015074
ENSG00000106635	BCL7B	0.6478216390047504	0.025768723977065592	0.37	0.358	1
ENSG00000029363	BCLAF1	0.6433908728917097	0.03033643992019114	0.5	0.613	1
ENSG00000167995	BEST1	0.3289015051488602	0.09252487494749867	0.217	0.168	1
ENSG00000105829	BET1	0.3441205500186081	0.6317230659377933	0.359	0.561	1
ENSG00000177951	BET1L	0.3506757110313277	0.15410524032170206	0.239	0.41	1
ENSG00000133134	BEX2	0.5659528666857121	0.20808492491793834	0.391	0.477	1
ENSG00000166681	BEX3	0.39109732559907123	5.871336417714334e-4	0.109	0.026	1
ENSG00000102409	BEX4	0.7267154392848425	3.653412559405346e-4	0.315	0.19	1
ENSG00000134107	BHLHE40	0.8746015827688587	9.090299272151707e-9	0.239	0.048	1.8536029245844546e-4
ENSG00000151746	BICD1	-0.4891052506364314	1.980370651731665e-17	0.054	0.606	4.038173795946038e-13
ENSG00000135127	BICDL1	0.9572692495866346	8.095123262925331e-14	0.348	0.068	1.6506765845431042e-9
ENSG00000110330	BIRC2	1.3066163488540887	7.173757327745549e-6	0.511	0.445	0.14628008567005948
ENSG00000023445	BIRC3	0.7324419921655763	1.4114213750890354e-5	0.728	0.723	0.2878029325944052
ENSG00000115760	BIRC6	0.37733756528941076	0.7503005426677397	0.37	0.568	1
ENSG00000166619	BLCAP	0.5166514203893596	0.8190370442343476	0.239	0.294	1
ENSG00000135441	BLOC1S1	0.49935567744612397	0.7195328442326712	0.478	0.79	1
ENSG00000196072	BLOC1S2	0.7277214592059653	0.01071395360577781	0.5	0.577	1
ENSG00000189114	BLOC1S3	0.4311023875986571	0.4269703992509934	0.25	0.384	1
ENSG00000153162	BMP6	-0.26261906872777363	1.5453575061352184e-15	0.054	0.577	3.1511384907603235e-11
ENSG00000165733	BMS1	0.32909670052073964	0.7960867030531669	0.272	0.377	1
ENSG00000113734	BNIP1	0.2958144408001102	0.37270167071912963	0.109	0.087	1
ENSG00000140299	BNIP2	0.46138840484342514	0.318411293013136	0.326	0.368	1
ENSG00000038219	BOD1L1	0.6712359356646378	1.692529471307721e-5	0.717	0.868	0.3451236844943574
ENSG00000163170	BOLA3	0.25026309458548557	0.04922974820817805	0.283	0.552	1
ENSG00000196544	BORCS6	0.2705705672358047	0.3676852024768112	0.152	0.226	1
ENSG00000166275	BORCS7	0.626294494135464	0.08544427566606053	0.304	0.284	1
ENSG00000254901	BORCS8	0.40239289580433935	0.8069157353255296	0.207	0.271	1
ENSG00000171634	BPTF	0.7949604096712143	0.07254801701224023	0.533	0.758	1
ENSG00000157764	BRAF	1.0926710367205754	1.0931842259122042e-8	0.62	0.548	2.2291119550575756e-4
ENSG00000089234	BRAP	0.2903296145689318	0.6254832293645118	0.141	0.187	1
ENSG00000100425	BRD1	0.8001654208745188	7.444380990263831e-4	0.424	0.358	1
ENSG00000169925	BRD3	0.44533670814141085	0.8393947188490917	0.174	0.194	1
ENSG00000141867	BRD4	1.1686402406535779	5.54940398401196e-10	0.685	0.665	1.1315789663798788e-5
ENSG00000166164	BRD7	0.9551875073613458	9.628859091329621e-6	0.62	0.681	0.1963420657313023
ENSG00000028310	BRD9	0.4116781814097694	0.7740907196160588	0.228	0.265	1
ENSG00000164713	BRI3	0.49762315170966254	0.002280153583604478	0.663	0.852	1
ENSG00000113460	BRIX1	0.29065684589817736	0.019408024483029016	0.239	0.487	1
ENSG00000254999	BRK1	0.32167461117628227	0.25174918983797	0.467	0.835	1
ENSG00000174744	BRMS1	0.5449223146644804	0.9584953123478803	0.283	0.374	1
ENSG00000162819	BROX	1.1483100624119986	1.7244245098420672e-7	0.641	0.658	0.0035162740180189594
ENSG00000096070	BRPF3	0.31220873166297225	0.68231772917971	0.163	0.216	1
ENSG00000185658	BRWD1	0.5422710361624894	0.4821263576748409	0.315	0.494	1
ENSG00000160058	BSDC1	0.271480934786249	0.05329522958661121	0.228	0.432	1
ENSG00000130303	BST2	-1.4091053082402638	9.669698370944557e-35	0.098	0.923	1.9717481948193046e-30
ENSG00000064726	BTBD1	0.5936043056017837	0.028013494725876307	0.348	0.326	1
ENSG00000151136	BTBD11	1.156556331011988	8.097471022863996e-21	0.391	0.042	1.6511553162721975e-16
ENSG00000133243	BTBD2	0.2933801549248203	0.4273196167159244	0.141	0.126	1
ENSG00000184887	BTBD6	0.5350715470039382	0.012018157472544033	0.174	0.094	1
ENSG00000169814	BTD	-0.28376599128312696	2.3157094165622955e-10	0.109	0.542	4.721963071312177e-6
ENSG00000145741	BTF3	1.6169981654918706	1.2789226446764067e-29	0.957	0.971	2.6078511647596607e-25
ENSG00000134717	BTF3L4	0.688493136924782	0.025071902984945292	0.478	0.587	1
ENSG00000133639	BTG1	4.150403305361706	8.970363305399187e-43	0.978	0.755	1.8291467816039481e-38
ENSG00000159388	BTG2	-0.6356966197831972	1.589547677530586e-12	0.337	0.903	3.241246669252618e-8
ENSG00000186470	BTN3A2	0.6210861327290425	0.0057224844733914995	0.543	0.658	1
ENSG00000154473	BUB3	0.7839382983565502	0.018566417239494235	0.5	0.635	1
ENSG00000106245	BUD31	1.3746776849111686	1.4773123719367768e-9	0.62	0.548	3.0123876576162814e-5
ENSG00000082153	BZW1	0.8185227136338173	0.0013683769754250163	0.554	0.661	1
ENSG00000136261	BZW2	0.3594465015263806	0.6242353496105439	0.196	0.206	1
ENSG00000149179	C11orf49	0.43671752023346544	0.8975207302071805	0.196	0.245	1
ENSG00000182919	C11orf54	0.39241123899446245	0.3938392827996963	0.239	0.374	1
ENSG00000110696	C11orf58	1.8496637764089512	4.11589952375427e-31	0.913	0.9	8.392730718887332e-27
ENSG00000133641	C12orf29	0.35188774491533503	0.830724275375387	0.207	0.271	1
ENSG00000151131	C12orf45	0.2605887312307964	0.32247773251523754	0.533	0.894	1
ENSG00000130921	C12orf65	0.8514239795985261	3.782366148812721e-5	0.576	0.635	0.7712622814044019
ENSG00000174206	C12orf66	0.3140231284253716	0.9970766247698596	0.174	0.206	1
ENSG00000235162	C12orf75	0.45121771460821297	6.166041942523546e-5	0.12	0.023	1
ENSG00000179933	C14orf119	0.7564353544993229	0.0014185750164772341	0.413	0.348	1
ENSG00000169609	C15orf40	0.9904676121513749	1.428292203217408e-6	0.609	0.635	0.02912430631580617
ENSG00000166920	C15orf48	-0.7637680423610456	6.946432429248198e-8	0	0.258	0.0014164470366479999
ENSG00000189227	C15orf61	0.5503246943169624	0.0778540583859552	0.304	0.59	1
ENSG00000182831	C16orf72	0.7053135197863846	0.007107795771024302	0.533	0.655	1
ENSG00000155330	C16orf87	0.2555765321757183	0.02744203518509846	0.12	0.261	1
ENSG00000141428	C18orf21	0.3003422655408267	0.3566100225767825	0.174	0.258	1
ENSG00000177576	C18orf32	0.4420879487386289	0.2894350062598978	0.293	0.484	1
ENSG00000119559	C19orf25	1.030383373505677	5.263555939175409e-7	0.533	0.435	0.010732916915572576
ENSG00000167747	C19orf48	0.4671798898258367	0.17036808253560948	0.196	0.165	1
ENSG00000104979	C19orf53	0.9292639504069307	9.35572200038032e-11	0.804	0.89	1.907725273097551e-6
ENSG00000197223	C1D	0.959266321619324	2.2681196013468746e-4	0.511	0.51	1
ENSG00000106392	C1GALT1	0.2589601060292713	0.2574831887580706	0.239	0.387	1
ENSG00000143633	C1orf131	0.45019250812523437	0.7767640021411786	0.293	0.371	1
ENSG00000143110	C1orf162	0.48891535547657167	2.5377860009399238e-6	0.185	0.042	0.051747994345165985
ENSG00000116667	C1orf21	0.3137779924112019	0.0572430752138496	0.12	0.239	1
ENSG00000143793	C1orf35	0.26530239527412275	0.2937975999493658	0.196	0.306	1
ENSG00000143612	C1orf43	1.110689922079826	9.509895191174096e-11	0.717	0.777	1.93916272843231e-6
ENSG00000162642	C1orf52	0.7377108659040831	0.004633719506659368	0.359	0.294	1
ENSG00000108561	C1QBP	0.3867546038839331	0.7312792581707213	0.446	0.748	1
ENSG00000184208	C22orf46	0.3915690763712009	0.030469231048443145	0.207	0.139	1
ENSG00000168014	C2CD3	0.39005447149434036	0.8663643425144667	0.424	0.642	1
ENSG00000135974	C2orf49	0.3366422160774042	0.8579844981864495	0.25	0.303	1
ENSG00000168887	C2orf68	0.6193348939702741	0.19623578582297976	0.391	0.471	1
ENSG00000178074	C2orf69	0.26782869656275055	0.17244520433077526	0.152	0.258	1
ENSG00000187699	C2orf88	-0.3177205825391214	1.4828086859735516e-13	0.076	0.565	3.023595191568669e-9
ENSG00000228486	C2orf92	0.27829673433632207	0.40713498559050426	0.163	0.242	1
ENSG00000188315	C3orf62	0.40030457101324673	0.34164531119421254	0.185	0.171	1
ENSG00000187068	C3orf70	-0.3205546384275902	3.6697251025822455e-11	0.043	0.432	7.482936456675457e-7
ENSG00000164096	C4orf3	-0.3881366434274347	5.055557821687071e-8	0.359	0.89	0.0010308787954202106
ENSG00000205765	C5orf51	0.4507130658393124	0.45822383725635424	0.261	0.287	1
ENSG00000112308	C6orf62	1.186804903438867	1.8074627282525087e-11	0.739	0.748	3.6855972491796906e-7
ENSG00000146576	C7orf26	0.29668421466271555	0.0371311510681199	0.185	0.119	1
ENSG00000146540	C7orf50	0.5644838166034793	0.5945849946970002	0.402	0.681	1
ENSG00000182307	C8orf33	0.6326863837634351	0.27964216989431834	0.359	0.432	1
ENSG00000135045	C9orf40	0.2995601774388685	0.12828713925964413	0.109	0.068	1
ENSG00000147894	C9orf72	0.43286036635503167	0.8945704648558601	0.239	0.29	1
ENSG00000136819	C9orf78	0.8080091697391552	0.014230410736098693	0.554	0.735	1
ENSG00000155621	C9orf85	0.4363415152650507	0.31002815495009095	0.196	0.181	1
ENSG00000131686	CA6	0.3759657835130946	0.0027600766319168324	0.152	0.061	1
ENSG00000135932	CAB39	0.30227061206366973	0.7708337357803852	0.304	0.429	1
ENSG00000134508	CABLES1	0.37953384971352155	0.7753355818008492	0.163	0.174	1
ENSG00000141837	CACNA1A	0.33430166336064066	0.18437218476870737	0.326	0.568	1
ENSG00000165995	CACNB2	0.4591193705330631	0.6969917970617874	0.228	0.316	1
ENSG00000116161	CACYBP	1.1579155696253682	3.152184427561875e-7	0.652	0.694	0.006427619266241419
ENSG00000081803	CADPS2	-0.7088823515503135	2.090756297966888e-25	0	0.674	4.263261167184282e-21
ENSG00000012822	CALCOCO1	-0.2522619053706321	1.6149053337708607e-10	0.13	0.594	3.292953466092162e-6
ENSG00000198668	CALM1	2.914524607096098	8.709005195751435e-37	0.957	0.906	1.775853249465675e-32
ENSG00000143933	CALM2	1.4921081180368505	3.056160485080365e-23	0.902	0.894	6.231816845127372e-19
ENSG00000160014	CALM3	0.2642613655389173	0.0018492117494143204	0.261	0.597	1
ENSG00000179218	CALR	-0.6715605214911982	1.8858034694662636e-11	0.609	0.935	3.845341854588658e-7
ENSG00000128595	CALU	-0.6016869054363707	7.097397185860255e-17	0.174	0.8	1.4472302601687645e-12
ENSG00000145349	CAMK2D	0.2902010979709322	0.8554698596756531	0.13	0.155	1
ENSG00000162545	CAMK2N1	0.502918420665878	2.236406033099979e-9	0.152	0.01	4.560255542094167e-5
ENSG00000163888	CAMK2N2	0.5597962450486696	7.142889556068948e-10	0.12	0	1.4565066093780192e-5
ENSG00000152495	CAMK4	1.4365695087517767	6.3099616873471475e-27	0.522	0.068	1.286664287666957e-22
ENSG00000164615	CAMLG	0.6717217018156665	0.09511101196712139	0.511	0.671	1
ENSG00000108509	CAMTA2	0.296953658200778	0.5818046158791722	0.098	0.132	1
ENSG00000111530	CAND1	0.47544375724318166	0.5334368706579335	0.348	0.558	1
ENSG00000131236	CAP1	0.3001536445401818	0.5244574342300632	0.413	0.681	1
ENSG00000162909	CAPN2	-0.42987504348817956	3.2938885706278845e-14	0.152	0.742	6.71656818436732e-10
ENSG00000131375	CAPN7	0.5489436490860589	0.2763400026168003	0.359	0.429	1
ENSG00000116489	CAPZA1	0.8081760683881205	6.727852418784743e-7	0.783	0.894	0.013718763867143968
ENSG00000198898	CAPZA2	0.5769516101836685	0.34211747465847303	0.489	0.729	1
ENSG00000077549	CAPZB	0.8243831858857886	4.215951180942582e-4	0.576	0.632	1
ENSG00000079691	CARMIL1	-0.4039099476040258	5.209408156373267e-14	0.011	0.448	1.0622504171660727e-9
ENSG00000108349	CASC3	0.329668235064805	0.49425809057451947	0.272	0.41	1
ENSG00000147044	CASK	0.2988109159481508	0.5778021159284543	0.174	0.239	1
ENSG00000003400	CASP10	-0.3767395954432082	4.0476332564582353e-14	0.141	0.687	8.253528973243987e-10
ENSG00000164305	CASP3	-0.3116433900314795	3.3265522138819594e-14	0.163	0.745	6.783172619326704e-10
ENSG00000064012	CASP8	0.2675107059660802	0.4592369245077814	0.337	0.523	1
ENSG00000153113	CAST	0.7657494029743419	0.4575188370973425	0.641	0.919	1
ENSG00000105974	CAV1	-0.3999800302635606	1.2461397603492764e-11	0.054	0.468	2.5410035853282095e-7
ENSG00000067955	CBFB	0.30048094188622054	0.10622912226741017	0.25	0.435	1
ENSG00000114423	CBLB	0.29838920638720917	0.3023238029365777	0.152	0.126	1
ENSG00000159228	CBR1	-0.3697596980983525	5.73430083155471e-16	0.022	0.529	1.1692812825623208e-11
ENSG00000172785	CBWD1	0.5583228850549387	0.42564699931382294	0.304	0.474	1
ENSG00000136682	CBWD2	0.544122947482276	0.2645371201545012	0.326	0.371	1
ENSG00000196873	CBWD3	0.47089596686711155	0.5295023911299384	0.283	0.339	1
ENSG00000147996	CBWD5	0.5041664909180299	0.22744028348085876	0.304	0.526	1
ENSG00000215126	CBWD6	0.3617253753324557	4.3746525443808253e-4	0.174	0.065	1
ENSG00000141582	CBX4	0.49472551668423426	0.8260941516311647	0.25	0.313	1
ENSG00000094916	CBX5	0.7234453128906216	0.014820197101376123	0.533	0.655	1
ENSG00000060339	CCAR1	1.0125348267237722	6.4691961480654e-8	0.587	0.494	0.001319133786552016
ENSG00000158941	CCAR2	0.2889199298783479	0.9552834676180266	0.12	0.132	1
ENSG00000136710	CCDC115	0.4300285173476497	0.10598201755090933	0.228	0.19	1
ENSG00000160799	CCDC12	0.6707851430322902	0.9455630280078665	0.337	0.503	1
ENSG00000164366	CCDC127	0.4164832804357334	0.01577804231809088	0.185	0.381	1
ENSG00000104957	CCDC130	0.4515515647171212	0.9021069615397265	0.25	0.332	1
ENSG00000185298	CCDC137	0.6954179682894992	0.0040900075736937545	0.326	0.252	1
ENSG00000170160	CCDC144A	-0.8393722801487123	2.0864890449850226e-17	0.141	0.719	4.2545598116289596e-13
ENSG00000154874	CCDC144B	-1.25071377488772	6.373406197419674e-23	0.098	0.752	1.2996012577158458e-18
ENSG00000154898	CCDC144CP	-0.8700682452781001	1.2773172910076001e-20	0.065	0.677	2.604577688093597e-16
ENSG00000198937	CCDC167	-0.4723545537815614	1.503808790658552e-19	0	0.561	3.066416505031853e-15
ENSG00000154781	CCDC174	0.9700555484678905	1.2565439740784528e-5	0.5	0.416	0.2562218817543373
ENSG00000165813	CCDC186	0.7984333804109306	0.04503827856416293	0.5	0.648	1
ENSG00000147419	CCDC25	0.7406079591417478	9.260883874082712e-4	0.446	0.403	1
ENSG00000024862	CCDC28A	0.5447598341133586	0.638193289745345	0.359	0.494	1
ENSG00000186409	CCDC30	0.29305252571911083	0.7079455554729415	0.326	0.465	1
ENSG00000180329	CCDC43	0.3441985629012947	0.2203939587664965	0.152	0.252	1
ENSG00000152492	CCDC50	-0.38858006188535976	2.2682894132427044e-16	0.109	0.694	4.625268942543198e-12
ENSG00000176155	CCDC57	0.4202348735586202	0.2976947150479879	0.217	0.339	1
ENSG00000160124	CCDC58	0.903213836982171	1.9186307517696414e-4	0.37	0.255	1
ENSG00000133773	CCDC59	1.178501400727961	3.2738555622206634e-11	0.685	0.619	6.675718876924155e-7
ENSG00000180376	CCDC66	1.192291874483997	1.0003630917943928e-8	0.554	0.4	2.0398403804779464e-4
ENSG00000120647	CCDC77	0.3345636932590012	0.710911847269003	0.152	0.158	1
ENSG00000091986	CCDC80	0.2972991938316103	0.8211359679308596	0.163	0.206	1
ENSG00000175602	CCDC85B	0.7535967030525041	0.10572638084354129	0.413	0.49	1
ENSG00000137500	CCDC90B	0.6071688218310732	0.13430786620998225	0.511	0.713	1
ENSG00000123106	CCDC91	1.1173310466217576	1.7607430927267847e-6	0.565	0.529	0.03590331240379187
ENSG00000125633	CCDC93	0.868299652169819	0.0018600088318383818	0.402	0.345	1
ENSG00000142039	CCDC97	0.3954846547677889	0.7814323513788132	0.174	0.194	1
ENSG00000151882	CCL28	0.3752494624386552	0.8664847579231328	0.109	0.126	1
ENSG00000136280	CCM2	0.4793831866338392	0.6351561397569696	0.337	0.523	1
ENSG00000112237	CCNC	0.32603164393914186	0.3542635344234528	0.467	0.8	1
ENSG00000118971	CCND2	0.33278789408654674	3.138274127946669e-7	0.304	0.09	0.006399254774296053
ENSG00000112576	CCND3	-0.5535589373140424	1.66785030681634e-14	0.283	0.839	3.400913560629199e-10
ENSG00000166946	CCNDBP1	1.4862398066020845	5.828558381919549e-20	0.804	0.671	1.1885013396572153e-15
ENSG00000113328	CCNG1	0.5345364230381819	0.6598269943326103	0.283	0.345	1
ENSG00000134480	CCNH	1.4258043587996405	1.021023551559513e-11	0.63	0.468	2.081969123985003e-7
ENSG00000118816	CCNI	1.8354363035115417	1.0740265381449729e-29	0.935	0.955	2.1900475139314142e-25
ENSG00000163660	CCNL1	1.2807372330037607	1.0210817313991264e-9	0.641	0.584	2.0820877584959588e-5
ENSG00000221978	CCNL2	0.7050647199089479	0.2630569727876938	0.38	0.484	1
ENSG00000262919	CCNQ	0.5401450953799034	0.26432138084601314	0.283	0.3	1
ENSG00000129315	CCNT1	0.5622002144816234	0.004063967371070252	0.359	0.287	1
ENSG00000082258	CCNT2	0.3875120570237082	0.393596119534092	0.283	0.306	1
ENSG00000108100	CCNY	0.5459405291994676	0.7163315060325524	0.315	0.4	1
ENSG00000163249	CCNYL1	0.2981504581723613	0.8887649918646954	0.152	0.187	1
ENSG00000260916	CCPG1	-1.1478103571050013	4.6047518715273104e-20	0.478	0.935	9.389549541231339e-16
ENSG00000183813	CCR4	0.7714839126736606	5.726368396243467e-7	0.25	0.077	0.011676637796780052
ENSG00000126353	CCR7	1.9313811817126019	3.25347197933532e-32	0.554	0.048	6.634154713062651e-28
ENSG00000154429	CCSAP	0.2946769315783438	0.4755851235989968	0.141	0.129	1
ENSG00000107771	CCSER2	1.607167453456412	1.159123426779276e-15	0.663	0.413	2.3635685795456216e-11
ENSG00000166226	CCT2	0.695825947595347	0.05643383981586107	0.467	0.61	1
ENSG00000163468	CCT3	0.3008152183739313	0.0827682034722804	0.413	0.768	1
ENSG00000115484	CCT4	0.3203777439207227	0.05729790392998171	0.359	0.71	1
ENSG00000150753	CCT5	0.42486096248363303	0.35428137213794647	0.359	0.597	1
ENSG00000146731	CCT6A	0.4570380006909982	0.4594627267368363	0.522	0.787	1
ENSG00000228409	CCT6P1	0.326113242879761	0.0010572515748539086	0.152	0.055	1
ENSG00000234585	CCT6P3	0.8686895455790037	4.851898830593057e-10	0.391	0.145	9.893506905462302e-6
ENSG00000135624	CCT7	0.4794443717495951	0.3408700955486751	0.478	0.713	1
ENSG00000156261	CCT8	0.35143563466465566	0.04545254164329032	0.62	0.839	1
ENSG00000122674	CCZ1	0.2966952440265508	0.5850163039122909	0.207	0.287	1
ENSG00000135535	CD164	0.9804635136274262	2.7643574584086246e-6	0.696	0.868	0.056368012934410267
ENSG00000116824	CD2	1.035920146260692	7.175750569738469e-13	0.38	0.09	1.4632072986753712e-8
ENSG00000198821	CD247	1.723735667702612	1.138353660502985e-38	0.685	0.077	2.3212169491316365e-34
ENSG00000178562	CD28	0.5767571976172836	6.8384196639506635e-6	0.293	0.126	0.13944221536761797
ENSG00000104894	CD37	0.7463962913236268	0.05781493910551709	0.391	0.403	1
ENSG00000004468	CD38	-1.398512725861209	1.9999614234070043e-34	0.054	0.877	4.078121338469223e-30
ENSG00000167286	CD3D	0.6599413954205535	5.147921066678871e-10	0.359	0.103	1.0497125847064885e-5
ENSG00000198851	CD3E	1.9277408658328696	4.508400057548136e-43	0.717	0.065	9.193078557346404e-39
ENSG00000160654	CD3G	0.9769784239315205	7.500490869247693e-13	0.413	0.106	1.529425093148297e-8
ENSG00000101017	CD40	-0.44279976317018976	3.2824229090285593e-15	0.033	0.519	6.693188553800135e-11
ENSG00000110448	CD5	0.726158946548799	1.0260090569123587e-12	0.239	0.023	2.0921350679499907e-8
ENSG00000169442	CD52	-0.3457477980031476	2.0148393726995913e-5	0.076	0.319	0.4108458964871737
ENSG00000143119	CD53	0.9088940766200094	7.508180352615109e-5	0.63	0.739	1
ENSG00000196352	CD55	1.569994725271294	6.470330381451697e-15	0.685	0.477	1.3193650680818154e-10
ENSG00000085063	CD59	-0.3055878236923153	2.3103047885425088e-10	0.272	0.855	4.7109424943170295e-6
ENSG00000013725	CD6	0.8696531801821038	3.167233546473122e-7	0.293	0.106	0.006458305924613343
ENSG00000135404	CD63	-2.7937559102082634	8.244996926119922e-41	0.109	0.971	1.6812373232051134e-36
ENSG00000129226	CD68	-0.3782368403685069	1.6957624750014893e-4	0.033	0.203	1
ENSG00000110848	CD69	1.5604043951174138	4.309574877066172e-32	0.457	0.013	8.787654131825631e-28
ENSG00000173762	CD7	2.8439454827512756	3.3521916649325405e-45	0.717	0.061	6.835454023963943e-41
ENSG00000019582	CD74	-1.4762447710627415	7.936104179020747e-27	0.25	0.942	1.6182510031441206e-22
ENSG00000105369	CD79A	-0.55832991902428	4.947482576473707e-13	0.011	0.429	1.0088411721687535e-8
ENSG00000007312	CD79B	-0.39991533439407084	2.3836567949883265e-14	0.033	0.506	4.860514570660697e-10
ENSG00000110651	CD81	0.6814812858244976	4.02697898141875e-5	0.315	0.155	0.8211412841010973
ENSG00000153563	CD8A	0.5998244772315389	0.005942403450119233	0.152	0.068	1
ENSG00000010278	CD9	-0.9858772307556414	5.971064647898896e-22	0.043	0.674	1.2175597923530638e-17
ENSG00000153283	CD96	1.6997895612345926	9.227704984273425e-36	0.62	0.061	1.8816213233431942e-31
ENSG00000002586	CD99	0.33590540244105	0.006630588892463363	0.228	0.126	1
ENSG00000223773	CD99P1	0.4088444814583228	0.02991867258396754	0.13	0.068	1
ENSG00000151465	CDC123	0.34026511457049136	0.337485253444644	0.293	0.471	1
ENSG00000079335	CDC14A	0.5113427669569403	3.4472333859464324e-6	0.185	0.045	0.0702925359728337
ENSG00000094880	CDC23	0.3110517785328244	0.5176011934081831	0.152	0.213	1
ENSG00000176386	CDC26	0.6864412771776074	0.011846911428649453	0.522	0.652	1
ENSG00000099804	CDC34	0.3574965524475687	0.49970116647905866	0.25	0.374	1
ENSG00000105401	CDC37	1.1407513750023397	2.223355561018821e-6	0.598	0.623	0.04533644324473478
ENSG00000106993	CDC37L1	0.7355676195523895	0.040681417688080805	0.38	0.397	1
ENSG00000168438	CDC40	0.9307415629838247	2.40183894341824e-4	0.489	0.461	1
ENSG00000070831	CDC42	1.0767996298208955	1.2851004837052222e-17	0.891	0.945	2.6204483963233185e-13
ENSG00000163171	CDC42EP3	0.25846901488058693	0.34829723917697164	0.174	0.265	1
ENSG00000197622	CDC42SE1	0.33921634364506104	0.6407659389793591	0.228	0.316	1
ENSG00000158985	CDC42SE2	1.581376723562372	9.520748594927013e-22	0.848	0.732	1.9413758459915673e-17
ENSG00000096401	CDC5L	0.7802976724098154	0.09834804153627658	0.446	0.545	1
ENSG00000134371	CDC73	0.7901843033419704	0.005803616096798497	0.511	0.623	1
ENSG00000008128	CDK11A	0.3196626158101779	0.7382589320558322	0.196	0.252	1
ENSG00000248333	CDK11B	0.5316298882340673	0.956949847228568	0.283	0.387	1
ENSG00000065883	CDK13	0.572898724564635	0.04645029184232994	0.533	0.713	1
ENSG00000058091	CDK14	-0.4220452209436791	3.526016333072966e-17	0	0.51	7.189899904769086e-13
ENSG00000059758	CDK17	0.7549399634931999	0.004090038218594155	0.457	0.474	1
ENSG00000167797	CDK2AP2	-0.28562568304742253	3.0892288998830116e-12	0.196	0.777	6.299246649751449e-8
ENSG00000101391	CDK5RAP1	0.3639802198664457	0.5490353193007245	0.185	0.187	1
ENSG00000136807	CDK9	0.27256576157147805	0.7818170366010984	0.174	0.223	1
ENSG00000124762	CDKN1A	-1.5931088447309658	7.371917215761985e-23	0.163	0.835	1.5032076394660263e-18
ENSG00000111276	CDKN1B	0.9716563802742859	5.758187368859599e-7	0.63	0.652	0.011741519863841608
ENSG00000168564	CDKN2AIP	1.3301728981944034	4.942186472678288e-19	0.62	0.255	1.0077612436438297e-14
ENSG00000237190	CDKN2AIPNL	0.6044126026626258	0.26401950524642365	0.293	0.319	1
ENSG00000129355	CDKN2D	0.4563775595935987	0.05972286568936835	0.174	0.116	1
ENSG00000140743	CDR2	0.7529636366105952	0.0012634249447484622	0.337	0.239	1
ENSG00000101290	CDS2	0.34427547346255494	0.4963281992387328	0.326	0.51	1
ENSG00000172216	CEBPB	0.8184761283348063	1.064020546753646e-5	0.685	0.768	0.21696442968853594
ENSG00000153879	CEBPG	0.6631362118611146	0.01886328864500406	0.446	0.497	1
ENSG00000115816	CEBPZ	0.8943688869599854	5.769088245224808e-6	0.641	0.684	0.11763747840837906
ENSG00000218739	CEBPZOS	0.3863077234681747	0.489286544118898	0.315	0.506	1
ENSG00000149187	CELF1	0.39512870755131374	0.7107617469284734	0.326	0.481	1
ENSG00000048740	CELF2	0.7860272182810641	0.04999014604080372	0.348	0.323	1
ENSG00000135048	CEMIP2	0.5923220941395638	2.2400975564109435e-6	0.207	0.055	0.04567782927277555
ENSG00000213753	CENPBD1P1	0.4120836436681818	0.6919199923988699	0.261	0.377	1
ENSG00000145241	CENPC	1.499543635717285	1.2132032510189076e-8	0.609	0.539	2.473842749152655e-4
ENSG00000117724	CENPF	0.4166600433380959	0.020842683661558628	0.12	0.055	1
ENSG00000120334	CENPL	0.2615867721691575	0.7649300310619949	0.12	0.148	1
ENSG00000168944	CEP120	0.7755623752333063	0.004928865278454986	0.38	0.339	1
ENSG00000110318	CEP126	0.44756040979183365	0.8055156999527705	0.185	0.203	1
ENSG00000174799	CEP135	0.36959648267714057	0.9067555327181039	0.25	0.31	1
ENSG00000135315	CEP162	0.303096114424213	0.8987682531866986	0.163	0.2	1
ENSG00000174007	CEP19	0.43136716908837397	0.0822450982639394	0.163	0.113	1
ENSG00000198707	CEP290	0.6395736261436875	0.09128933854298875	0.446	0.542	1
ENSG00000213066	CEP43	0.2946857786040924	0.5568857337065436	0.185	0.258	1
ENSG00000166037	CEP57	1.1823675416969341	2.589336590945197e-7	0.565	0.474	0.005279916242596351
ENSG00000182923	CEP63	0.6207139332649838	0.04113603185593059	0.402	0.416	1
ENSG00000148019	CEP78	0.3009512100825197	0.1453554834794581	0.141	0.245	1
ENSG00000121289	CEP89	0.26947486134799487	0.18683979256293143	0.174	0.284	1
ENSG00000258890	CEP95	1.0178268437676217	1.9364276934301653e-9	0.489	0.274	3.94856970967345e-5
ENSG00000134255	CEPT1	0.7300406905559826	0.12143946327233537	0.326	0.335	1
ENSG00000139624	CERS5	0.35049927986907614	0.4523886231909433	0.272	0.419	1
ENSG00000070761	CFAP20	0.25929118210344715	0.3402938416307458	0.163	0.252	1
ENSG00000159079	CFAP298	0.39121685463043165	0.22445175144816884	0.228	0.384	1
ENSG00000265590	CFAP298-TCP10L	0.31660098218065413	0.6516802772732003	0.163	0.219	1
ENSG00000163001	CFAP36	1.2351548602389963	6.333095156269377e-14	0.652	0.435	1.2913814333148886e-9
ENSG00000160226	CFAP410	0.3322454205992977	0.09809374945016876	0.185	0.332	1
ENSG00000142609	CFAP74	0.37631136870066695	0.006594486064354489	0.185	0.097	1
ENSG00000153774	CFDP1	0.8802580621730977	0.0012265077349467122	0.478	0.471	1
ENSG00000172757	CFL1	0.5281227498780618	6.849788581963201e-6	0.793	0.939	0.13967403897481162
ENSG00000165410	CFL2	0.44450105018371944	0.5311090862951111	0.239	0.268	1
ENSG00000003402	CFLAR	-0.5238467831515692	4.981430213998706e-7	0.641	0.971	0.010157634349364762
ENSG00000164430	CGAS	0.3138575670065886	0.03964673819938659	0.239	0.452	1
ENSG00000163320	CGGBP1	0.830244022393781	0.015441533585006067	0.533	0.684	1
ENSG00000100532	CGRRF1	0.6702183329547842	0.002626979305413361	0.272	0.174	1
ENSG00000106153	CHCHD2	0.7109282574417373	3.8813944843600324e-10	0.913	0.971	7.914551493058542e-6
ENSG00000106554	CHCHD3	0.2962328937135511	0.5447682074260327	0.272	0.394	1
ENSG00000170791	CHCHD7	0.48554045470571044	0.47485952983619995	0.283	0.439	1
ENSG00000153922	CHD1	2.007658767433667	9.962127291612362e-26	0.837	0.6	2.031377376032677e-21
ENSG00000131778	CHD1L	0.3079648061676664	0.8697488242803243	0.12	0.126	1
ENSG00000173575	CHD2	1.1730321279664047	1.0909583053767004e-6	0.511	0.387	0.022245730804936296
ENSG00000170004	CHD3	0.2926495065070558	0.039368066385060095	0.185	0.116	1
ENSG00000111642	CHD4	0.4487513607304814	0.7007926079820541	0.326	0.474	1
ENSG00000124177	CHD6	0.718554431071019	0.0035611350202975098	0.348	0.274	1
ENSG00000100888	CHD8	0.5781917738801424	0.34764599525437556	0.348	0.419	1
ENSG00000072609	CHFR	0.3136655031177895	0.3224475464991133	0.228	0.348	1
ENSG00000204116	CHIC1	0.2715524784772181	0.3834037455408089	0.13	0.11	1
ENSG00000109220	CHIC2	1.4456743881381147	4.529002222290645e-18	0.609	0.252	9.235088431472854e-14
ENSG00000177830	CHID1	-0.5788350795858583	5.413078163873936e-20	0.13	0.8	1.1037807683955342e-15
ENSG00000188419	CHM	0.2815325182798492	0.015482412200200574	0.174	0.365	1
ENSG00000131165	CHMP1A	0.39133629067634723	0.5550439897942376	0.283	0.329	1
ENSG00000255112	CHMP1B	1.7541593110521625	4.6364172297944167e-17	0.663	0.374	9.454118373273795e-13
ENSG00000130724	CHMP2A	-0.4801799839169656	1.0888995489738274e-13	0.304	0.897	2.2203750703125315e-9
ENSG00000083937	CHMP2B	1.0579211940763122	1.1672390358200128e-4	0.543	0.555	1
ENSG00000115561	CHMP3	0.4849705160645889	0.6994057557815561	0.337	0.516	1
ENSG00000086065	CHMP5	0.5592742946993297	0.28509874993252093	0.467	0.652	1
ENSG00000147457	CHMP7	0.372015451952044	0.3429957966607497	0.239	0.242	1
ENSG00000123989	CHPF	-0.7044342732559781	1.7988785440828707e-20	0.065	0.69	3.6680932392393817e-16
ENSG00000104472	CHRAC1	0.5151087758871539	0.08181407190922929	0.293	0.274	1
ENSG00000182022	CHST15	-0.2857685230978273	2.3169968217322523e-11	0.011	0.387	4.7245882191942355e-7
ENSG00000147119	CHST7	0.30050774141212344	0.9080826161903499	0.13	0.139	1
ENSG00000160679	CHTOP	0.8351679330349107	0.0012240402714360924	0.467	0.455	1
ENSG00000258289	CHURC1	1.4143923538730947	4.066961485987563e-12	0.63	0.426	8.29294116607724e-8
ENSG00000166595	CIAO2B	0.9089441482244096	1.5462316233194848e-5	0.674	0.852	0.31529209031107613
ENSG00000185043	CIB1	1.1604664410004926	2.215970140170422e-6	0.609	0.658	0.04518584712821507
ENSG00000186162	CIDECP1	0.3504600477931715	0.045625664676547426	0.152	0.09	1
ENSG00000138433	CIR1	0.39595592640551125	6.705100604472892e-5	0.62	0.7	1
ENSG00000099622	CIRBP	3.270164252135193	6.559449071871642e-43	0.967	0.761	1.3375372602453464e-38
ENSG00000136026	CKAP4	-0.36732561306239364	1.633329593218826e-14	0.174	0.777	3.330522373532508e-10
ENSG00000104859	CLASRP	0.31185056979732606	0.7730389307945615	0.174	0.223	1
ENSG00000109572	CLCN3	0.35527036008233404	0.11138423932764056	0.315	0.568	1
ENSG00000103249	CLCN7	0.4543119755405139	0.017954659488044512	0.261	0.187	1
ENSG00000080822	CLDND1	1.6995167263609587	6.243136416300226e-13	0.728	0.732	1.273037946647779e-8
ENSG00000110852	CLEC2B	0.9205697378021813	3.315826864950226e-10	0.435	0.152	6.761302560320006e-6
ENSG00000069493	CLEC2D	1.9777348059669742	5.327850230778289e-28	0.761	0.281	1.086401940558001e-23
ENSG00000155962	CLIC2	-0.3176541471548318	9.266404762367375e-13	0.065	0.526	1.8895125950943315e-8
ENSG00000169504	CLIC4	-0.5133105822731862	1.6247478622148189e-18	0.065	0.661	3.313023365842237e-14
ENSG00000130779	CLIP1	-0.4286306993833128	5.722225564983337e-9	0.293	0.803	1.1668190149557523e-4
ENSG00000115295	CLIP4	0.4572005692629084	7.133633006614552e-7	0.174	0.032	0.014546191063787734
ENSG00000013441	CLK1	1.3947547905492237	5.169817244890694e-16	0.707	0.497	1.0541774344056615e-11
ENSG00000179335	CLK3	0.7556645452325579	0.0022193650118335954	0.435	0.413	1
ENSG00000113240	CLK4	0.6707891773468564	0.017427915803408554	0.359	0.329	1
ENSG00000188603	CLN3	0.38650445581097925	0.03534366582995901	0.12	0.252	1
ENSG00000102805	CLN5	0.6824010507732654	0.02807351840526759	0.489	0.577	1
ENSG00000074201	CLNS1A	0.5991198520172454	0.3025224552050204	0.359	0.439	1
ENSG00000049656	CLPTM1L	-0.7699276635913991	6.922380102282702e-16	0.272	0.884	1.4115425266564656e-11
ENSG00000166855	CLPX	0.33222722588718434	0.22548150071420447	0.272	0.448	1
ENSG00000122705	CLTA	0.840138159094052	8.959906889153348e-6	0.674	0.81	0.1827014613767259
ENSG00000175416	CLTB	0.9142269620904407	0.007091540859873499	0.554	0.739	1
ENSG00000141367	CLTC	-0.2896461673595525	2.9842004270965436e-7	0.283	0.784	0.006085083090892562
ENSG00000187118	CMC1	0.4370241163332768	0.14881711102712275	0.326	0.59	1
ENSG00000103121	CMC2	0.8689686410474802	0.2555367016584593	0.435	0.59	1
ENSG00000153815	CMIP	0.6691146335928212	9.9248007350066e-4	0.304	0.197	1
ENSG00000162368	CMPK1	0.4582451246821033	0.33243697806258254	0.424	0.732	1
ENSG00000184220	CMSS1	3.6692011795847734	5.685206313060984e-17	0.663	0.387	1.1592704192962652e-12
ENSG00000140931	CMTM3	0.5359838411398007	2.378730432795846e-8	0.217	0.042	4.8504692255140093e-4
ENSG00000091317	CMTM6	0.4496932885276357	0.7351114647329852	0.37	0.5	1
ENSG00000169714	CNBP	2.6241897036742015	2.0159025457050836e-38	0.946	0.89	4.110626880947236e-34
ENSG00000100528	CNIH1	0.6496011747551114	0.07983411270638385	0.38	0.41	1
ENSG00000143771	CNIH4	0.4855081203003133	0.5327149071009643	0.446	0.648	1
ENSG00000149970	CNKSR2	0.42671363113303873	0.5396518880807448	0.152	0.213	1
ENSG00000153721	CNKSR3	0.4117558957637131	0.9357285526364371	0.239	0.31	1
ENSG00000064666	CNN2	1.4508340821930463	1.3859760420362019e-11	0.609	0.419	2.8261437473160194e-7
ENSG00000168763	CNNM3	0.39050277627721763	0.43640790272599533	0.228	0.235	1
ENSG00000182973	CNOT10	0.3645072923571748	0.5155176568721183	0.239	0.258	1
ENSG00000111596	CNOT2	0.7790371285531243	0.01752652518756307	0.457	0.523	1
ENSG00000080802	CNOT4	0.44111773946115984	0.4398316761111774	0.326	0.532	1
ENSG00000138767	CNOT6L	2.1146202357717647	2.4100360349576526e-21	0.783	0.552	4.9143044788821494e-17
ENSG00000198791	CNOT7	0.5611520645470339	0.009253306442219184	0.533	0.655	1
ENSG00000155508	CNOT8	0.7519121029193029	7.0120268533300894e-6	0.359	0.197	0.14298223956625386
ENSG00000144580	CNOT9	0.7630517652445477	0.05296976088128863	0.38	0.406	1
ENSG00000257727	CNPY2	-0.28550203087994075	2.544295055617781e-7	0.359	0.868	0.005188072047910218
ENSG00000137161	CNPY3	0.7049327770440093	0.009044357758163406	0.391	0.365	1
ENSG00000162852	CNST	0.44589089655947245	0.4595867008616696	0.185	0.181	1
ENSG00000119397	CNTRL	0.9535224954832433	1.498736931355795e-5	0.435	0.3	0.30560744767276016
ENSG00000106603	COA1	0.8285529907096963	0.008424445848997889	0.511	0.603	1
ENSG00000181924	COA4	0.527087764003636	0.6651115198450903	0.402	0.648	1
ENSG00000183513	COA5	0.25867791576858246	0.05972268744399978	0.239	0.442	1
ENSG00000168275	COA6	0.6221990049666082	0.015435748016015629	0.326	0.274	1
ENSG00000256053	COA8	0.782333040774956	0.007642868136232722	0.37	0.316	1
ENSG00000082438	COBLL1	-0.52168590924848	7.250827066057719e-23	0.109	0.819	1.4785161470398295e-18
ENSG00000100473	COCH	-0.3270515992789246	7.948252020808908e-13	0	0.403	1.6207280695631443e-8
ENSG00000166685	COG1	0.3432987964256492	0.054687985703258585	0.109	0.223	1
ENSG00000103051	COG4	0.3135422909307098	0.570862116646559	0.196	0.206	1
ENSG00000182871	COL18A1	0.3569225660031328	1.3053404596160825e-9	0.13	0.003	2.6617197312031537e-5
ENSG00000108821	COL1A1	0.38227694459064226	1.2385265206675605e-5	0.152	0.032	0.25254794282932225
ENSG00000114744	COMMD2	0.46547833124089194	0.9990571925050158	0.293	0.39	1
ENSG00000148444	COMMD3	-0.28486032971836606	1.057911534801793e-9	0.293	0.858	2.1571874106143364e-5
ENSG00000188243	COMMD6	1.1385242322380031	6.670148850399508e-11	0.707	0.69	1.3601100520849637e-6
ENSG00000110442	COMMD9	0.31221636462278135	0.07381764078681996	0.152	0.284	1
ENSG00000122218	COPA	0.2511834490373498	0.015060621673922756	0.315	0.648	1
ENSG00000129083	COPB1	0.6253429273740005	0.026054603080737104	0.554	0.748	1
ENSG00000105669	COPE	0.40620835860103655	0.003276376209177259	0.707	0.9	1
ENSG00000172301	COPRS	-0.3026124813856062	4.324299077665443e-13	0.065	0.545	8.817678249267605e-9
ENSG00000166200	COPS2	0.4879112734873618	0.9370102261327637	0.37	0.545	1
ENSG00000141030	COPS3	1.2252154032592415	5.598802614383901e-9	0.598	0.51	1.1416518410990212e-4
ENSG00000138663	COPS4	0.5011815631406638	0.14981328639634126	0.315	0.326	1
ENSG00000121022	COPS5	0.9849891765475802	7.325052535661675e-6	0.598	0.694	0.1493651462546772
ENSG00000144524	COPS7B	0.4689959368469343	0.3340178160098567	0.196	0.297	1
ENSG00000198612	COPS8	0.6678953607410022	0.015101307307741153	0.38	0.368	1
ENSG00000172428	COPS9	0.3397665189821857	0.8285007936065522	0.522	0.868	1
ENSG00000111481	COPZ1	1.0786756105816933	2.3123674329713774e-9	0.663	0.71	4.715148432571936e-5
ENSG00000005243	COPZ2	-0.3549918794811893	7.696198379805675e-14	0.076	0.568	1.5693318116261752e-9
ENSG00000115520	COQ10B	0.9674833485592775	1.5135462039723042e-6	0.576	0.555	0.030862720645199255
ENSG00000173085	COQ2	0.44445617233204393	0.0363545901160654	0.185	0.119	1
ENSG00000110871	COQ5	0.5412274452477956	0.017111031203716473	0.293	0.232	1
ENSG00000167186	COQ7	0.3603949079221844	0.06796429226812738	0.185	0.129	1
ENSG00000088682	COQ9	0.3862880167121361	0.6655479914868472	0.217	0.248	1
ENSG00000102879	CORO1A	1.2530669676653556	2.2174839055713916e-8	0.478	0.277	4.5216714318506245e-4
ENSG00000110880	CORO1C	-0.5702622627694529	1.19834364985747e-17	0.033	0.577	2.443542536424367e-13
ENSG00000103187	COTL1	0.8665551871630333	6.701864128157149e-7	0.424	0.226	0.013665771143725242
ENSG00000178449	COX14	0.7995913944920086	5.389448966599911e-7	0.674	0.742	0.010989625387793878
ENSG00000014919	COX15	0.3696003993556335	0.5190359438843924	0.196	0.281	1
ENSG00000133983	COX16	0.2506968026052965	0.8532508032900574	0.141	0.174	1
ENSG00000138495	COX17	0.5147908851922214	5.79455656324549e-5	0.783	0.919	1
ENSG00000163626	COX18	0.2524662230514121	0.05252476104613972	0.217	0.41	1
ENSG00000240230	COX19	0.7752977209020065	0.0014272232046800913	0.37	0.287	1
ENSG00000203667	COX20	0.2732709579849906	0.1032147767170384	0.304	0.552	1
ENSG00000131143	COX4I1	2.0814578953690663	6.177264759170542e-41	1	0.965	1.2596060570424652e-36
ENSG00000135940	COX5B	0.3355076711605465	0.09383910705262286	0.761	0.945	1
ENSG00000111775	COX6A1	-0.2629987824346727	3.258400290494953e-5	0.543	0.955	0.6644204032348258
ENSG00000164919	COX6C	0.4631051603075258	0.004681265535104345	0.783	0.935	1
ENSG00000112695	COX7A2	0.5418685764034792	7.110338043927841e-8	0.902	0.958	0.001449869030537326
ENSG00000115944	COX7A2L	0.3016895000852652	0.14304087960414505	0.424	0.797	1
ENSG00000131174	COX7B	0.9791803860432424	8.950877140439234e-13	0.815	0.897	1.825173357706964e-8
ENSG00000127184	COX7C	1.0375945075896005	5.866607942197662e-23	0.946	0.971	1.196260025493525e-18
ENSG00000113742	CPEB4	-0.39328671555839434	9.250444539019679e-11	0.272	0.813	1.8862581459515028e-6
ENSG00000214078	CPNE1	1.2120575876572324	2.9210802644083386e-9	0.587	0.465	5.956374767155043e-5
ENSG00000085719	CPNE3	-0.42457474339554135	1.1705560490960635e-13	0.196	0.777	2.386880839711783e-9
ENSG00000124772	CPNE5	-0.6486179516948312	8.757130659000845e-22	0.033	0.665	1.7856665126768624e-17
ENSG00000178773	CPNE7	0.7441330108331485	7.415354293506684e-14	0.174	0	1.512064893988948e-9
ENSG00000165934	CPSF2	0.5417477373448709	0.4505898063142628	0.38	0.51	1
ENSG00000111605	CPSF6	0.3787267902333786	0.013385438170078335	0.207	0.432	1
ENSG00000149532	CPSF7	0.40988257423416496	0.35249343739123956	0.228	0.223	1
ENSG00000157184	CPT2	0.27298782776732144	0.12015068040074622	0.174	0.303	1
ENSG00000113851	CRBN	0.8456762133271154	2.1612521146707915e-4	0.522	0.542	1
ENSG00000241258	CRCP	0.6495892925966462	0.6890689349134986	0.293	0.365	1
ENSG00000118260	CREB1	0.2923697611744329	0.09851868286847448	0.304	0.548	1
ENSG00000107175	CREB3	0.3224102228003777	3.2373264637111036e-4	0.196	0.513	1
ENSG00000182158	CREB3L2	-0.6997074446204566	3.2337112517796704e-19	0.109	0.739	6.593860613503926e-15
ENSG00000005339	CREBBP	0.8304195687170487	8.63120345658152e-6	0.467	0.335	0.17599886968315379
ENSG00000111269	CREBL2	0.48085236023522915	0.3177060417624578	0.261	0.274	1
ENSG00000164463	CREBRF	1.7721157957923126	7.675476889074743e-21	0.826	0.729	1.5651064924512308e-16
ENSG00000137504	CREBZF	0.5309312155792354	0.24723301844541667	0.435	0.584	1
ENSG00000143162	CREG1	-0.2596218510730405	4.2297488052079143e-4	0.054	0.226	1
ENSG00000184164	CRELD2	-0.853514238778455	2.525525416210723e-25	0.109	0.835	5.149798876195286e-21
ENSG00000095794	CREM	4.234645610217803	2.2298856485201153e-37	0.88	0.413	4.546959825897367e-33
ENSG00000119878	CRIPT	0.8270000589040781	0.7775037392950229	0.489	0.81	1
ENSG00000167193	CRK	0.3230285257406788	0.08085803803236008	0.272	0.5	1
ENSG00000099942	CRKL	0.34372549960981824	0.409706306879022	0.207	0.203	1
ENSG00000176390	CRLF3	0.30496936778882006	0.1910400582151247	0.261	0.435	1
ENSG00000101343	CRNKL1	0.5394910181445018	0.6268057243391116	0.337	0.435	1
ENSG00000215908	CROCCP2	0.25956684926598605	0.6991270499448873	0.141	0.181	1
ENSG00000160741	CRTC2	0.28280635839791346	0.8430417352858137	0.141	0.171	1
ENSG00000008405	CRY1	0.38536173919709404	0.011419034264026455	0.152	0.074	1
ENSG00000100058	CRYBB2P1	0.39433593525675176	0.6505083322047056	0.217	0.3	1
ENSG00000080200	CRYBG3	-0.6642612493567903	4.495195414255316e-22	0.043	0.69	9.166152969208016e-18
ENSG00000062485	CS	0.261708357141617	0.15297293739300089	0.185	0.316	1
ENSG00000169826	CSGALNACT2	0.2836326921969754	0.8969955998307815	0.239	0.284	1
ENSG00000103653	CSK	0.6181977747685574	0.2328921421690762	0.261	0.252	1
ENSG00000113712	CSNK1A1	1.3034337277673458	2.0161470244651207e-10	0.728	0.855	4.111125397586828e-6
ENSG00000141551	CSNK1D	1.139943427014261	1.9667435398613274e-7	0.511	0.365	0.004010386752131233
ENSG00000133275	CSNK1G2	1.8011203344489037	7.748905301775761e-23	0.685	0.284	1.5800792800850954e-18
ENSG00000151292	CSNK1G3	0.5479051425656032	0.9097925934650601	0.272	0.374	1
ENSG00000101266	CSNK2A1	0.35331326590211454	0.3691052093264271	0.446	0.765	1
ENSG00000070770	CSNK2A2	0.36491704273542225	0.6397354904700772	0.348	0.545	1
ENSG00000104218	CSPP1	0.30686456442253784	0.03219658916491449	0.37	0.719	1
ENSG00000144655	CSRNP1	0.9508049416103389	3.2797161504896483e-7	0.293	0.106	0.006687669202463442
ENSG00000175315	CST6	-1.881627346815935	1.9721560026191758e-38	0	0.874	4.0214233049407614e-34
ENSG00000077984	CST7	1.087362121925256	0.006450197707371745	0.196	0.106	1
ENSG00000160213	CSTB	-1.0601051973045859	2.0555606771931798e-5	0.533	0.945	0.41914937768646127
ENSG00000101138	CSTF1	0.39119912759578096	0.9051576594811858	0.272	0.361	1
ENSG00000177613	CSTF2T	0.27994138175197075	0.6685497566933217	0.141	0.187	1
ENSG00000176102	CSTF3	0.3419201573525902	0.57150671070488	0.207	0.29	1
ENSG00000102974	CTCF	0.26630249952773144	0.005494264584038755	0.283	0.616	1
ENSG00000144579	CTDSP1	0.4990109937275937	0.610946611362438	0.207	0.294	1
ENSG00000175215	CTDSP2	0.27188583288880525	0.15318761245514068	0.261	0.461	1
ENSG00000137770	CTDSPL2	0.38606641928505264	0.3916673096907378	0.25	0.384	1
ENSG00000116761	CTH	0.9146771163859189	0.06083761171099227	0.283	0.248	1
ENSG00000044115	CTNNA1	-0.3483217749308346	3.068097005043496e-13	0.098	0.594	6.256156602984193e-9
ENSG00000119326	CTNNAL1	0.474736125568274	0.24388048713135915	0.261	0.423	1
ENSG00000168036	CTNNB1	0.6284072824289675	0.1391154047346343	0.446	0.552	1
ENSG00000109861	CTSC	0.3981890878216361	0.017030003505927753	0.326	0.671	1
ENSG00000174080	CTSF	-0.30409799946259053	6.765928322214934e-15	0.043	0.539	1.3796404441828473e-10
ENSG00000135047	CTSL	-0.651435977803138	2.9474875318162955e-16	0.076	0.616	6.010221826126608e-12
ENSG00000163131	CTSS	-1.0837948547506995	3.8903550259506808e-19	0.315	0.942	7.932822933416033e-15
ENSG00000172543	CTSW	-0.5473918294503489	1.0406535386779522e-14	0.065	0.577	2.1219966307182122e-10
ENSG00000101160	CTSZ	-0.5613521365126308	2.1696345014174163e-13	0.152	0.7	4.424101711840254e-9
ENSG00000055130	CUL1	0.36396490741430226	0.5458077762089393	0.304	0.355	1
ENSG00000112659	CUL9	0.41949709000621493	0.039886600882479625	0.13	0.071	1
ENSG00000226752	CUTALP	0.7745226990601287	7.275309500738919e-5	0.261	0.119	1
ENSG00000119929	CUTC	0.6026363366645043	0.14303782624289868	0.239	0.216	1
ENSG00000150316	CWC15	0.6758433565411625	0.035506709079472835	0.5	0.629	1
ENSG00000163510	CWC22	0.7788077558935624	0.0020490204643347255	0.402	0.339	1
ENSG00000153015	CWC27	0.27085141471182306	0.3320770309586945	0.217	0.332	1
ENSG00000095485	CWF19L1	0.2572158304407366	0.5193312534550056	0.152	0.21	1
ENSG00000152404	CWF19L2	0.5382722429749944	0.45997388816538076	0.38	0.5	1
ENSG00000169429	CXCL8	-0.9312637264371167	2.441100165919049e-4	0	0.132	1
ENSG00000121966	CXCR4	2.312578601836817	1.5333902724909595e-28	0.902	0.781	3.1267361046363157e-24
ENSG00000185753	CXorf38	0.30816725006239454	0.37496927039011363	0.196	0.29	1
ENSG00000171604	CXXC5	-0.5658650782704948	1.639761187483402e-21	0.065	0.732	3.3436370373974045e-17
ENSG00000162144	CYB561A3	0.3122540270870235	0.24811275871015237	0.196	0.313	1
ENSG00000167740	CYB5D2	0.285835250191966	0.7045685115504136	0.152	0.2	1
ENSG00000065615	CYB5R4	0.721759887473634	0.02245627381403196	0.413	0.419	1
ENSG00000051523	CYBA	-0.8878975327221741	3.066985093274348e-17	0.663	0.968	6.253889303695723e-13
ENSG00000165168	CYBB	-0.5820778249799146	3.8735722335003985e-9	0.011	0.316	7.898601141330663e-5
ENSG00000179091	CYC1	0.28985294161007247	0.009679161264583477	0.359	0.755	1
ENSG00000172115	CYCS	1.553929379816102	4.080961866844299e-21	0.848	0.858	8.32148934268221e-17
ENSG00000055163	CYFIP2	0.47243455490214614	2.8772172983501876e-4	0.217	0.09	1
ENSG00000187954	CYHR1	0.264931130737008	4.5133159579749735e-4	0.207	0.529	1
ENSG00000083799	CYLD	1.0838734122965645	1.577592951125009e-10	0.728	0.71	3.216869786639006e-6
ENSG00000138061	CYP1B1	-1.6133166768867118	9.906148287515504e-7	0	0.219	0.020199626973072864
ENSG00000119004	CYP20A1	1.1071075301007993	2.3377985472388187e-14	0.804	0.816	4.767005017674675e-10
ENSG00000135929	CYP27A1	-0.6887894654415501	4.1575121417618236e-5	0	0.161	0.8477583008266535
ENSG00000145476	CYP4V2	0.44511696277576807	0.1800802596629189	0.207	0.181	1
ENSG00000153310	CYRIB	0.6998236599780723	0.003169315595143179	0.457	0.445	1
ENSG00000173198	CYSLTR1	0.5749215781761954	0.6548059933087241	0.402	0.655	1
ENSG00000120306	CYSTM1	1.4267349177708903	4.23219980879584e-14	0.739	0.706	8.629878630115597e-10
ENSG00000108669	CYTH1	1.0569071562105936	3.008764070638151e-7	0.543	0.419	0.006135170816438254
ENSG00000105443	CYTH2	0.3738444036622477	0.29246018566910553	0.272	0.435	1
ENSG00000100592	DAAM1	0.4720930628815979	0.6338448956235598	0.228	0.252	1
ENSG00000115866	DARS1	0.7951442836538481	0.0028117839241515938	0.554	0.658	1
ENSG00000071626	DAZAP1	0.8274975709190895	6.904785138831121e-6	0.576	0.565	0.1407954737659054
ENSG00000183283	DAZAP2	1.2026877211643752	5.598755697612397e-13	0.685	0.532	1.141642274300144e-8
ENSG00000155368	DBI	-0.9271426439598932	1.9581572949792968e-19	0.293	0.932	3.992878540192284e-15
ENSG00000136279	DBNL	0.42248129923737354	0.7518675786504647	0.304	0.381	1
ENSG00000105516	DBP	0.3813214341985045	0.28740321096297206	0.13	0.203	1
ENSG00000138231	DBR1	0.25508348611967685	0.6595875718620667	0.109	0.142	1
ENSG00000137992	DBT	0.3043017489600318	0.12992546020958629	0.196	0.342	1
ENSG00000122741	DCAF10	0.422511526630299	0.2815041479486354	0.25	0.41	1
ENSG00000139990	DCAF5	0.2846208951384925	0.7598924335410407	0.163	0.174	1
ENSG00000136485	DCAF7	0.3545886310306461	0.9669237777479172	0.304	0.406	1
ENSG00000132716	DCAF8	0.27466163671459604	0.3015192970100659	0.207	0.329	1
ENSG00000156136	DCK	0.5161884028514915	0.012037464047381657	0.217	0.135	1
ENSG00000272886	DCP1A	0.6992812559978612	0.009998757683370366	0.315	0.248	1
ENSG00000172795	DCP2	0.40303073475160156	0.3701345470243401	0.304	0.332	1
ENSG00000175203	DCTN2	0.36297665409802926	0.20030177173986988	0.413	0.752	1
ENSG00000137100	DCTN3	0.38273835577302817	0.7724451149246414	0.467	0.781	1
ENSG00000104671	DCTN6	0.842418530996587	0.037319495778815964	0.424	0.477	1
ENSG00000043093	DCUN1D1	0.3438559229302325	0.20528036133093508	0.304	0.503	1
ENSG00000137692	DCUN1D5	0.3021122350447941	0.14080437308029628	0.293	0.526	1
ENSG00000169738	DCXR	2.40454023708205	2.0169984401431653e-16	0.75	0.687	4.112861519295928e-12
ENSG00000167986	DDB1	0.2639878155064388	0.38064711044411154	0.326	0.523	1
ENSG00000134574	DDB2	0.47296429235850646	0.4078228658512795	0.228	0.232	1
ENSG00000100523	DDHD1	0.397551678216744	0.26811699405949097	0.359	0.61	1
ENSG00000175197	DDIT3	1.0601144934482853	0.005645794536414363	0.511	0.545	1
ENSG00000168209	DDIT4	1.5916611366336395	1.0582864905186585e-13	0.717	0.474	2.1579519828165964e-9
ENSG00000244038	DDOST	-1.1002144453927565	3.527688284152702e-23	0.359	0.906	7.193309180215775e-19
ENSG00000198171	DDRGK1	-0.3985201152021288	1.2040912480872173e-10	0.261	0.803	2.4552624639746447e-6
ENSG00000079785	DDX1	0.4818291051550244	0.895575985986293	0.413	0.626	1
ENSG00000100201	DDX17	0.7154652934462491	1.552476947910195e-11	0.924	0.984	3.1656557444836786e-7
ENSG00000168872	DDX19A	0.5280127612104504	0.4108112979682493	0.304	0.361	1
ENSG00000157349	DDX19B	0.32474879827234515	0.9397459289526169	0.163	0.19	1
ENSG00000064703	DDX20	0.3021130144001062	0.9578016725394025	0.163	0.19	1
ENSG00000165732	DDX21	1.2706617247325762	3.562306875830796e-8	0.674	0.732	7.263899950506577e-4
ENSG00000124228	DDX27	1.0604845154537381	5.11206502765912e-9	0.609	0.51	1.0424011797899713e-4
ENSG00000123136	DDX39A	0.8789552864245785	0.009543386631230675	0.478	0.535	1
ENSG00000215301	DDX3X	0.6888276772274626	0.2421070397640561	0.467	0.626	1
ENSG00000067048	DDX3Y	1.1202985109050596	4.630942695019773e-6	0.467	0.345	0.09442955249414818
ENSG00000198231	DDX42	0.42765235206943497	0.5783678380793663	0.337	0.532	1
ENSG00000145833	DDX46	0.36077730715793266	0.4747000015291772	0.467	0.797	1
ENSG00000105671	DDX49	0.4435087249171972	0.7894310883591305	0.207	0.271	1
ENSG00000108654	DDX5	1.8935320837147698	8.58565973595281e-33	0.946	0.965	1.7507018767581375e-28
ENSG00000107625	DDX50	0.6514152977444758	0.01422311770118017	0.402	0.397	1
ENSG00000123064	DDX54	0.25379386268288506	0.3276988620696439	0.207	0.316	1
ENSG00000111364	DDX55	0.5664940299762729	0.017540494514223813	0.304	0.245	1
ENSG00000136271	DDX56	0.37504552435337524	0.4799340048795792	0.239	0.258	1
ENSG00000110367	DDX6	1.8759968161530693	1.9556851764666508e-31	0.924	0.865	3.987837643333147e-27
ENSG00000137628	DDX60	0.4667265737477012	0.12179796851751049	0.163	0.119	1
ENSG00000177030	DEAF1	0.3838632490005528	2.1583401767967395e-4	0.109	0.023	1
ENSG00000158796	DEDD	0.31229815843820197	0.7584906343933802	0.185	0.239	1
ENSG00000023892	DEF6	0.3542736939726555	0.04358179158345469	0.207	0.403	1
ENSG00000140995	DEF8	-0.26361474539060514	8.017782519704694e-13	0.076	0.561	1.634906033592984e-8
ENSG00000143753	DEGS1	0.38006158256776273	0.8102661881002056	0.337	0.452	1
ENSG00000124795	DEK	1.82539747392736	4.5523475697965404e-30	0.783	0.248	9.282691929572126e-26
ENSG00000174485	DENND4A	0.3606734042454818	0.770014537554986	0.207	0.271	1
ENSG00000198837	DENND4B	0.3547319372644907	0.03727616017234452	0.152	0.087	1
ENSG00000184014	DENND5A	0.34959001731166184	0.9728838036789272	0.261	0.335	1
ENSG00000170456	DENND5B	-0.5009607317804776	1.879619669125292e-18	0.043	0.606	3.832732467313383e-14
ENSG00000139726	DENR	0.9020230168474297	9.370050007679331e-6	0.565	0.558	0.19106468970658924
ENSG00000166153	DEPDC4	0.25430176282236144	0.045698207558606464	0.109	0.055	1
ENSG00000155792	DEPTOR	-0.40934031399538656	1.0144279442967926e-14	0	0.452	2.0685200212155897e-10
ENSG00000136986	DERL1	-1.016165073678899	7.334540129326177e-24	0.217	0.903	1.4955860777709008e-19
ENSG00000070413	DGCR2	0.25546208154075056	0.5335343485866195	0.109	0.097	1
ENSG00000065357	DGKA	0.3168442212537155	0.3113759620883923	0.185	0.165	1
ENSG00000153933	DGKE	0.2756606802833888	0.0019788808544926	0.185	0.448	1
ENSG00000133943	DGLUCY	0.35057513080800734	0.155804225199685	0.152	0.265	1
ENSG00000114956	DGUOK	1.8437990781417708	1.0034740129621597e-23	0.815	0.616	2.04618385983114e-19
ENSG00000172893	DHCR7	0.6243211874657248	0.3939662820191704	0.174	0.165	1
ENSG00000178700	DHFR2	0.37238402217081146	0.38995244663685114	0.196	0.29	1
ENSG00000102796	DHRS12	0.3027583818598161	0.21337339542339176	0.13	0.097	1
ENSG00000162496	DHRS3	1.113729668831466	1.9123062509061665e-24	0.38	0.019	3.8993836762227644e-20
ENSG00000073737	DHRS9	-0.34951076264543496	2.8236080823547365e-8	0.033	0.326	5.757619240729543e-4
ENSG00000109606	DHX15	0.5202287016995742	0.2217502424090024	0.304	0.329	1
ENSG00000067248	DHX29	0.4535785250151012	0.6024819308958951	0.37	0.6	1
ENSG00000174953	DHX36	0.9290933115610369	1.0753824107210957e-4	0.543	0.532	1
ENSG00000108406	DHX40	0.3701383337421633	0.6731141744229706	0.228	0.258	1
ENSG00000067596	DHX8	0.4046396323159388	0.7164586314270613	0.228	0.313	1
ENSG00000135829	DHX9	1.0795027966688329	1.7298573810948427e-6	0.554	0.487	0.03527352185790494
ENSG00000131504	DIAPH1	0.3257061732277678	0.027104374172533047	0.217	0.435	1
ENSG00000086189	DIMT1	0.26288726209931246	0.0673797640038115	0.141	0.271	1
ENSG00000160305	DIP2A	0.34653117341039363	0.02869143521651246	0.109	0.239	1
ENSG00000165716	DIPK1B	0.5336132134139453	4.6341301406981274e-7	0.272	0.09	0.009449454769897551
ENSG00000083520	DIS3	0.2981395019696895	0.4484065543336186	0.207	0.297	1
ENSG00000154309	DISP1	0.2690747139230776	0.2675652512624425	0.174	0.274	1
ENSG00000119689	DLST	0.3028493506837349	0.04774022287316202	0.196	0.132	1
ENSG00000137038	DMAC1	0.3578717536754385	0.23819410799501797	0.261	0.426	1
ENSG00000125375	DMAC2L	0.5304509671215585	0.04809208942230283	0.228	0.174	1
ENSG00000256061	DNAAF4	0.5073901154880549	1.1433921751845927e-5	0.152	0.032	0.2331490984418903
ENSG00000187775	DNAH17	0.6906059759856821	1.736829649833545e-4	0.152	0.045	1
ENSG00000152763	DNAI4	0.3035031725807928	0.8613375837692008	0.12	0.126	1
ENSG00000069345	DNAJA2	1.0468828308390625	4.499950850454162e-7	0.609	0.61	0.009175849779161081
ENSG00000132002	DNAJB1	0.5289966070665353	0.666895918145133	0.326	0.41	1
ENSG00000090520	DNAJB11	-0.38302355929045795	3.333884458296366e-15	0.141	0.745	6.79812379891212e-11
ENSG00000164031	DNAJB14	0.6409812332909535	0.06541210517856906	0.522	0.668	1
ENSG00000135924	DNAJB2	1.4989645701572318	1.644579618788826e-10	0.598	0.461	3.3534623006722953e-6
ENSG00000105993	DNAJB6	1.541152777708929	1.6226883573952038e-19	0.815	0.784	3.30882382956456e-15
ENSG00000128590	DNAJB9	-0.7304869214775211	8.225227436261362e-14	0.489	0.916	1.6772061265280543e-9
ENSG00000136770	DNAJC1	-1.2126772164758275	1.1313400428738096e-25	0.348	0.929	2.306915481423985e-21
ENSG00000077232	DNAJC10	-0.45204384822095167	2.085519483347949e-12	0.25	0.826	4.252582778494803e-8
ENSG00000120675	DNAJC15	0.41120434438390874	0.5317233455771424	0.391	0.648	1
ENSG00000205981	DNAJC19	0.5026681532284991	0.9253293729971654	0.38	0.561	1
ENSG00000105821	DNAJC2	1.3451487868388048	5.725038852050213e-14	0.696	0.548	1.1673926723215588e-9
ENSG00000168724	DNAJC21	0.545208562016577	0.19780068088298947	0.522	0.755	1
ENSG00000115137	DNAJC27	0.2670251506556163	0.19592297638813377	0.109	0.074	1
ENSG00000102580	DNAJC3	-1.1308618229394587	3.7596911016365847e-25	0.196	0.89	7.66638612534716e-21
ENSG00000100246	DNAL4	0.4221575520285461	0.3599879924994147	0.12	0.097	1
ENSG00000213918	DNASE1	0.3373046912960216	0.3557584493625807	0.196	0.294	1
ENSG00000079805	DNM2	0.3482147352365427	0.7292910104984991	0.326	0.426	1
ENSG00000130816	DNMT1	0.5946474192193181	0.27496838914703736	0.457	0.632	1
ENSG00000101457	DNTTIP1	0.36389212901706136	0.0979651779298696	0.163	0.297	1
ENSG00000067334	DNTTIP2	0.7815128356061852	0.003923134604314779	0.554	0.671	1
ENSG00000135905	DOCK10	0.532590523330345	0.7277116142728588	0.261	0.313	1
ENSG00000147251	DOCK11	0.2579163793983652	0.053116474944333775	0.12	0.065	1
ENSG00000107099	DOCK8	0.7206009858989733	0.0063522970332030035	0.522	0.6	1
ENSG00000129932	DOHH	0.29049857683477787	0.7656509508181295	0.207	0.268	1
ENSG00000115325	DOK1	0.3356539701818303	0.7367386839222867	0.109	0.106	1
ENSG00000133884	DPF2	0.7958840783798752	8.934631427446424e-5	0.489	0.442	1
ENSG00000154813	DPH3	0.3311205343025506	0.4388466610505673	0.326	0.5	1
ENSG00000117543	DPH5	0.6049322085077956	0.610395882215764	0.261	0.31	1
ENSG00000000419	DPM1	0.34988137086081783	0.12565400583826317	0.304	0.555	1
ENSG00000179085	DPM3	-0.7011534886890751	7.27987001689462e-23	0.163	0.861	1.484438295144982e-18
ENSG00000162961	DPY30	0.43376684236443297	0.029643251782252838	0.283	0.555	1
ENSG00000117505	DR1	1.0366935029926334	2.4626433458533594e-6	0.554	0.494	0.05021576046529585
ENSG00000185721	DRG1	0.25879685990426327	0.43852869952029316	0.217	0.323	1
ENSG00000108591	DRG2	0.5207486973230996	0.36394771483660393	0.207	0.2	1
ENSG00000151914	DST	-1.0907242689366048	2.7672500119324983e-26	0.12	0.839	5.642699499331557e-22
ENSG00000125868	DSTN	-0.37106805547902033	2.9489899810574996e-10	0.272	0.842	6.013285470374348e-6
ENSG00000133059	DSTYK	0.32822680225869005	0.5932549416955861	0.163	0.216	1
ENSG00000168393	DTYMK	0.3421389824268631	0.533500475133846	0.196	0.274	1
ENSG00000169718	DUS1L	0.4836050491224664	0.8250010393598688	0.391	0.642	1
ENSG00000120129	DUSP1	0.6289826167992969	1.0444964127680212e-7	0.25	0.065	0.002129832635275272
ENSG00000143507	DUSP10	0.5557425836671559	1.651599276705407e-8	0.228	0.045	3.367776085129995e-4
ENSG00000144048	DUSP11	0.8024772201666426	0.004206982762534961	0.391	0.355	1
ENSG00000081721	DUSP12	0.3733482583677105	0.45894409102143324	0.217	0.323	1
ENSG00000158050	DUSP2	1.2291639214259709	3.325634679900799e-21	0.37	0.029	6.78130167578572e-17
ENSG00000112679	DUSP22	-0.6165412766977961	6.944552224383466e-23	0.054	0.716	1.4160636440740326e-18
ENSG00000188542	DUSP28	0.3815709666949105	0.15007693234713487	0.239	0.216	1
ENSG00000120875	DUSP4	2.104675219117392	9.465569881419042e-22	0.38	0.032	1.930124354520157e-17
ENSG00000138166	DUSP5	0.2719520775061516	0.7093956950874705	0.283	0.374	1
ENSG00000128951	DUT	0.6140003743303513	0.0023992100305429078	0.489	0.51	1
ENSG00000077380	DYNC1I2	0.34515133062857906	0.5229548148446884	0.391	0.635	1
ENSG00000126870	DYNC2I1	0.48578195719326606	0.5050713746550997	0.152	0.145	1
ENSG00000264364	DYNLL2	0.35530045247854297	0.8349103429646808	0.283	0.352	1
ENSG00000125971	DYNLRB1	0.5699009396338696	0.11197586391318916	0.565	0.826	1
ENSG00000146425	DYNLT1	1.2870206222759484	2.1181951646183963e-10	0.685	0.674	4.319211760173372e-6
ENSG00000165169	DYNLT3	0.43033046488899196	0.4167577774298129	0.359	0.584	1
ENSG00000157540	DYRK1A	0.641857694868142	0.2510496500857401	0.359	0.423	1
ENSG00000127334	DYRK2	0.6549558300616419	1.1138461529361375e-4	0.239	0.103	1
ENSG00000089091	DZANK1	0.3750975053651703	0.040623190965646074	0.141	0.081	1
ENSG00000198919	DZIP3	0.3299827399225773	0.9320433141245691	0.152	0.174	1
ENSG00000205250	E2F4	0.5921335501495513	0.14804521110428978	0.326	0.348	1
ENSG00000144597	EAF1	0.3794245405573623	0.7331700112671435	0.185	0.245	1
ENSG00000145088	EAF2	-1.1884710336683806	3.001448405677767e-29	0.054	0.803	6.120253444017535e-25
ENSG00000129518	EAPP	1.3890576213817907	1.6199074782588615e-15	0.696	0.471	3.3031533389176446e-11
ENSG00000093144	ECHDC1	0.5131399841950781	0.4623692510282171	0.348	0.587	1
ENSG00000088298	EDEM2	-0.4344201321536137	1.1816949685004658e-16	0.065	0.616	2.4095942102693e-12
ENSG00000107223	EDF1	0.9175101717021359	1.6576808983339735e-14	0.913	0.958	3.3801771197928053e-10
ENSG00000136160	EDNRB	-0.6035759713972699	4.5234028316314434e-13	0	0.41	9.223670713979676e-9
ENSG00000102189	EEA1	0.9349871166703779	0.020183516690927265	0.424	0.465	1
ENSG00000074266	EED	0.6384334912143699	0.0014053736677936217	0.359	0.271	1
ENSG00000156508	EEF1A1	0.6326519064757248	1.1832539161920409e-8	0.989	1	2.4127730605071906e-4
ENSG00000124802	EEF1E1	0.7420607954121579	0.03267631231484348	0.413	0.465	1
ENSG00000167658	EEF2	0.467501964692989	0.001281673372014707	0.804	0.952	1
ENSG00000233483	EFCAB15P	0.4348016720461804	3.903926029741924e-6	0.152	0.029	0.07960495567246757
ENSG00000255302	EID1	0.7963527282410732	2.1095081693628718e-4	0.652	0.835	1
ENSG00000176396	EID2	0.48363141860799413	0.07497384645126011	0.261	0.223	1
ENSG00000255150	EID3	0.5771434931881854	1.261447751037812e-4	0.228	0.094	1
ENSG00000173812	EIF1	1.3961828603444557	4.6080150388917765e-29	1	0.994	9.396203465804221e-25
ENSG00000175376	EIF1AD	0.39671940318098387	0.010025759467882612	0.185	0.397	1
ENSG00000173674	EIF1AX	1.258515570865378	1.813016113524627e-12	0.804	0.877	3.696921157088067e-8
ENSG00000198692	EIF1AY	0.5215807234636233	0.03656679734701013	0.598	0.81	1
ENSG00000114784	EIF1B	1.473084258134787	1.2756328318020802e-18	0.783	0.694	2.6011429073276216e-14
ENSG00000172071	EIF2AK3	-0.6913402714888341	1.4712098656165108e-21	0.087	0.755	2.999944036978627e-17
ENSG00000128829	EIF2AK4	-0.2648181612454007	4.585636030937506e-13	0.174	0.739	9.350570430684668e-9
ENSG00000111361	EIF2B1	0.3009365393529138	0.14035822546525448	0.217	0.368	1
ENSG00000119718	EIF2B2	0.49242140837844517	0.2626001786061446	0.217	0.203	1
ENSG00000145191	EIF2B5	0.5457500774216086	0.038478468250147335	0.261	0.206	1
ENSG00000134001	EIF2S1	1.0935648826530595	1.414229079449093e-7	0.554	0.458	0.0028837545159046455
ENSG00000125977	EIF2S2	1.1775151944727504	1.2583104055164355e-16	0.87	0.923	2.565820747888564e-12
ENSG00000130741	EIF2S3	0.6014817175492408	0.03450286255245705	0.576	0.784	1
ENSG00000106263	EIF3B	0.43733419477434465	0.28751840054475414	0.293	0.497	1
ENSG00000100353	EIF3D	0.8111865472675915	1.7754627883521083e-4	0.587	0.697	1
ENSG00000104408	EIF3E	0.7569980228233082	2.5494904299614395e-4	0.674	0.861	1
ENSG00000175390	EIF3F	0.8894673930849273	3.718683930463641e-7	0.707	0.832	0.00758276840260841
ENSG00000130811	EIF3G	1.1158836830454204	1.5402489323078111e-12	0.783	0.823	3.140721597868858e-8
ENSG00000147677	EIF3H	1.2168519331678977	2.365880022567254e-14	0.772	0.752	4.824265954016887e-10
ENSG00000084623	EIF3I	0.9586971255789386	5.357930469712006e-8	0.685	0.797	0.0010925356020789752
ENSG00000104131	EIF3J	1.050108228835082	2.2768442085788848e-11	0.761	0.832	4.642713025713204e-7
ENSG00000100129	EIF3L	0.29323473827121227	0.7034009220427834	0.402	0.645	1
ENSG00000149100	EIF3M	1.8113615875455675	1.1628494792920778e-27	0.87	0.697	2.3711663732244758e-23
ENSG00000161960	EIF4A1	0.8015393257979306	0.0019926938576426533	0.413	0.374	1
ENSG00000156976	EIF4A2	0.999623548069041	3.54285914037446e-8	0.728	0.845	7.224244073137561e-4
ENSG00000141543	EIF4A3	0.7288976184598046	0.018438606908098187	0.435	0.471	1
ENSG00000151247	EIF4E	0.3237880846091489	0.12065751366754662	0.337	0.606	1
ENSG00000110321	EIF4G2	0.7834795136420742	4.724101898384772e-9	0.772	0.855	9.632916180996388e-5
ENSG00000106682	EIF4H	1.0051338419376619	1.8223420018712456e-7	0.609	0.574	0.003715937576015657
ENSG00000100664	EIF5	1.3656088126589059	4.651081140304316e-20	0.87	0.842	9.48401955319453e-16
ENSG00000163577	EIF5A2	0.6381835948516672	1.2960387289234637e-8	0.185	0.026	2.642752572147835e-4
ENSG00000158417	EIF5B	0.2547306048450815	0.08891328348000986	0.674	0.913	1
ENSG00000242372	EIF6	0.6972856763978629	0.14946445186057972	0.359	0.413	1
ENSG00000141642	ELAC1	0.44066124310643806	0.12714693225789278	0.228	0.197	1
ENSG00000164659	ELAPOR2	0.29456470279079044	0.006334736971312383	0.141	0.061	1
ENSG00000066044	ELAVL1	0.7464582920848605	0.0022338834575368065	0.457	0.455	1
ENSG00000120690	ELF1	1.523240630527835	1.0751278178068624e-16	0.739	0.545	2.1922931332899733e-12
ENSG00000109381	ELF2	0.3286468513797897	0.288620162036623	0.337	0.561	1
ENSG00000158711	ELK4	0.6272055512168718	0.5330835644724823	0.326	0.413	1
ENSG00000118985	ELL2	-0.3644547867554213	1.9174483582840977e-6	0.435	0.89	0.039098689473771035
ENSG00000115459	ELMOD3	0.4259103038203494	0.4239998975717361	0.283	0.323	1
ENSG00000103363	ELOB	-0.44517769004125585	2.9066575156158096e-8	0.511	0.958	5.926965340092197e-4
ENSG00000154582	ELOC	0.8725511274083051	6.565910881591052e-9	0.739	0.877	1.3388548878652315e-4
ENSG00000130165	ELOF1	0.3735568746689653	0.426323304166606	0.25	0.381	1
ENSG00000012660	ELOVL5	0.4027729074868663	0.08651481972873126	0.228	0.177	1
ENSG00000134759	ELP2	0.45161626677476285	0.35759126546243	0.348	0.426	1
ENSG00000170571	EMB	0.5983155993885624	0.6607082149166887	0.402	0.594	1
ENSG00000161671	EMC10	0.4186773263448933	0.6839115621650846	0.359	0.548	1
ENSG00000128463	EMC4	0.27724791037974417	0.05969133303015355	0.283	0.535	1
ENSG00000102119	EMD	1.5545767290104087	9.254459794736942e-13	0.696	0.584	1.88707689674481e-8
ENSG00000125746	EML2	0.37309483995278814	0.7726605592696679	0.228	0.303	1
ENSG00000143924	EML4	1.9925699952376128	2.949658300757028e-22	0.739	0.4	6.014648241073656e-18
ENSG00000142227	EMP3	-1.4771229265191472	3.0987481917397973e-26	0.326	0.968	6.31865743777662e-22
ENSG00000145293	ENOPH1	0.405507935791901	0.10942553560970061	0.228	0.4	1
ENSG00000132199	ENOSF1	1.3625648662230114	7.943893555566567e-17	0.565	0.219	1.6198393349155787e-12
ENSG00000143420	ENSA	1.2922992880038602	1.6611176461473286e-9	0.685	0.752	3.3871849922590174e-5
ENSG00000120533	ENY2	0.2920198020924567	0.5245015950574798	0.554	0.861	1
ENSG00000100393	EP300	0.5446939400723788	0.5821766020055801	0.391	0.519	1
ENSG00000159023	EPB41	0.6352078751235929	0.8968446263246788	0.413	0.645	1
ENSG00000120616	EPC1	1.7284227430476524	3.5891058136712974e-18	0.772	0.668	7.318545664657143e-14
ENSG00000135999	EPC2	0.5625579330129535	0.8927225903592035	0.25	0.31	1
ENSG00000152223	EPG5	0.32595313067930487	0.5004169720200533	0.196	0.197	1
ENSG00000178567	EPM2AIP1	0.25926597468924695	0.001059063453386766	0.272	0.623	1
ENSG00000063245	EPN1	0.47345076670292524	0.5947666617078495	0.391	0.539	1
ENSG00000085832	EPS15	-0.35564701800310755	7.897858577228072e-14	0.152	0.716	1.610452342482576e-9
ENSG00000112851	ERBIN	0.33055777367131045	0.9800603668770791	0.413	0.623	1
ENSG00000175595	ERCC4	0.29747889635500435	0.08651087643954569	0.185	0.339	1
ENSG00000134899	ERCC5	0.49081004361150093	2.262974502050076e-6	0.207	0.055	0.0461443130713031
ENSG00000182150	ERCC6L2	0.49682560386938074	0.2714654901605704	0.25	0.406	1
ENSG00000133935	ERG28	0.38063985690582924	0.10930273024999874	0.217	0.394	1
ENSG00000125991	ERGIC3	-0.7161272311098061	1.2567836659285039e-15	0.283	0.868	2.5627075731948124e-11
ENSG00000100632	ERH	0.665736026674332	0.017488840296792513	0.554	0.726	1
ENSG00000068912	ERLEC1	-1.5982413169736827	1.677657469117573e-29	0.261	0.923	3.4209113452776435e-25
ENSG00000178607	ERN1	-0.5780818635373621	2.335373538922013e-14	0.228	0.813	4.762060183215877e-10
ENSG00000089248	ERP29	0.3074271793817873	0.35939193852419327	0.793	0.929	1
ENSG00000023318	ERP44	-0.296138001683675	1.780793700974392e-8	0.337	0.861	3.6312164356568826e-4
ENSG00000213462	ERV3-1	0.481326117179437	0.7684574439976699	0.207	0.235	1
ENSG00000142396	ERVK3-1	0.7232912334192727	3.9691074958889975e-7	0.337	0.145	0.008093407094867255
ENSG00000141446	ESCO1	0.9572633842479756	0.06249203057375903	0.391	0.439	1
ENSG00000139684	ESD	0.8194610875583974	8.42444127270008e-5	0.413	0.281	1
ENSG00000089048	ESF1	0.7380855033563534	0.04007810473717722	0.478	0.59	1
ENSG00000173153	ESRRA	0.25041066028075815	0.012196479918031808	0.087	0.223	1
ENSG00000117868	ESYT2	0.8656102290727536	0.004633722337323017	0.359	0.294	1
ENSG00000120705	ETF1	0.8867842935739505	9.011924075605895e-4	0.489	0.497	1
ENSG00000105379	ETFB	0.4871836165318977	0.06827482976775663	0.337	0.642	1
ENSG00000205707	ETFRF1	0.5784536623604367	0.4354989882358666	0.315	0.519	1
ENSG00000139163	ETNK1	0.8916479545588936	1.6428660713210372e-6	0.663	0.732	0.03349968206030727
ENSG00000134954	ETS1	0.6580261163695423	7.989969557282803e-10	0.391	0.132	1.6292346924255365e-5
ENSG00000117036	ETV3	0.6987889492117253	0.008399040210081346	0.272	0.19	1
ENSG00000126860	EVI2A	0.3191151973627304	0.9246847185230639	0.467	0.703	1
ENSG00000185862	EVI2B	-0.34476070435682926	1.5256936141120363e-8	0.217	0.665	3.1110418485358533e-4
ENSG00000067208	EVI5	-0.2772071108870374	4.5350065644031185e-12	0.098	0.568	9.247331885474399e-8
ENSG00000196405	EVL	1.021577372801851	1.6956521396872453e-9	0.359	0.116	3.457604278036262e-5
ENSG00000090989	EXOC1	0.3324047768654695	0.7541814250130907	0.326	0.416	1
ENSG00000180104	EXOC3	0.3598165219029671	0.2715692127260263	0.217	0.2	1
ENSG00000070367	EXOC5	0.3481819821782769	0.5774094569365014	0.25	0.361	1
ENSG00000182473	EXOC7	0.4075692162884704	0.14307288161343118	0.163	0.284	1
ENSG00000171311	EXOSC1	0.9883785446241256	4.291623211161906e-6	0.576	0.603	0.08751048889880243
ENSG00000130713	EXOSC2	0.3756056605993622	0.3982310639810938	0.109	0.161	1
ENSG00000107371	EXOSC3	0.9088691455642417	7.339767218706366e-7	0.511	0.387	0.01496651933566415
ENSG00000077348	EXOSC5	0.4138998596393349	0.44992205401755125	0.174	0.252	1
ENSG00000223496	EXOSC6	1.073809888056543	3.57914269667203e-5	0.554	0.565	0.7298229872783936
ENSG00000075914	EXOSC7	0.3222468132806307	0.3596531030945752	0.196	0.303	1
ENSG00000120699	EXOSC8	0.6698472302798701	0.001159423442847187	0.424	0.361	1
ENSG00000123737	EXOSC9	0.4960900221031619	0.019944995889192997	0.304	0.252	1
ENSG00000158161	EYA3	0.33540163053805494	0.16851663582518672	0.228	0.384	1
ENSG00000108799	EZH1	0.3606010041494429	0.23338707611377643	0.25	0.406	1
ENSG00000106462	EZH2	0.333538016244399	0.07282972458094039	0.152	0.097	1
ENSG00000092820	EZR	0.7956540801392404	0.005699102849462151	0.826	0.929	1
ENSG00000164220	F2RL2	0.28660839675173233	1.4290889602861527e-5	0.13	0.023	0.2914055298919494
ENSG00000127533	F2RL3	0.524703045337822	0.11963553134643362	0.304	0.297	1
ENSG00000277203	F8A1	0.3008148208723229	0.9783696250582563	0.174	0.206	1
ENSG00000168040	FADD	0.44352556559710377	0.03708617616778114	0.228	0.168	1
ENSG00000221968	FADS3	0.4745077089274088	0.4866069068485674	0.239	0.258	1
ENSG00000144199	FAHD2B	0.5193001496298238	0.002272342218673479	0.174	0.077	1
ENSG00000167106	FAM102A	0.30620558970074996	0.3939726398824582	0.185	0.174	1
ENSG00000065809	FAM107B	1.593154679970428	7.640556643328277e-29	0.652	0.123	1.5579859051410689e-24
ENSG00000166801	FAM111A	0.3901867372389126	0.9321179522189789	0.217	0.261	1
ENSG00000197712	FAM114A1	-0.39432836569979535	2.38443025140373e-15	0.054	0.568	4.862091725637346e-11
ENSG00000055147	FAM114A2	0.2987771967767705	0.06575182535612274	0.239	0.455	1
ENSG00000138439	FAM117B	0.3729844292826513	0.023789200811121045	0.163	0.094	1
ENSG00000100376	FAM118A	0.75763511412368	2.429891851714836e-6	0.424	0.255	0.04954792474831722
ENSG00000188938	FAM120AOS	0.6707362307001838	0.5465736005728159	0.413	0.587	1
ENSG00000155744	FAM126B	0.25761932845596996	0.08305890266631039	0.25	0.458	1
ENSG00000234545	FAM133B	1.0831010908622318	3.5097151925600175e-11	0.674	0.577	7.156660249149132e-7
ENSG00000031003	FAM13B	0.4355984760715986	0.9439714862443899	0.25	0.31	1
ENSG00000174132	FAM174A	-0.25021542699343935	1.88367189985883e-12	0.087	0.574	3.8409953710021404e-8
ENSG00000228300	FAM174C	0.43242205014130164	0.6564928622892441	0.435	0.742	1
ENSG00000151327	FAM177A1	3.918093741692404	8.448046742474652e-38	0.924	0.565	1.7226412112580063e-33
ENSG00000125386	FAM193A	0.37721862020762975	0.2797539122420547	0.272	0.281	1
ENSG00000123575	FAM199X	0.2529648917429941	0.4156834850454605	0.196	0.287	1
ENSG00000221909	FAM200A	0.5625103949591723	1.9025828730060188e-4	0.239	0.11	1
ENSG00000237765	FAM200B	0.29456026533193624	0.07622223073927685	0.152	0.284	1
ENSG00000165669	FAM204A	1.0387084357096896	8.999749162812116e-9	0.663	0.655	1.8351388517890186e-4
ENSG00000160256	FAM207A	0.3800969134989118	0.13690008332666279	0.196	0.335	1
ENSG00000177150	FAM210A	0.3032848850452231	0.0431649458020803	0.163	0.313	1
ENSG00000188732	FAM221A	0.35941563256418985	0.01566404363397606	0.152	0.332	1
ENSG00000219626	FAM228B	0.43897372991969846	0.8880272840172783	0.337	0.487	1
ENSG00000167930	FAM234A	0.43139000473150535	0.5662086098470483	0.185	0.187	1
ENSG00000174749	FAM241A	0.47085583953989407	0.25843136072408307	0.424	0.545	1
ENSG00000213185	FAM24B	0.5481905917923753	1.137579993711343e-12	0.185	0.006	2.3196393651767995e-8
ENSG00000105058	FAM32A	0.7185312925765293	0.0014045065541790308	0.446	0.419	1
ENSG00000071889	FAM3A	0.35853306846695177	0.3604232761837102	0.261	0.416	1
ENSG00000196937	FAM3C	-0.6079222646036984	1.5049598600642767e-20	0.12	0.794	3.0687636506570667e-16
ENSG00000071859	FAM50A	0.8416689109676507	0.004126610580196908	0.533	0.639	1
ENSG00000009780	FAM76A	0.2708191218463961	0.08178267819587465	0.141	0.265	1
ENSG00000077458	FAM76B	0.411528609814521	0.20375336274841324	0.25	0.239	1
ENSG00000130244	FAM98C	0.5647603589186236	0.18373877129073443	0.283	0.284	1
ENSG00000140525	FANCI	0.3254264081409096	0.6239509658528796	0.13	0.174	1
ENSG00000169710	FASN	0.42261902045274874	4.078484054408527e-4	0.174	0.065	1
ENSG00000164896	FASTK	1.0661778636233354	2.255102135864482e-6	0.478	0.361	0.04598378765241265
ENSG00000149806	FAU	1.0613427496158803	4.969147557864855e-26	0.989	0.997	1.0132588785242226e-21
ENSG00000156860	FBRS	0.6573379083803051	0.010343863797900777	0.315	0.245	1
ENSG00000112787	FBRSL1	0.36870170982847994	0.3321209223970238	0.174	0.155	1
ENSG00000155034	FBXL18	0.36522810938678785	0.6187520493321568	0.207	0.287	1
ENSG00000108306	FBXL20	0.32564749745645666	0.048709446640086515	0.283	0.542	1
ENSG00000005812	FBXL3	0.9299675612292501	2.1666084435704216e-6	0.38	0.2	0.04417931277284447
ENSG00000141665	FBXO15	0.2574950145766676	0.4063180581315949	0.228	0.348	1
ENSG00000135108	FBXO21	0.5253730999941532	0.1408406663301324	0.293	0.284	1
ENSG00000143756	FBXO28	0.3198064830835886	0.9313373541107984	0.174	0.203	1
ENSG00000110429	FBXO3	0.2926565929414023	0.08128693965559669	0.174	0.313	1
ENSG00000165355	FBXO33	0.333826875769122	0.6166845119693654	0.163	0.165	1
ENSG00000178974	FBXO34	0.7099658117111891	8.522480393278443e-4	0.239	0.126	1
ENSG00000145868	FBXO38	0.2708320575558706	0.795046332081784	0.163	0.177	1
ENSG00000151876	FBXO4	0.2881689938095372	0.12289480686144152	0.174	0.306	1
ENSG00000100225	FBXO7	0.491508601905629	0.3156430065486357	0.359	0.432	1
ENSG00000164117	FBXO8	0.34128568412149496	0.4673561088763517	0.174	0.168	1
ENSG00000119402	FBXW2	0.28350457534017276	0.10392700659325092	0.207	0.371	1
ENSG00000107829	FBXW4	0.9739277182321103	1.0336352230843674e-4	0.413	0.31	1
ENSG00000109670	FBXW7	-0.8989094024752524	1.8173362441907428e-21	0.196	0.865	3.705730335529344e-17
ENSG00000119616	FCF1	0.6237924676195923	7.695792025239703e-5	0.348	0.213	1
ENSG00000104870	FCGRT	-0.8947879851955318	1.4952150002250939e-30	0.022	0.794	3.048892906958989e-26
ENSG00000162894	FCMR	0.7582419175691677	1.7306162988938775e-10	0.283	0.055	3.5288996950745055e-6
ENSG00000143297	FCRL5	-0.47916892423140556	3.910739217777317e-15	0.098	0.632	7.974388338969727e-11
ENSG00000137714	FDX1	0.4652823139017084	0.580010154356909	0.413	0.577	1
ENSG00000141965	FEM1A	0.40675781660433324	0.3630153745814367	0.283	0.445	1
ENSG00000149781	FERMT3	-0.36053914122529535	2.8830105541381583e-8	0.12	0.503	5.878746820943119e-4
ENSG00000127084	FGD3	0.6138344346507743	1.3962003144738114e-9	0.272	0.058	2.8469920612435488e-5
ENSG00000118972	FGF23	0.5827526054017358	1.0954221350781948e-6	0.848	0.958	0.02233675275637947
ENSG00000111790	FGFR1OP2	0.621126975289589	0.4505309048647909	0.478	0.716	1
ENSG00000172500	FIBP	0.36793763010510633	0.8426986126471714	0.37	0.571	1
ENSG00000198855	FICD	-0.40588371278633	2.5638194567044865e-18	0.065	0.665	5.2278842541661186e-14
ENSG00000168386	FILIP1L	0.7448060932788774	2.8476075965242328e-8	0.261	0.068	5.806556650072563e-4
ENSG00000145216	FIP1L1	0.7643787549432208	9.440583212217592e-4	0.402	0.332	1
ENSG00000134285	FKBP11	-2.0336739011281235	5.808963771619845e-38	0.12	0.926	1.1845058026710026e-33
ENSG00000088832	FKBP1A	0.7332868420086007	0.021545087105327876	0.489	0.587	1
ENSG00000004478	FKBP4	0.28025344010178	0.17415682837319607	0.272	0.465	1
ENSG00000096060	FKBP5	0.515267923551092	0.16230275882554887	0.337	0.355	1
ENSG00000181027	FKRP	0.38374097549630615	0.7856656826640807	0.152	0.161	1
ENSG00000154803	FLCN	0.6083722122868233	0.07349979957427241	0.326	0.31	1
ENSG00000090554	FLT3LG	0.4092977225158406	0.6414259528854811	0.163	0.165	1
ENSG00000162769	FLVCR1	0.25616477466620746	0.6520082884306931	0.152	0.152	1
ENSG00000162076	FLYWCH2	0.31231281729815125	0.04989735866330709	0.207	0.397	1
ENSG00000184922	FMNL1	1.122014667227329	8.911423475652469e-4	0.533	0.606	1
ENSG00000102081	FMR1	0.431557121243265	0.894887753678857	0.261	0.319	1
ENSG00000187239	FNBP1	0.6509719961780525	5.112347924449099e-4	0.663	0.71	1
ENSG00000102531	FNDC3A	-0.3132854044838218	1.293285688787653e-12	0.228	0.806	2.637138848006903e-8
ENSG00000075420	FNDC3B	-0.8410053018774166	1.472681619306129e-25	0.13	0.877	3.0029450899271278e-21
ENSG00000217128	FNIP1	0.8563339984020706	0.0016076807502580326	0.522	0.555	1
ENSG00000168522	FNTA	1.273303787396708	1.0827817800312506e-15	0.707	0.523	2.2079003276617232e-11
ENSG00000170345	FOS	1.0903178880345907	1.9918120448616574e-13	0.207	0.01	4.061503940677406e-9
ENSG00000075426	FOSL2	2.0184309042703372	5.8746989982897864e-33	0.62	0.081	1.1979098727412704e-28
ENSG00000198815	FOXJ3	0.2925738181065025	0.452990203941779	0.207	0.306	1
ENSG00000164916	FOXK1	0.4968026795618574	0.5430810983084222	0.359	0.477	1
ENSG00000170802	FOXN2	0.34307763090526733	0.3116178387342346	0.163	0.142	1
ENSG00000053254	FOXN3	0.37587250723009485	0.3216436947512547	0.315	0.519	1
ENSG00000118689	FOXO3	-0.3494370123910864	3.7785235227989787e-10	0.228	0.745	7.704787315339398e-6
ENSG00000114861	FOXP1	2.758588043877354	2.63735623253159e-35	0.902	0.465	5.377833093755165e-31
ENSG00000148690	FRA10AC1	0.6885347103273536	0.01277700191368074	0.457	0.5	1
ENSG00000165879	FRAT1	0.4713831932986858	2.676112248008102e-7	0.185	0.035	0.0054568604849133204
ENSG00000181274	FRAT2	0.3117165729671302	0.02655334449678581	0.152	0.084	1
ENSG00000111816	FRK	0.3075045498707649	0.13543460015945857	0.37	0.69	1
ENSG00000167996	FTH1	3.322116704833751	5.304846477087069e-32	0.967	0.99	1.0817112451428243e-27
ENSG00000087086	FTL	-2.837930787045619	5.549580802811793e-34	0.967	1	1.1316150215013528e-29
ENSG00000162613	FUBP1	1.1123367688026318	3.658030548600095e-6	0.609	0.623	0.07459090091650454
ENSG00000179163	FUCA1	-0.34188378354412646	4.477884203713302e-12	0.022	0.429	9.130853679791794e-8
ENSG00000089280	FUS	1.5568161982118531	1.6409994873590336e-17	0.793	0.723	3.3461620546738054e-13
ENSG00000114416	FXR1	0.4259004131521915	0.15626236226430035	0.533	0.742	1
ENSG00000129245	FXR2	0.270027211418592	0.530442018696812	0.13	0.177	1
ENSG00000089327	FXYD5	-0.3369902963417448	4.934329123012427e-9	0.467	0.948	1.0061590514734641e-4
ENSG00000082074	FYB1	0.9207755358643653	7.050756453515616e-9	0.413	0.161	1.4377197484363691e-4
ENSG00000010810	FYN	2.978058927164397	6.71518519408189e-55	0.837	0.081	1.3692934129252382e-50
ENSG00000122068	FYTTD1	0.8673936058166201	0.0010424547923339451	0.511	0.548	1
ENSG00000104290	FZD3	-0.31176519366635597	1.4779452644859638e-12	0.022	0.442	3.013678188813329e-8
ENSG00000092140	G2E3	0.39072846674824996	0.7097091931205097	0.152	0.158	1
ENSG00000145907	G3BP1	0.6949809456116974	0.04260958109754831	0.576	0.784	1
ENSG00000138757	G3BP2	1.197118789550307	1.2430099543695652e-10	0.728	0.794	2.5346215979549802e-6
ENSG00000139112	GABARAPL1	1.610213800413251	1.7000424246693912e-17	0.75	0.571	3.4665565081433556e-13
ENSG00000034713	GABARAPL2	0.7446963587854303	4.23747058296412e-7	0.739	0.877	0.008640626265722137
ENSG00000104064	GABPB1	0.5928259235190727	0.010027967838430518	0.304	0.235	1
ENSG00000143458	GABPB2	1.2436970405314465	2.7787143531369042e-8	0.543	0.4	5.666076437481462e-4
ENSG00000116717	GADD45A	1.490375200064043	2.2512309445859543e-10	0.674	0.519	4.59048501910522e-6
ENSG00000099860	GADD45B	1.5873934513724106	7.209417497455885e-16	0.5	0.158	1.4700723219062295e-11
ENSG00000179271	GADD45GIP1	0.38680333916750986	0.17109017344442365	0.598	0.884	1
ENSG00000178950	GAK	0.302788683055678	0.05374786566225489	0.174	0.326	1
ENSG00000054983	GALC	0.3684451936817396	0.2203002355575893	0.217	0.2	1
ENSG00000156958	GALK2	-0.25039073838637427	1.3713209057444884e-10	0.043	0.426	2.796260458903586e-6
ENSG00000178234	GALNT11	0.5087578583981583	0.03532882022686678	0.25	0.19	1
ENSG00000143641	GALNT2	-0.27402926061229943	1.859798879305365e-13	0.065	0.548	3.7923158947915695e-9
ENSG00000261609	GAN	0.369953129168961	0.5462644075670493	0.174	0.245	1
ENSG00000111640	GAPDH	-0.37996441050887775	0.0032405031351372612	0.75	0.974	1
ENSG00000109534	GAR1	0.4283448471105611	0.04552590051516977	0.163	0.316	1
ENSG00000106105	GARS1	0.3490958868211511	0.8315694163485565	0.467	0.755	1
ENSG00000183087	GAS6	-0.7917438657618284	2.0166538883713469e-28	0	0.726	4.1121589437780135e-24
ENSG00000007237	GAS7	-0.30213750871300654	3.032557553251567e-4	0.011	0.152	1
ENSG00000107485	GATA3	0.45290179188653146	3.960616873612267e-7	0.163	0.026	0.008076093866982773
ENSG00000177225	GATD1	0.34082363749308187	0.305069487482622	0.217	0.342	1
ENSG00000107862	GBF1	0.6277473531155093	0.24493126891124845	0.478	0.658	1
ENSG00000117228	GBP1	-0.5807543401895159	0.010824977592846537	0.109	0.245	1
ENSG00000115271	GCA	0.3205547692836912	0.15614290674100367	0.163	0.281	1
ENSG00000135968	GCC2	2.0529729500127116	2.124460791185754e-33	0.935	0.819	4.331987999306871e-29
ENSG00000105607	GCDH	0.4850193750929181	0.26626917590480664	0.272	0.284	1
ENSG00000005436	GCFC2	0.5660997149191799	0.0845741383103699	0.293	0.274	1
ENSG00000131979	GCH1	0.29128853397451193	0.014087305653526894	0.12	0.052	1
ENSG00000023909	GCLM	0.3176994275885904	0.547607066594396	0.25	0.365	1
ENSG00000104381	GDAP1	0.28701312677649293	0.5795196714579565	0.207	0.29	1
ENSG00000057608	GDI2	0.6059120929906117	0.07533911610597246	0.511	0.69	1
ENSG00000183208	GDPGP1	0.3626218379875765	0.4171746281985236	0.228	0.235	1
ENSG00000164949	GEM	1.3040138367836338	1.7782797933137323e-13	0.196	0.006	3.6260903265460315e-9
ENSG00000168827	GFM1	0.34573643376594154	0.1942365536387998	0.272	0.458	1
ENSG00000125447	GGA3	0.3288474238065552	0.4936333019675419	0.174	0.168	1
ENSG00000152904	GGPS1	0.732967895261092	1.7242602254442907e-4	0.391	0.284	1
ENSG00000165678	GHITM	0.46708696456736876	0.05772097930851471	0.62	0.855	1
ENSG00000101193	GID8	0.3000900811894584	0.43931886010616183	0.261	0.39	1
ENSG00000146830	GIGYF1	0.923843746442098	1.8010482344404342e-5	0.522	0.461	0.3672517454847489
ENSG00000213203	GIMAP1	0.4863756977930499	0.015961569371183263	0.207	0.123	1
ENSG00000106560	GIMAP2	0.584291394177975	0.0012500544947016555	0.239	0.126	1
ENSG00000133574	GIMAP4	0.5882757315723303	1.6522076685773693e-5	0.228	0.077	0.3369016656996114
ENSG00000179144	GIMAP7	1.185419471170963	3.889096559822763e-12	0.467	0.158	7.930256795134596e-8
ENSG00000145723	GIN1	0.3657338522526029	0.12976906953348333	0.109	0.197	1
ENSG00000147536	GINS4	0.2903527895749961	0.06785824858624614	0.152	0.097	1
ENSG00000139436	GIT2	0.4343445908897303	0.3921322252374123	0.185	0.277	1
ENSG00000182963	GJC1	0.36649084756980344	0.6835433736102549	0.196	0.213	1
ENSG00000198814	GK	0.28118245499482714	0.32605004329409426	0.12	0.177	1
ENSG00000165113	GKAP1	1.1585971865788403	2.8217623144678107e-15	0.5	0.168	5.753855535431313e-11
ENSG00000106415	GLCCI1	-0.9391274128562975	1.397665659957691e-23	0.109	0.816	2.849980047219728e-19
ENSG00000139278	GLIPR1	0.5698591362399702	0.5250702082694454	0.359	0.565	1
ENSG00000167699	GLOD4	1.0009415088211426	1.3529071287554714e-5	0.457	0.342	0.27587129262452814
ENSG00000173221	GLRX	-1.0680360201291286	8.4680773078688e-20	0.25	0.89	1.726725643847527e-15
ENSG00000182512	GLRX5	0.2566660148552865	0.6112910650550999	0.272	0.387	1
ENSG00000115419	GLS	0.7037508849741767	0.8658313067577904	0.424	0.687	1
ENSG00000139433	GLTP	0.3679208236627972	0.4136842865709833	0.272	0.413	1
ENSG00000148672	GLUD1	0.48382027794125826	0.05830196189617875	0.261	0.219	1
ENSG00000140632	GLYR1	0.5137606564678648	0.23746778786435327	0.37	0.435	1
ENSG00000196743	GM2A	-0.2752115424271041	2.138738865150807e-7	0	0.242	0.00436110241992901
ENSG00000087338	GMCL1	0.44174891213557976	0.34032632955273695	0.196	0.303	1
ENSG00000162419	GMEB1	0.2865985947737375	0.04538683347267416	0.163	0.316	1
ENSG00000130755	GMFG	0.8469388363648339	5.8368724812243374e-5	0.609	0.697	1
ENSG00000112312	GMNN	0.32525899002448666	0.9951751129480704	0.163	0.19	1
ENSG00000173540	GMPPB	-0.37084817707639844	1.4421737327754878e-14	0.076	0.6	2.940736458502497e-10
ENSG00000163655	GMPS	0.3043373946893716	0.3320246540947763	0.228	0.361	1
ENSG00000120063	GNA13	0.35483480851545973	0.7046529670548827	0.239	0.274	1
ENSG00000114353	GNAI2	0.6011137631472555	0.10560699712352947	0.543	0.745	1
ENSG00000065135	GNAI3	0.7471864278614899	0.1754897023638416	0.446	0.587	1
ENSG00000087460	GNAS	1.0614187431266071	2.9489397062074795e-23	1	0.977	6.013182954927671e-19
ENSG00000078369	GNB1	0.2539075652695363	0.3375795442859411	0.435	0.748	1
ENSG00000069966	GNB5	0.3471588345477641	0.04693742640710761	0.196	0.377	1
ENSG00000186469	GNG2	0.6799379666108363	5.351049550171112e-13	0.283	0.039	1.0911325137753913e-8
ENSG00000174021	GNG5	-0.29009834871268336	5.5488033523707595e-5	0.489	0.939	1
ENSG00000176533	GNG7	-0.8030239099247801	5.0901891946455016e-26	0.065	0.797	1.0379404786801643e-21
ENSG00000163938	GNL3	0.35249562458924877	0.05552121618266454	0.37	0.716	1
ENSG00000130119	GNL3L	0.5746879083343569	0.8951749784480155	0.38	0.545	1
ENSG00000115523	GNLY	1.557660939749847	0.31103426518571065	0.163	0.252	1
ENSG00000147533	GOLGA7	0.4383655748210641	0.6872822282646658	0.272	0.326	1
ENSG00000173230	GOLGB1	0.4392603412253169	0.6445781226132923	0.62	0.871	1
ENSG00000173905	GOLIM4	-0.3301907373863172	8.547952274529011e-15	0.011	0.477	1.7430129482992108e-10
ENSG00000166734	GOLM2	-0.25590028953962063	1.883715353398779e-12	0.196	0.768	3.84108397711545e-8
ENSG00000113384	GOLPH3	0.4906786166970834	0.8568368125666349	0.359	0.548	1
ENSG00000116580	GON4L	0.7395984410358071	0.08820650251905489	0.402	0.458	1
ENSG00000047932	GOPC	0.5876097164714218	0.5549247734610465	0.272	0.413	1
ENSG00000120370	GORAB	0.4636149949971547	0.010976173993775989	0.185	0.103	1
ENSG00000108587	GOSR1	1.010929796803953	2.283280210477374e-6	0.62	0.706	0.046558366771844134
ENSG00000197858	GPAA1	0.33727976030324147	0.004624345735929795	0.261	0.584	1
ENSG00000133114	GPALPP1	0.259006733741054	0.17420872396464737	0.207	0.348	1
ENSG00000152133	GPATCH11	0.3658742312788993	0.5490835755521393	0.272	0.41	1
ENSG00000089916	GPATCH2L	0.26803381221946077	0.4620296028625494	0.283	0.41	1
ENSG00000186566	GPATCH8	0.9792427740184975	6.512601495452602e-5	0.543	0.548	1
ENSG00000062194	GPBP1	1.2091722069390456	1.543457582999192e-14	0.804	0.819	3.1472643574936525e-10
ENSG00000159592	GPBP1L1	0.3008655062400712	0.11346383655118959	0.261	0.458	1
ENSG00000125772	GPCPD1	0.6652547947038749	0.09399036645745372	0.391	0.426	1
ENSG00000046653	GPM6B	0.2721325846488064	0.9098630195544671	0.185	0.21	1
ENSG00000198522	GPN1	0.5464079072677924	0.047712254563746996	0.217	0.161	1
ENSG00000142751	GPN2	0.3096585877031146	0.4965400094032983	0.239	0.261	1
ENSG00000111231	GPN3	0.4961959791934511	0.6160989808618244	0.272	0.323	1
ENSG00000136235	GPNMB	-0.4656727375292188	1.892053501469425e-9	0.011	0.326	3.858086294846305e-5
ENSG00000148358	GPR107	0.27483310572096603	0.7801626173680427	0.163	0.206	1
ENSG00000183484	GPR132	0.5737016115562936	3.735706419365907e-12	0.261	0.035	7.61747895972902e-8
ENSG00000173264	GPR137	1.2031843121936134	1.1482550685052096e-13	0.5	0.197	2.341406910188973e-9
ENSG00000163328	GPR155	-0.31306619089394816	6.896296869570887e-9	0.217	0.703	1.4062238946741995e-4
ENSG00000174946	GPR171	0.8616340316066409	6.395288207864135e-13	0.293	0.045	1.3040632184655758e-8
ENSG00000147138	GPR174	0.42619592465068384	0.003684370762806227	0.152	0.065	1
ENSG00000125245	GPR18	0.361936594746905	9.852776549549304e-5	0.13	0.029	1
ENSG00000169508	GPR183	1.0895268440453743	5.2730039846262137e-23	0.391	0.026	1.0752182425051312e-18
ENSG00000140030	GPR65	1.222454075288754	3.4376134208928685e-21	0.38	0.035	7.009637526542648e-17
ENSG00000233276	GPX1	-0.48964190301967714	1.1262243195413648e-10	0.13	0.587	2.296484009976797e-6
ENSG00000167468	GPX4	1.4337311711183305	1.049584972320509e-19	0.891	0.894	2.14020871705875e-15
ENSG00000089351	GRAMD1A	0.5755811328438623	0.11351739468606953	0.272	0.242	1
ENSG00000177885	GRB2	0.395756788176876	0.4053444159742834	0.598	0.871	1
ENSG00000068400	GRIPAP1	0.5359003173825905	0.8779153116390774	0.293	0.39	1
ENSG00000173020	GRK2	0.8455610714051583	0.0036271573240571906	0.359	0.294	1
ENSG00000198055	GRK6	0.34590524040641646	0.3203385364589094	0.207	0.326	1
ENSG00000030582	GRN	-0.9530997860153144	2.0669994063326957e-29	0	0.742	4.214818489453e-25
ENSG00000109519	GRPEL1	0.9502883653821618	5.304485296380025e-4	0.413	0.345	1
ENSG00000132463	GRSF1	0.37154028140850826	0.08335259960306982	0.261	0.487	1
ENSG00000131149	GSE1	0.45489188356814536	0.28759577879221776	0.163	0.255	1
ENSG00000105723	GSK3A	0.2729884103949938	0.3380719003641202	0.272	0.435	1
ENSG00000103342	GSPT1	1.8335215554849573	1.0054955894233644e-24	0.859	0.826	2.0503060563931823e-20
ENSG00000104687	GSR	-0.40105031356949034	1.163559476453685e-9	0.043	0.397	2.3726141284367092e-5
ENSG00000197448	GSTK1	-0.29830445669713357	1.4371350040612583e-15	0.098	0.674	2.9304619867813116e-11
ENSG00000148834	GSTO1	-0.30698888176350797	1.4721369020772003e-9	0.174	0.652	3.001834357025619e-5
ENSG00000084207	GSTP1	-1.4800276785054607	1.2070664782187016e-26	0.359	0.942	2.4613292557357545e-22
ENSG00000140307	GTF2A2	0.7611277376597307	8.164165992730626e-5	0.62	0.771	1
ENSG00000137947	GTF2B	0.7207998549682832	0.026030103386077353	0.478	0.571	1
ENSG00000125651	GTF2F1	0.536324404976886	0.4724917041876335	0.304	0.481	1
ENSG00000188342	GTF2F2	0.26683273803865565	0.8476156276831903	0.326	0.445	1
ENSG00000272047	GTF2H5	0.39194747456786255	0.2641013918761894	0.326	0.558	1
ENSG00000283050	GTF2IP12	0.37955629633254107	0.5280983400140524	0.239	0.355	1
ENSG00000272645	GTF2IP20	0.2835037126941865	0.23717755004987356	0.141	0.11	1
ENSG00000196275	GTF2IRD2	0.4565013695714909	0.2929899169908071	0.228	0.223	1
ENSG00000122034	GTF3A	1.2141558810364566	2.917036169077736e-6	0.609	0.661	0.059481284523664114
ENSG00000125484	GTF3C4	0.257921013650077	0.9384685643438475	0.13	0.152	1
ENSG00000100226	GTPBP1	0.42462827905544553	0.4058963929061106	0.217	0.219	1
ENSG00000105793	GTPBP10	0.7281372496254075	3.961810419257377e-4	0.424	0.345	1
ENSG00000107937	GTPBP4	0.28174408845700205	0.5673740827057583	0.304	0.452	1
ENSG00000178605	GTPBP6	0.40853498831477386	0.48724744859264985	0.326	0.51	1
ENSG00000163607	GTPBP8	0.6407439309639087	0.08701095497685873	0.326	0.323	1
ENSG00000170627	GTSF1	0.28278330953142383	0.01521026602187071	0.109	0.045	1
ENSG00000151806	GUF1	0.35821010831561717	0.10340195105621511	0.185	0.139	1
ENSG00000143774	GUK1	0.9020515826805915	1.6137429549581368e-7	0.815	0.939	0.0032905832594551368
ENSG00000144366	GULP1	-0.4122832977191869	6.784067427262618e-13	0.022	0.442	1.3833391890931203e-8
ENSG00000254838	GVINP1	0.2874173617069745	0.06912372433320786	0.163	0.306	1
ENSG00000151233	GXYLT1	0.3036291960950983	0.35214983830403596	0.185	0.281	1
ENSG00000163754	GYG1	0.36663388880092285	0.3205958091069575	0.217	0.345	1
ENSG00000136732	GYPC	0.6378171073085606	0.9365824722133005	0.533	0.865	1
ENSG00000197540	GZMM	0.37656368791794237	0.004215865645355747	0.12	0.042	1
ENSG00000124575	H1-3	0.2568647568251319	0.47285185453475415	0.12	0.168	1
ENSG00000196787	H2AC11	0.2955535257440351	0.006504063465703083	0.141	0.061	1
ENSG00000184260	H2AC20	0.542307083823096	0.04812552868217979	0.272	0.229	1
ENSG00000180573	H2AC6	1.5849730091141294	2.809154105810229e-13	0.609	0.365	5.7281461371576375e-9
ENSG00000188486	H2AX	0.44042987548706136	0.5944490797740958	0.239	0.268	1
ENSG00000164032	H2AZ1	0.8436321396184252	3.290757268575349e-5	0.685	0.871	0.6710183146351995
ENSG00000105968	H2AZ2	2.0395161919160376	8.243819793668372e-35	0.957	0.852	1.6809972941269176e-30
ENSG00000233822	H2BC15	0.3614848978237657	0.21619846980904875	0.174	0.145	1
ENSG00000158373	H2BC5	0.37780636933232037	0.07668386847322704	0.163	0.11	1
ENSG00000163041	H3-3A	0.970357316867889	3.425149518505002e-14	0.848	0.932	6.98422238318355e-10
ENSG00000132475	H3-3B	2.760130839162342	7.306899537600847e-44	0.989	0.987	1.4899498847121888e-39
ENSG00000197837	H4-16	0.32711917643699684	0.945606104352271	0.13	0.145	1
ENSG00000270882	H4C14	0.3794259785015423	3.360298336890896e-11	0.152	0.003	6.851984338754226e-7
ENSG00000197061	H4C3	1.524932135194996	4.2304158520869944e-16	0.728	0.532	8.62624096399059e-12
ENSG00000158406	H4C8	0.621018503038285	0.0054954629922250205	0.25	0.161	1
ENSG00000276180	H4C9	0.2588427531422541	0.35840484656988925	0.196	0.181	1
ENSG00000130956	HABP4	0.4903543738187932	4.497040382065665e-4	0.239	0.116	1
ENSG00000074696	HACD3	0.30925022786406975	0.059239023218474414	0.239	0.458	1
ENSG00000085382	HACE1	0.28172421352773097	0.607933025492302	0.185	0.19	1
ENSG00000131373	HACL1	0.670116699766956	0.005289751939364243	0.293	0.213	1
ENSG00000084754	HADHA	0.4002574476958345	0.8765681818913058	0.424	0.668	1
ENSG00000138029	HADHB	0.34565497253478256	0.16404975156738177	0.283	0.49	1
ENSG00000063854	HAGH	0.5678617072982735	0.7304360358625552	0.435	0.687	1
ENSG00000103253	HAGHL	0.8154205998022427	2.3756643601898763e-5	0.185	0.055	0.4844217196863177
ENSG00000170445	HARS1	0.5305631902241433	0.21426304967263154	0.37	0.671	1
ENSG00000137814	HAUS2	0.36055030021145895	0.5543874618458167	0.25	0.361	1
ENSG00000214367	HAUS3	1.0315816326063005	2.942221348196185e-7	0.489	0.332	0.0059994835511068415
ENSG00000147874	HAUS6	0.3469307050696683	0.24316776458243905	0.152	0.245	1
ENSG00000188536	HBA2	0.3794107952490855	4.485301414476887e-11	0.098	0.561	9.145978114259821e-7
ENSG00000244734	HBB	2.544288503795945	0.3755130614241487	0.576	0.9	1
ENSG00000112339	HBS1L	0.6966843755676265	0.05635790376335858	0.446	0.532	1
ENSG00000196917	HCAR1	0.2704182133976686	0.42324983961211127	0.141	0.126	1
ENSG00000004961	HCCS	0.25697191427628985	0.028216176110412775	0.174	0.352	1
ENSG00000103145	HCFC1R1	-0.33088293805345387	7.336863567963042e-12	0.011	0.394	1.4960598501433439e-7
ENSG00000116478	HDAC1	0.5882130558850625	0.5685976347915567	0.348	0.458	1
ENSG00000171720	HDAC3	0.27618041633239976	0.9407775414959477	0.196	0.239	1
ENSG00000068024	HDAC4	0.3506412850987061	0.3215527463567549	0.109	0.084	1
ENSG00000108840	HDAC5	0.5793681451055682	0.20300011045331562	0.239	0.41	1
ENSG00000166503	HDGFL3	0.5057927677469033	0.2669708594770047	0.228	0.216	1
ENSG00000115677	HDLBP	-0.3130910310393	9.294050230140438e-12	0.293	0.835	1.8951497824279367e-7
ENSG00000119285	HEATR1	0.27040116010863674	0.9016500430122486	0.152	0.171	1
ENSG00000013583	HEBP1	-0.2995814474275742	8.342619965126557e-10	0.054	0.426	1.7011436370889564e-5
ENSG00000112406	HECA	1.0960785725277928	1.2858479658158742e-7	0.489	0.323	0.002621972587095149
ENSG00000092148	HECTD1	0.4961900946888474	0.8949119651048738	0.304	0.413	1
ENSG00000163312	HELQ	0.6308953360542733	0.00763074479163794	0.239	0.155	1
ENSG00000198265	HELZ	0.555662595860941	0.9438304507716484	0.359	0.519	1
ENSG00000114735	HEMK1	0.2527990690808767	0.09047426300253802	0.163	0.297	1
ENSG00000165478	HEPACAM	-3.040838565187181	9.668334282580187e-43	0.087	0.945	1.971470043560926e-38
ENSG00000103657	HERC1	0.44811317682700685	0.49165256538154056	0.283	0.323	1
ENSG00000274471	HERC2P7	-0.30450162611981857	4.612017140135733e-11	0.076	0.513	9.404364150450774e-7
ENSG00000148634	HERC4	0.3874500396903894	0.8382369561855453	0.413	0.635	1
ENSG00000051108	HERPUD1	-0.7080219659739675	7.083910757639877e-26	0.478	0.939	1.4444802425903472e-21
ENSG00000122557	HERPUD2	0.6053395324935003	0.15007010369024418	0.37	0.406	1
ENSG00000188290	HES4	2.354153157200944	9.525954461662214e-39	0.489	0	1.942437374277542e-34
ENSG00000213614	HEXA	0.37915448318679557	0.0023105804068901457	0.25	0.568	1
ENSG00000049860	HEXB	-0.43921396218321396	3.0737180910263706e-17	0.098	0.687	6.267618559411872e-13
ENSG00000169660	HEXD	0.36234255007008054	0.5064234605849811	0.217	0.226	1
ENSG00000186834	HEXIM1	0.627673359600681	0.07887559241452365	0.337	0.345	1
ENSG00000165102	HGSNAT	0.47499967695249473	0.4270503054035137	0.25	0.268	1
ENSG00000106049	HIBADH	0.39460907631624487	0.3779945999909159	0.217	0.216	1
ENSG00000100644	HIF1A	0.4553403346955702	7.01113650898275e-10	0.348	0.097	1.4296408455466725e-5
ENSG00000166135	HIF1AN	0.44048985738945773	0.5806411404413248	0.261	0.297	1
ENSG00000181061	HIGD1A	0.3721166629757286	0.04102366442847226	0.25	0.471	1
ENSG00000149196	HIKESHI	1.1016792976582104	4.974993737488215e-8	0.609	0.574	0.001014450973011222
ENSG00000172273	HINFP	0.6276654877803911	0.3793102794820256	0.359	0.445	1
ENSG00000169567	HINT1	0.6303310281829733	2.1011245124967375e-9	0.957	0.984	4.284402993432097e-5
ENSG00000111911	HINT3	0.34546318115338587	0.7075168830768548	0.174	0.229	1
ENSG00000130787	HIP1R	0.4619993919991699	0.029240146360602227	0.174	0.106	1
ENSG00000163349	HIPK1	0.4677109761865455	0.5565233288376215	0.25	0.365	1
ENSG00000064393	HIPK2	-0.5554676904323401	8.735894002297511e-17	0.141	0.771	1.7813361460084856e-12
ENSG00000149929	HIRIP3	0.3785729323346101	0.6693094535694837	0.217	0.245	1
ENSG00000010818	HIVEP2	0.5022535880291535	0.4765656169431404	0.217	0.229	1
ENSG00000243753	HLA-L	0.5057353811806122	0.01512538361689299	0.185	0.106	1
ENSG00000101294	HM13	-0.8494421582635101	1.4454015094884266e-16	0.402	0.923	2.947318217997851e-12
ENSG00000189403	HMGB1	0.8197495389840126	1.589236909710907e-11	0.848	0.91	3.24061298259151e-7
ENSG00000164104	HMGB2	0.6727903537074462	0.07827534675431215	0.391	0.41	1
ENSG00000117305	HMGCL	0.5284696816853094	0.022842603022656387	0.326	0.29	1
ENSG00000205581	HMGN1	1.6074835758859751	7.4321829005491465e-25	0.891	0.803	1.5154964152509764e-20
ENSG00000198830	HMGN2	1.4898995638452603	8.161688813885997e-19	0.837	0.784	1.6642499660394936e-14
ENSG00000100281	HMGXB4	0.5507701692454792	0.08525386622343098	0.283	0.258	1
ENSG00000177733	HNRNPA0	1.119621106605772	2.5767843339933422e-8	0.62	0.584	5.254320935445824e-4
ENSG00000135486	HNRNPA1	1.105197330798003	1.180730347071111e-16	0.826	0.861	2.407627250712702e-12
ENSG00000122566	HNRNPA2B1	2.0417897103937066	6.843692801827829e-38	0.978	0.965	1.3954973992207127e-33
ENSG00000170144	HNRNPA3	0.833367703161553	8.966582496570101e-6	0.696	0.865	0.18283758368756092
ENSG00000197451	HNRNPAB	0.32329739308040406	0.2129421345075355	0.38	0.684	1
ENSG00000092199	HNRNPC	1.4025329931798427	1.2122200915511914e-19	0.837	0.768	2.4718379886820346e-15
ENSG00000138668	HNRNPD	1.2196012954616522	8.327747789876835e-16	0.793	0.823	1.6981110518337855e-11
ENSG00000152795	HNRNPDL	1.5984280911279125	3.950081072946909e-23	0.848	0.761	8.054610315846042e-19
ENSG00000169813	HNRNPF	1.0043290814903818	1.742471088159954e-7	0.674	0.761	0.003553072795866962
ENSG00000169045	HNRNPH1	1.1144249766260506	5.64575634667754e-9	0.62	0.539	1.1512261766510172e-4
ENSG00000126945	HNRNPH2	0.27044259168925844	0.1395468058143558	0.272	0.477	1
ENSG00000096746	HNRNPH3	1.5280551315150934	2.6523989031153622e-18	0.728	0.5	5.4085066033425354e-14
ENSG00000165119	HNRNPK	1.1457823445558217	3.576439526746807e-21	0.902	0.906	7.292717838989414e-17
ENSG00000099783	HNRNPM	1.3209341165491737	3.116659945801587e-15	0.761	0.745	6.355181295484016e-11
ENSG00000153187	HNRNPU	1.0940442340464205	1.02387388717776e-15	0.891	0.916	2.0877812433441707e-11
ENSG00000105323	HNRNPUL1	1.2824077456679557	3.456704198415853e-10	0.652	0.594	7.048565530989766e-6
ENSG00000103942	HOMER2	0.277585699065077	0.5327874782199664	0.152	0.21	1
ENSG00000171476	HOPX	1.3775019183505317	1.1479695304168401e-4	0.326	0.194	1
ENSG00000173917	HOXB2	0.3930398049965602	2.794713935872103e-10	0.152	0.006	5.6987011866368045e-6
ENSG00000127483	HP1BP3	0.5436039949684544	0.0076595410175101545	0.685	0.9	1
ENSG00000165704	HPRT1	0.617558041953464	0.021218071863980465	0.272	0.206	1
ENSG00000100099	HPS4	0.40550516937139325	0.873880112216155	0.228	0.287	1
ENSG00000226742	HSBP1L1	0.5288877815878412	0.14102934260098327	0.207	0.168	1
ENSG00000100209	HSCB	0.3556769563923413	0.3694891160570458	0.239	0.365	1
ENSG00000072506	HSD17B10	0.25505924744854613	0.042237345090341806	0.315	0.606	1
ENSG00000025156	HSF2	0.3818941578546079	0.047646813622972004	0.196	0.135	1
ENSG00000080824	HSP90AA1	1.0366450089228287	8.420114257265412e-18	0.924	0.932	1.7169454981989902e-13
ENSG00000166598	HSP90B1	-2.20953356322849	5.045434683947856e-33	0.609	0.958	1.0288145864038073e-28
ENSG00000155304	HSPA13	-0.3951561363623587	3.21360019589963e-15	0.185	0.81	6.552852159458935e-11
ENSG00000170606	HSPA4	0.39755287351477986	0.9157678137735443	0.424	0.671	1
ENSG00000044574	HSPA5	-0.7061623589731716	5.961210223409708e-16	0.663	0.955	1.2155503766554736e-11
ENSG00000113013	HSPA9	1.2021605482437314	4.546465307030748e-14	0.804	0.852	9.270697407566398e-10
ENSG00000106211	HSPB1	-0.5044650698867316	3.3063605173955357e-15	0.141	0.713	6.741999731021237e-11
ENSG00000081870	HSPB11	0.34268302232996795	0.16979694998593162	0.38	0.684	1
ENSG00000169087	HSPBAP1	0.44199015761594057	0.3091907303051146	0.217	0.21	1
ENSG00000144381	HSPD1	1.438133677664287	1.143494601336684e-10	0.783	0.89	2.3316998415856324e-6
ENSG00000115541	HSPE1	1.2055539182146813	0.001676599970783133	0.641	0.871	1
ENSG00000120694	HSPH1	1.1572872372056988	4.851455060473699e-6	0.467	0.329	0.0989260201381192
ENSG00000136273	HUS1	0.5977896568117851	0.19809822036704824	0.283	0.281	1
ENSG00000086758	HUWE1	0.5032791697674884	0.6377336678140393	0.402	0.558	1
ENSG00000196305	IARS1	0.33570449862644003	0.0036141118468642998	0.261	0.59	1
ENSG00000181873	IBA57	0.3514424616902802	0.9028463981533752	0.185	0.213	1
ENSG00000108622	ICAM2	0.4090978528534924	0.1719176222377284	0.293	0.529	1
ENSG00000076662	ICAM3	-0.7672345365603815	2.876781272482463e-25	0.098	0.819	5.86604469271899e-21
ENSG00000128915	ICE2	0.2802474610322777	0.3317448685894773	0.272	0.426	1
ENSG00000115738	ID2	0.8759823697778958	4.657188734569632e-5	0.293	0.145	0.9496473548660938
ENSG00000182054	IDH2	-0.5641262710533234	3.490328137437987e-20	0.043	0.661	7.117128105049799e-16
ENSG00000101365	IDH3B	0.5666913099971381	0.12641768335943196	0.337	0.352	1
ENSG00000067064	IDI1	1.6769630387782657	7.699479022497849e-12	0.685	0.587	1.5700007674775362e-7
ENSG00000148057	IDNK	0.4005572838971351	0.3787394589023363	0.196	0.187	1
ENSG00000131203	IDO1	-0.2811748981173324	5.076259336457145e-5	0	0.158	1
ENSG00000010404	IDS	0.4779461543553958	0.939002753453184	0.283	0.387	1
ENSG00000160888	IER2	1.120162458903266	2.612834727394858e-4	0.478	0.448	1
ENSG00000162783	IER5	0.7556256621901873	0.019038854528505844	0.359	0.313	1
ENSG00000185201	IFITM2	0.3922029076882139	0.007231799369706688	0.163	0.368	1
ENSG00000006652	IFRD1	0.8239449079076364	5.7121822045382085e-6	0.424	0.277	0.11647710733273861
ENSG00000138002	IFT172	0.42818221341957574	0.7939076765260391	0.228	0.271	1
ENSG00000119650	IFT43	0.2852529418863907	0.8874921437052771	0.152	0.181	1
ENSG00000101052	IFT52	0.35630572694080653	0.6225568027566222	0.141	0.139	1
ENSG00000032742	IFT88	0.25747461861447635	0.5787533790409805	0.13	0.123	1
ENSG00000166352	IFTAP	0.6167991987728303	0.040857490405498686	0.511	0.642	1
ENSG00000089289	IGBP1	0.7765382388544045	0.08367263878721344	0.391	0.432	1
ENSG00000017427	IGF1	-0.5045342969568265	3.5721757534832993e-17	0.054	0.587	7.284023578927795e-13
ENSG00000140443	IGF1R	0.5486368827029163	0.03198010605439242	0.185	0.119	1
ENSG00000136231	IGF2BP3	0.330798979347076	6.339198126247719e-4	0.152	0.052	1
ENSG00000197081	IGF2R	-0.43694401174617536	2.5789317172450603e-11	0.25	0.797	5.258699664634402e-7
ENSG00000211592	IGKC	-5.707268034871021	4.092486616260608e-47	0.098	1	8.344989459217005e-43
ENSG00000211593	IGKJ5	-1.9606077417045988	3.6622482583592837e-35	0	0.829	7.467690423620415e-31
ENSG00000211598	IGKV4-1	-1.213112380854881	7.015988874566238e-32	0	0.781	1.4306302914128015e-27
ENSG00000211677	IGLC2	-0.36773710948583643	7.550287716089392e-5	0	0.152	1
ENSG00000254709	IGLL5	-1.3698379837284724	4.3066023292787195e-32	0	0.784	8.781592809632237e-28
ENSG00000211673	IGLV3-1	-0.3515423073111706	1.8329662872931858e-12	0	0.394	3.737601556419535e-8
ENSG00000162729	IGSF8	-0.32399303305558697	5.760157351284435e-14	0.022	0.471	1.1745536855004091e-9
ENSG00000113141	IK	1.4253760048775055	8.763843680298029e-20	0.815	0.765	1.787035364849571e-15
ENSG00000166130	IKBIP	-0.31366126645714965	2.911835830307842e-12	0.076	0.532	5.937524441580721e-8
ENSG00000185811	IKZF1	1.0652653228541142	3.663440236102345e-4	0.467	0.413	1
ENSG00000161405	IKZF3	0.32065663124735344	0.4423322960233288	0.446	0.729	1
ENSG00000110324	IL10RA	0.49290853823837544	0.651742526526151	0.217	0.294	1
ENSG00000131724	IL13RA1	-0.26314036029342186	2.3295564436202185e-6	0	0.206	0.04750198544185987
ENSG00000164136	IL15	-0.25749762150412686	4.398457092142047e-8	0	0.265	8.968893856586848e-4
ENSG00000172349	IL16	0.3393188806098533	0.8380391414499864	0.13	0.139	1
ENSG00000103522	IL21R	0.3993783041269009	0.004512055167795355	0.174	0.084	1
ENSG00000110944	IL23A	0.6173145187600155	2.7632797727317003e-5	0.283	0.129	0.563460378457721
ENSG00000147168	IL2RG	0.4227780792852358	0.026025369858192097	0.728	0.913	1
ENSG00000008517	IL32	1.1459912052929857	3.647076363189705e-13	0.446	0.129	7.436753412180127e-9
ENSG00000077238	IL4R	0.6288616123401101	2.7905968789548365e-10	0.228	0.032	5.690306095876807e-6
ENSG00000134352	IL6ST	0.7599784528274535	0.444830160696563	0.511	0.755	1
ENSG00000168685	IL7R	2.434822385101594	9.103713063536732e-36	0.783	0.184	1.856338130785775e-31
ENSG00000143621	ILF2	0.7570408894338245	8.035123691287149e-4	0.554	0.674	1
ENSG00000129351	ILF3	0.9255196271353139	4.419721506961588e-4	0.511	0.526	1
ENSG00000132323	ILKAP	1.5756777972269906	8.320387554763554e-20	0.674	0.323	1.6966102262918362e-15
ENSG00000148950	IMMP1L	0.40613696763660834	0.12824239891013872	0.163	0.287	1
ENSG00000132305	IMMT	0.3810434577066716	0.5935363044473492	0.326	0.5	1
ENSG00000177971	IMP3	0.7616283993746045	0.005107230633222011	0.5	0.552	1
ENSG00000136718	IMP4	0.4267428584056399	0.7704504215316452	0.304	0.426	1
ENSG00000133731	IMPA1	0.705909241419048	0.29276795958858504	0.283	0.306	1
ENSG00000071243	ING3	1.201927682484388	3.202353436523178e-10	0.5	0.268	6.529918892414413e-6
ENSG00000111653	ING4	0.32931102883672064	0.840501291419944	0.196	0.226	1
ENSG00000148153	INIP	0.3452872449047323	0.6415276955482331	0.272	0.397	1
ENSG00000128908	INO80	0.4883022994550641	0.41728424015026505	0.326	0.39	1
ENSG00000125629	INSIG2	0.2889540062872965	0.0036651268049744143	0.228	0.506	1
ENSG00000171105	INSR	-0.37690704545139697	1.1254574095448527e-20	0.076	0.735	2.294920203802909e-16
ENSG00000104613	INTS10	-0.2957811305027329	9.064784814096755e-15	0.076	0.594	1.8484002714424694e-10
ENSG00000127054	INTS11	0.3670763200607944	0.12827250579202698	0.239	0.429	1
ENSG00000185085	INTS5	0.25090907000742174	0.5493953243547568	0.141	0.197	1
ENSG00000102786	INTS6	1.0082107421429702	4.065379909292179e-4	0.489	0.484	1
ENSG00000164066	INTU	0.34375154084141335	0.44465181581236934	0.457	0.761	1
ENSG00000176095	IP6K1	0.6158802666918739	0.08495361466239018	0.304	0.29	1
ENSG00000068745	IP6K2	0.6501195847715828	0.08354344902901209	0.326	0.326	1
ENSG00000198700	IPO9	0.46791720047496926	0.2629718143137339	0.228	0.365	1
ENSG00000173226	IQCB1	0.29568186025873106	0.1587899671096152	0.304	0.539	1
ENSG00000114473	IQCG	-0.38420922689316517	4.5125251122673225e-14	0.163	0.765	9.201489956424298e-10
ENSG00000145703	IQGAP2	1.4794462335529568	3.3525990078926245e-22	0.511	0.094	6.836284636993851e-18
ENSG00000198001	IRAK4	0.6540431348487916	0.171681008810412	0.391	0.468	1
ENSG00000125347	IRF1	1.0681205425752065	1.2251975852230339e-5	0.707	0.8	0.24983003960282885
ENSG00000168310	IRF2	0.4236078691622889	0.2287213381849195	0.359	0.603	1
ENSG00000168264	IRF2BP2	1.406530193023448	8.502067525953504e-13	0.674	0.539	1.7336565892171788e-8
ENSG00000119669	IRF2BPL	0.32117573413185574	0.37240517119966016	0.13	0.11	1
ENSG00000137265	IRF4	-1.5360012998539325	5.3422760652835996e-27	0.043	0.752	1.0893435124719787e-22
ENSG00000167378	IRGQ	0.2710762569036389	0.013535159494314856	0.174	0.377	1
ENSG00000185950	IRS2	1.334689532168563	3.2082655123061646e-15	0.424	0.103	6.5419742061435e-11
ENSG00000135070	ISCA1	1.2857064480949274	2.305080622708122e-16	0.707	0.468	4.700289897764132e-12
ENSG00000165898	ISCA2	0.8736819294532914	8.71123428954921e-4	0.424	0.361	1
ENSG00000187608	ISG15	1.2537218994698756	1.027542071389181e-9	0.446	0.206	2.095261037769679e-5
ENSG00000143319	ISG20L2	0.35299068952396817	0.8248940538548821	0.25	0.339	1
ENSG00000182149	IST1	0.4465049684700222	0.273072442373011	0.272	0.455	1
ENSG00000240682	ISY1	0.5698774201296206	0.012579434902269098	0.315	0.248	1
ENSG00000078747	ITCH	0.3700412094253943	0.12606800163816587	0.359	0.652	1
ENSG00000115232	ITGA4	-0.5641043769686511	3.709933452704944e-15	0.13	0.706	7.564925303410651e-11
ENSG00000091409	ITGA6	-0.6026820227776924	1.2102123291681421e-18	0.011	0.565	2.4677439604067587e-14
ENSG00000083457	ITGAE	0.45500913502864365	0.9576571066711718	0.348	0.51	1
ENSG00000005844	ITGAL	0.41628556810794315	0.8489405373785939	0.261	0.323	1
ENSG00000140678	ITGAX	-0.44297579019011557	2.7268513839460995e-4	0.022	0.174	1
ENSG00000150093	ITGB1	0.47949036171331005	0.09324550259541191	0.272	0.484	1
ENSG00000113263	ITK	0.5533610776145405	0.008180649156960818	0.261	0.177	1
ENSG00000078596	ITM2A	0.889487306989821	0.020922752441025916	0.337	0.3	1
ENSG00000136156	ITM2B	0.9700280709534157	7.195368544308186e-14	0.913	0.984	1.4672075998698822e-9
ENSG00000135916	ITM2C	-2.4290505352286975	1.034621960171005e-34	0.152	0.913	2.1096976389846964e-30
ENSG00000125877	ITPA	0.7497744155682257	6.311892662066171e-4	0.348	0.248	1
ENSG00000143772	ITPKB	1.2665238907445426	6.276103904793814e-13	0.467	0.171	1.2797603472265067e-8
ENSG00000086544	ITPKC	0.257822464120816	0.8823771229614854	0.12	0.142	1
ENSG00000150995	ITPR1	0.8716025069274855	2.4273021849560977e-6	0.315	0.135	0.04949511885343979
ENSG00000198399	ITSN2	0.6472179956410509	0.9279459832441928	0.424	0.645	1
ENSG00000128928	IVD	0.26387852341126417	0.06746049176173399	0.207	0.387	1
ENSG00000116679	IVNS1ABP	0.872614845040204	9.394087564569772e-6	0.402	0.245	0.1915548395291422
ENSG00000163166	IWS1	0.4076490241506516	0.3984075353891257	0.272	0.432	1
ENSG00000077684	JADE1	0.524642901053676	0.9440368079508228	0.261	0.329	1
ENSG00000043143	JADE2	0.37976588729021865	0.5393735014753274	0.217	0.31	1
ENSG00000171135	JAGN1	0.6246714262305599	0.0485425893902353	0.38	0.403	1
ENSG00000162434	JAK1	1.4967716268331495	6.824443406328125e-26	0.924	0.816	1.3915722549843679e-21
ENSG00000105639	JAK3	0.5696598317893625	0.5658559439729828	0.326	0.503	1
ENSG00000188385	JAKMIP3	0.35311778606713806	6.194072165789476e-8	0.13	0.01	0.001263033255326132
ENSG00000008083	JARID2	0.270272763109379	0.5072224883450869	0.152	0.213	1
ENSG00000171988	JMJD1C	0.5265485724608565	0.06873367069657643	0.511	0.658	1
ENSG00000070495	JMJD6	0.7233445110971266	0.11666511418645446	0.315	0.323	1
ENSG00000152409	JMY	0.9846553221828003	1.5574329963695158e-5	0.522	0.471	0.317576162289708
ENSG00000100221	JOSD1	1.7149430360598361	8.019432395045254e-20	0.696	0.361	1.6352424596736777e-15
ENSG00000161677	JOSD2	-0.35307958360613606	1.2289467923782043e-13	0.043	0.506	2.5059454043383963e-9
ENSG00000167476	JSRP1	-1.1304285399372822	7.102770579515329e-27	0.076	0.842	1.4483259488689707e-22
ENSG00000143543	JTB	0.3072580112411869	0.44474416808309425	0.707	0.913	1
ENSG00000171223	JUNB	2.327405822741926	3.197913535583175e-18	0.707	0.4	6.520865490407652e-14
ENSG00000130522	JUND	2.7250814370002985	6.975052660609611e-36	0.957	0.865	1.4222829880249057e-31
ENSG00000120071	KANSL1	0.2780552641217867	0.08338844124616784	0.337	0.626	1
ENSG00000139620	KANSL2	0.4535007922216099	0.01706689049387592	0.196	0.119	1
ENSG00000083168	KAT6A	0.8082098731968308	0.0011905665829160408	0.5	0.519	1
ENSG00000136504	KAT7	0.5392886934092147	0.4285926378272134	0.435	0.6	1
ENSG00000189337	KAZN	0.2549808980870217	0.08108806612767264	0.152	0.1	1
ENSG00000170852	KBTBD2	0.4231271156187901	0.33957440611882905	0.196	0.187	1
ENSG00000182359	KBTBD3	0.2634586839687202	0.038335957900810014	0.13	0.271	1
ENSG00000176407	KCMF1	0.45189516709040767	0.015055713788855072	0.326	0.681	1
ENSG00000182324	KCNJ14	0.2521826906699932	0.5459305143054758	0.12	0.11	1
ENSG00000099337	KCNK6	0.2617659114480978	3.104844941291549e-5	0.239	0.645	0.6331089319787597
ENSG00000143603	KCNN3	-0.49572935903630716	2.328480336928895e-19	0.022	0.603	4.74800425503171e-15
ENSG00000170745	KCNS3	-0.5638197470338102	8.914545726967977e-22	0	0.606	1.8177650191860403e-17
ENSG00000167977	KCTD5	0.5050643251103573	0.06452022821531254	0.207	0.152	1
ENSG00000105438	KDELR1	-1.1368494771663427	9.027763329317551e-29	0.163	0.916	1.8408512204811417e-24
ENSG00000100196	KDELR3	-0.3830119138782538	3.479196725730093e-15	0.011	0.477	7.094430043436233e-11
ENSG00000173120	KDM2A	0.7431305047286281	0.35884122290732967	0.435	0.6	1
ENSG00000089094	KDM2B	0.46005645970881237	0.21459757628193468	0.228	0.21	1
ENSG00000115548	KDM3A	0.4264921189570629	0.6432685786580669	0.207	0.284	1
ENSG00000127663	KDM4B	0.390203589199152	0.501719515179472	0.25	0.274	1
ENSG00000073614	KDM5A	0.7724549362760516	0.004466100742645981	0.554	0.665	1
ENSG00000117139	KDM5B	0.5366314262135743	0.35147755581583806	0.359	0.435	1
ENSG00000012817	KDM5D	0.2776446677700767	0.4683044806216645	0.174	0.252	1
ENSG00000147050	KDM6A	0.7109226677824496	0.11089622557857784	0.435	0.532	1
ENSG00000132510	KDM6B	1.3661348127749264	8.948368101596276e-12	0.457	0.171	1.8246617395964966e-7
ENSG00000006459	KDM7A	0.7469497644307224	0.24986811346484192	0.348	0.403	1
ENSG00000119537	KDSR	0.26729808883113915	0.0032005946573832023	0.337	0.723	1
ENSG00000132680	KHDC4	0.2895762062544056	0.4002161404842424	0.261	0.397	1
ENSG00000121774	KHDRBS1	0.6360922771925239	0.1050380666251577	0.533	0.713	1
ENSG00000088247	KHSRP	0.34021831109452577	0.3169360197388586	0.217	0.342	1
ENSG00000235750	KIAA0040	-0.38229059097287643	5.145901972058991e-15	0.065	0.584	1.0493008711225488e-10
ENSG00000100578	KIAA0586	0.8204539283619451	0.003100800955357408	0.413	0.368	1
ENSG00000138688	KIAA1109	0.3554728497493149	0.02733530032007293	0.196	0.4	1
ENSG00000168116	KIAA1586	0.25639179075778984	0.510042162301817	0.152	0.213	1
ENSG00000134313	KIDINS220	0.27250909378191945	0.2617663263285923	0.315	0.526	1
ENSG00000138182	KIF20B	0.5462220590212228	0.05068570075628002	0.196	0.135	1
ENSG00000079616	KIF22	-0.41063607185254947	8.982633676231924e-16	0.087	0.632	1.8316488329204516e-11
ENSG00000068796	KIF2A	0.9127934909536599	4.814376647718844e-4	0.554	0.635	1
ENSG00000131437	KIF3A	0.2845449523510798	0.2055568186835887	0.228	0.374	1
ENSG00000170759	KIF5B	0.5516567742475773	0.19931842244288608	0.522	0.745	1
ENSG00000151657	KIN	0.6648725576728549	0.18637051107366717	0.37	0.435	1
ENSG00000126214	KLC1	0.33352413372917394	0.5585809386548354	0.185	0.255	1
ENSG00000129911	KLF16	0.3685204409704119	0.0495284582144766	0.163	0.103	1
ENSG00000127528	KLF2	1.3366201006297023	1.3959727569746642e-9	0.75	0.761	2.8465280487470377e-5
ENSG00000109787	KLF3	0.38707602413250686	0.31676312336296314	0.337	0.548	1
ENSG00000067082	KLF6	0.5470173293708951	0.37089845277612776	0.457	0.59	1
ENSG00000197776	KLHDC1	0.29263404849340685	0.027521388804761186	0.12	0.058	1
ENSG00000114796	KLHL24	1.0782789718885426	5.80052107294884e-4	0.533	0.571	1
ENSG00000179454	KLHL28	0.4335701297803432	0.0032772465351844347	0.304	0.206	1
ENSG00000135686	KLHL36	0.6088570111744933	0.23238862985047476	0.239	0.229	1
ENSG00000213809	KLRK1	0.4198579598230075	0.24540720039355143	0.12	0.087	1
ENSG00000118058	KMT2A	0.6268597699009032	0.014883824037693531	0.543	0.674	1
ENSG00000055609	KMT2C	0.30657339705208564	0.11709075352662454	0.391	0.723	1
ENSG00000167548	KMT2D	0.265155728072587	0.022442140536452094	0.152	0.323	1
ENSG00000005483	KMT2E	1.4508475236278167	4.288185261608647e-17	0.837	0.874	8.744038566946193e-13
ENSG00000183955	KMT5A	0.5834881919799285	0.21166968652029494	0.337	0.377	1
ENSG00000114030	KPNA1	0.815698513851848	3.6192471281176243e-4	0.478	0.445	1
ENSG00000182481	KPNA2	0.6357874461609122	0.007919522470786079	0.446	0.458	1
ENSG00000186432	KPNA4	0.6503853364314054	0.08192487533259987	0.5	0.671	1
ENSG00000196911	KPNA5	0.6724093801387083	0.1279470765603387	0.457	0.584	1
ENSG00000025800	KPNA6	0.640821729360117	0.3569635464427334	0.435	0.594	1
ENSG00000108424	KPNB1	0.6052342040485688	0.03414721522475209	0.554	0.732	1
ENSG00000133703	KRAS	0.27208245402033504	8.205816783886625e-4	0.326	0.748	1
ENSG00000147121	KRBOX4	0.33667757880875493	0.09246181977641121	0.163	0.113	1
ENSG00000172086	KRCC1	1.2973408012945957	7.527773057785637e-14	0.685	0.523	1.5349882042130692e-9
ENSG00000111615	KRR1	0.928193995144879	5.807747851669799e-6	0.598	0.616	0.11842578644339888
ENSG00000186395	KRT10	0.6969207598464857	3.427543824959236e-6	0.707	0.887	0.06989104613474378
ENSG00000163463	KRTCAP2	-0.7155688425418472	4.98144535150464e-13	0.576	0.935	1.0157665216253111e-8
ENSG00000126777	KTN1	1.3083055655262008	1.5161299713955384e-15	0.837	0.887	3.0915406246726424e-11
ENSG00000105700	KXD1	0.3459006798971151	0.09432526461462361	0.283	0.529	1
ENSG00000137944	KYAT3	0.3579343086968047	0.6049447845345449	0.174	0.177	1
ENSG00000147592	LACTB2	0.3479783630566982	0.18114464478664027	0.207	0.342	1
ENSG00000185896	LAMP1	0.4127914382465371	0.45570355211449365	0.511	0.761	1
ENSG00000005893	LAMP2	-0.35539651080757056	4.113068117092723e-15	0.152	0.752	8.386957197563772e-11
ENSG00000149357	LAMTOR1	0.7266003901320225	0.7035487124431867	0.467	0.748	1
ENSG00000116586	LAMTOR2	-0.36195152603884767	1.6618334767418594e-13	0.174	0.755	3.3886446424243253e-9
ENSG00000109270	LAMTOR3	0.4019426064968187	0.3186325816755901	0.272	0.432	1
ENSG00000188186	LAMTOR4	0.8831140346880246	3.5689429134455784e-5	0.674	0.835	0.7277431494806879
ENSG00000134248	LAMTOR5	0.8259740082747319	7.96840482669558e-6	0.674	0.829	0.16248374282114958
ENSG00000002549	LAP3	-0.9267129865876109	2.278814479662405e-25	0.033	0.732	4.64673060547961e-21
ENSG00000068697	LAPTM4A	0.3868427200927227	0.4855881488586114	0.554	0.839	1
ENSG00000162511	LAPTM5	1.7531232049282564	2.4891590583084966e-23	0.674	0.2	5.075644235796856e-19
ENSG00000138709	LARP1B	-0.29354675426311283	3.220100929976605e-12	0.141	0.671	6.566107806315295e-8
ENSG00000107929	LARP4B	0.32376950936574744	0.6589947985987734	0.228	0.31	1
ENSG00000174720	LARP7	0.4924130699722327	0.7931108816584822	0.326	0.432	1
ENSG00000133706	LARS1	0.6599866130071519	0.0012274177700516509	0.641	0.832	1
ENSG00000213658	LAT	0.5029009196902238	0.005721943250128805	0.25	0.155	1
ENSG00000213626	LBH	0.8200473617208704	2.800918241633866e-9	0.304	0.081	5.711352386515616e-5
ENSG00000143815	LBR	0.35802005991653446	0.3126749088633435	0.272	0.271	1
ENSG00000182866	LCK	0.522611250953015	5.152445412008648e-4	0.207	0.087	1
ENSG00000172954	LCLAT1	0.4022422216596523	0.477193738512196	0.217	0.326	1
ENSG00000205629	LCMT1	0.32005748090367814	0.562601943778116	0.207	0.294	1
ENSG00000196233	LCOR	0.43768196833051787	0.48542460088002426	0.283	0.423	1
ENSG00000178177	LCORL	-0.49904815337790914	6.881087154941979e-18	0.109	0.723	1.403122481764219e-13
ENSG00000136167	LCP1	0.9575170086420135	3.685347932578564e-10	0.435	0.161	7.514792969320949e-6
ENSG00000198728	LDB1	0.3218450899973987	0.6767268341845032	0.141	0.142	1
ENSG00000111716	LDHB	0.7158340072255387	9.376647130782828e-5	0.587	0.613	1
ENSG00000138795	LEF1	0.37593891888550757	1.0252016650456383e-7	0.217	0.042	0.002090488715194561
ENSG00000161904	LEMD2	0.4502698716917238	0.18105927137100986	0.207	0.181	1
ENSG00000166477	LEO1	0.3437797508212982	0.5470361459562141	0.185	0.261	1
ENSG00000213625	LEPROT	-0.3926563421441799	1.5053967736691262e-13	0.207	0.803	3.0696545611887153e-9
ENSG00000104660	LEPROTL1	2.4603681594856166	5.541957931087733e-33	0.891	0.519	1.1300606417280997e-28
ENSG00000165046	LETM2	0.44187736629947655	0.029445072724865195	0.163	0.097	1
ENSG00000050426	LETMD1	0.4579867374290709	0.6480320311211434	0.261	0.306	1
ENSG00000100097	LGALS1	-1.6018493931719746	2.737401988233654e-28	0.087	0.839	5.581836394207244e-24
ENSG00000131981	LGALS3	-1.8404638638122808	1.4152122573259097e-23	0.087	0.781	2.8857593139132625e-19
ENSG00000119862	LGALSL	-0.3939023361245282	1.1052022429633875e-5	0.022	0.226	0.22536178936266435
ENSG00000100600	LGMN	-0.4793411342860249	9.638097767852637e-10	0.022	0.358	1.9653045158428313e-5
ENSG00000136490	LIMD2	2.7025636718924178	4.292674889895902e-30	0.793	0.323	8.753193367986734e-26
ENSG00000148943	LIN7C	0.5832622518648658	0.6335356775152723	0.348	0.461	1
ENSG00000277147	LINC00869	1.9661812885847083	2.5795466805026543e-29	0.728	0.226	5.259953636212962e-25
ENSG00000220804	LINC01881	0.675618947636096	0.01281752214906471	0.261	0.184	1
ENSG00000140471	LINS1	0.5004717410105473	0.6470303764317509	0.272	0.329	1
ENSG00000101670	LIPG	0.3885654464457343	0.2770756823240001	0.163	0.139	1
ENSG00000189067	LITAF	1.9277139957744174	3.96567644405394e-13	0.728	0.684	8.08641083707039e-9
ENSG00000271601	LIX1L	0.264675933078914	0.006837028794128231	0.152	0.355	1
ENSG00000139233	LLPH	0.6917217400497724	9.053814085132129e-4	0.543	0.61	1
ENSG00000074695	LMAN1	-1.6627191056543589	4.742931500880469e-33	0.272	0.932	9.671311623445364e-29
ENSG00000169223	LMAN2	-1.1580155369892586	4.842539464747735e-27	0.348	0.919	9.874422222567108e-23
ENSG00000139636	LMBR1L	0.2514877789523709	0.20913968821496043	0.174	0.287	1
ENSG00000103227	LMF1	-0.2841435708913956	2.857363826538735e-15	0.022	0.513	5.826450578695135e-11
ENSG00000113441	LNPEP	0.35145684893265566	0.01883757725099327	0.261	0.542	1
ENSG00000102910	LONP2	0.40023510586264427	0.07812535324519222	0.304	0.548	1
ENSG00000147145	LPAR4	-0.9231975637435479	5.386143166016238e-31	0.011	0.787	1.0982884529823712e-26
ENSG00000139679	LPAR6	0.3781446705914294	0.8515098188109609	0.228	0.274	1
ENSG00000134324	LPIN1	0.33994810703886524	0.9500338379122931	0.38	0.571	1
ENSG00000101577	LPIN2	0.7038349513009631	1.8199367831414967e-4	0.283	0.148	1
ENSG00000145012	LPP	0.33628716397838776	0.08168016046837365	0.272	0.494	1
ENSG00000110031	LPXN	0.9107964314973453	1.8857587550102452e-7	0.413	0.213	0.003845250677341391
ENSG00000077454	LRCH4	0.26750937520775747	0.16521652554089633	0.163	0.123	1
ENSG00000121931	LRIF1	0.7573427628351201	0.002115648344281018	0.402	0.342	1
ENSG00000144749	LRIG1	0.34762296072306503	1.0359795452651905e-8	0.13	0.006	2.1124658907502498e-4
ENSG00000198799	LRIG2	0.435470809312907	0.6073646098814436	0.261	0.381	1
ENSG00000138095	LRPPRC	0.3365986392503047	0.3750917046201482	0.261	0.413	1
ENSG00000238083	LRRC37A2	0.3318808304303412	0.4238823391897278	0.185	0.268	1
ENSG00000185158	LRRC37B	0.6122372886861922	8.860424413837318e-5	0.315	0.174	1
ENSG00000132128	LRRC41	0.2591345177519923	0.06686563334062828	0.228	0.423	1
ENSG00000130764	LRRC47	0.6106089617174886	0.7744338003312514	0.185	0.206	1
ENSG00000033122	LRRC7	0.2917878643822082	0.2515843955356431	0.207	0.329	1
ENSG00000181350	LRRC75A	3.8941407850390872	4.357375346746902e-40	0.957	0.761	8.885124069551608e-36
ENSG00000171492	LRRC8D	0.29452221594868194	0.8662039288374777	0.12	0.142	1
ENSG00000124831	LRRFIP1	0.3748502555003551	0.4161608248298641	0.326	0.5	1
ENSG00000154237	LRRK1	-0.41339414309087175	7.750210320523772e-10	0.315	0.852	1.5803453864580024e-5
ENSG00000161036	LRWD1	0.518691999359713	0.7808660034512387	0.283	0.361	1
ENSG00000185565	LSAMP	-0.386873995964371	8.171742718040721e-14	0.033	0.487	1.6663000576356833e-9
ENSG00000175324	LSM1	0.46061527512293954	0.1435448260817964	0.478	0.661	1
ENSG00000161654	LSM12	0.6065895598168025	0.21950669926522573	0.424	0.542	1
ENSG00000149657	LSM14B	0.39308661078316665	0.0023086888523491385	0.207	0.103	1
ENSG00000130520	LSM4	0.6288621462611104	0.1407348937711905	0.446	0.606	1
ENSG00000106355	LSM5	0.7000161580620226	0.12380615251162524	0.533	0.758	1
ENSG00000164167	LSM6	0.5622504704975164	0.7731044497024815	0.359	0.548	1
ENSG00000130332	LSM7	1.0101404727695915	8.294501693122205e-5	0.598	0.735	1
ENSG00000128534	LSM8	0.7619936816191407	4.170853894360456e-4	0.62	0.816	1
ENSG00000105699	LSR	-0.5021759544574738	1.5452576779907638e-19	0.087	0.723	3.1509349311909666e-15
ENSG00000135521	LTV1	0.31407384476239614	0.6031943573242431	0.228	0.316	1
ENSG00000007392	LUC7L	1.128120226398619	2.1743676592699356e-10	0.565	0.377	4.433753094017326e-6
ENSG00000146963	LUC7L2	0.838211189024541	0.001338767612182844	0.435	0.4	1
ENSG00000108848	LUC7L3	0.5159112140152955	0.6619302354490721	0.522	0.832	1
ENSG00000154589	LY96	-1.074476648327511	1.3488963625394598e-31	0.087	0.884	2.7505345728542124e-27
ENSG00000145220	LYAR	1.1599596047902831	0.5944241032715827	0.207	0.223	1
ENSG00000254087	LYN	-0.3296708973276256	1.406483856009084e-10	0.065	0.471	2.867961230788123e-6
ENSG00000124466	LYPD3	0.4179633244651907	8.042944984310239e-9	0.12	0.003	1.6400369117507008e-4
ENSG00000143353	LYPLAL1	0.4501261746675204	0.4460644422352933	0.239	0.368	1
ENSG00000102897	LYRM1	0.5494532274732695	0.7905355685523876	0.272	0.342	1
ENSG00000083099	LYRM2	0.48739595858724505	0.8708623011450528	0.359	0.535	1
ENSG00000186687	LYRM7	0.404966675497784	0.3851170965336989	0.25	0.387	1
ENSG00000232859	LYRM9	0.33023457644401866	0.9505117920236952	0.12	0.139	1
ENSG00000140280	LYSMD2	0.7394520683157247	1.5961582067822023e-11	0.25	0.032	3.254726199449589e-7
ENSG00000143669	LYST	0.727196397875431	3.3814906382741665e-4	0.348	0.226	1
ENSG00000090382	LYZ	-1.623010433134374	7.413121632108623e-31	0.033	0.813	1.5116096320032692e-26
ENSG00000162441	LZIC	0.290676504370243	0.6731132991838912	0.283	0.41	1
ENSG00000163818	LZTFL1	0.3577715307861373	0.5821862865408671	0.13	0.177	1
ENSG00000204178	MACO1	1.1917189193119364	4.935856122570836e-6	0.543	0.513	0.10064704219534192
ENSG00000099284	MACROH2A2	0.36879719223556084	0.8793839843349347	0.217	0.281	1
ENSG00000110514	MADD	0.3220773051152023	0.7205587746340882	0.152	0.158	1
ENSG00000178573	MAF	0.7827785450622181	6.609179918121665e-6	0.163	0.035	0.13476778771041886
ENSG00000179632	MAF1	0.6390226787043256	0.029010650688769495	0.424	0.468	1
ENSG00000185022	MAFF	0.5011889438587553	0.048351017544784915	0.207	0.148	1
ENSG00000197063	MAFG	0.3088105024869541	0.23590260623997186	0.304	0.503	1
ENSG00000102316	MAGED2	0.30280989585127127	0.09031199298838982	0.37	0.681	1
ENSG00000187601	MAGEH1	-0.2608233231919993	1.021205992648188e-12	0.033	0.468	2.08234113960892e-8
ENSG00000162385	MAGOH	1.1340840951140043	1.0524717515995393e-9	0.63	0.555	2.1460951486866206e-5
ENSG00000111196	MAGOHB	1.088683458128895	3.363835468365768e-7	0.5	0.361	0.006859196903544637
ENSG00000172005	MAL	0.2942045812437777	0.007069109380424657	0.163	0.074	1
ENSG00000111885	MAN1A1	-1.8631157199733797	7.776101053933896e-37	0.054	0.894	1.5856247659076606e-32
ENSG00000198162	MAN1A2	-0.7391529637012602	1.0913419402172896e-22	0.12	0.816	2.225355350297075e-18
ENSG00000117643	MAN1C1	0.25673602374256355	0.1822412814680231	0.207	0.174	1
ENSG00000112893	MAN2A1	-0.41970558880196857	1.3936384333914242e-14	0.174	0.761	2.841768129528453e-10
ENSG00000172469	MANEA	-0.47771591004411373	2.03702548933579e-16	0.098	0.671	4.153698675304609e-12
ENSG00000145050	MANF	-0.8154219999793513	3.556482939723392e-23	0.272	0.897	7.252024362389969e-19
ENSG00000101460	MAP1LC3A	0.5365830463467678	5.315334244314549e-8	0.141	0.013	0.0010838498057581798
ENSG00000140941	MAP1LC3B	0.4408475451919034	0.19742198915921283	0.598	0.871	1
ENSG00000126934	MAP2K2	0.2711901639200386	4.859722724725887e-4	0.348	0.794	1
ENSG00000034152	MAP2K3	0.32992682768996395	0.05684122598654623	0.13	0.258	1
ENSG00000076984	MAP2K7	0.42628936108109894	0.06838582958241919	0.283	0.519	1
ENSG00000095015	MAP3K1	0.9266302343618514	0.004607549489685535	0.478	0.51	1
ENSG00000073803	MAP3K13	0.42657337289370223	0.43889437121750524	0.37	0.616	1
ENSG00000169967	MAP3K2	0.5346153608366875	0.1708011564256783	0.435	0.552	1
ENSG00000085511	MAP3K4	0.26501482787330766	0.7953924442470216	0.13	0.161	1
ENSG00000047849	MAP4	-0.5294261028598639	4.316733999608628e-18	0.12	0.748	8.802252298601954e-14
ENSG00000168067	MAP4K2	0.28667590706369783	0.41872761725815627	0.185	0.177	1
ENSG00000011566	MAP4K3	-0.33434786652932263	4.758663735351779e-10	0.065	0.452	9.703391222755812e-6
ENSG00000071054	MAP4K4	0.6025856056534697	8.285465552673394e-7	0.25	0.074	0.016894892808456317
ENSG00000100030	MAPK1	0.3018339385394967	0.39186024002826875	0.185	0.268	1
ENSG00000168175	MAPK1IP1L	1.359205119275441	6.879666943920736e-15	0.696	0.51	1.4028328865348774e-10
ENSG00000050748	MAPK9	0.33142701347580783	0.7866740200867008	0.25	0.342	1
ENSG00000162889	MAPKAPK2	0.5537232335757688	0.01280032251068945	0.413	0.4	1
ENSG00000089022	MAPKAPK5	0.48881570315434025	0.25712315009561343	0.359	0.416	1
ENSG00000101367	MAPRE1	0.4852939920971077	0.1200175614131929	0.359	0.384	1
ENSG00000166974	MAPRE2	0.3887206925622078	8.24808731857361e-6	0.141	0.026	0.1681867485130345
ENSG00000198060	MARCHF5	0.5089903075488451	0.10632154274034933	0.272	0.252	1
ENSG00000145495	MARCHF6	0.8348038963691498	2.165822309127535e-5	0.685	0.868	0.44163282705419565
ENSG00000136536	MARCHF7	0.6812548579611366	0.0021659787291408925	0.467	0.461	1
ENSG00000165406	MARCHF8	0.2868460134204253	0.18841829441159422	0.098	0.168	1
ENSG00000139266	MARCHF9	0.4702384658457262	0.6978245258798013	0.283	0.352	1
ENSG00000277443	MARCKS	-1.2053547431681895	8.276647465233547e-22	0.043	0.677	1.6876911846357725e-17
ENSG00000072518	MARK2	0.2726064639511793	0.3679612054160011	0.196	0.29	1
ENSG00000075413	MARK3	0.5780723173958251	0.38564642618109174	0.446	0.606	1
ENSG00000166986	MARS1	0.32722290136681903	0.005386402848823612	0.272	0.59	1
ENSG00000069020	MAST4	0.30973703641292977	0.25468395442128294	0.141	0.226	1
ENSG00000120539	MASTL	0.2531154628837771	0.6768936861422158	0.109	0.103	1
ENSG00000038274	MAT2B	0.4397378116874038	0.9373003810075979	0.446	0.684	1
ENSG00000015479	MATR3	0.5672983509216883	0.01001069974276529	0.424	0.406	1
ENSG00000129933	MAU2	0.6280266720912194	0.0039635460473865635	0.326	0.245	1
ENSG00000088888	MAVS	0.2832139374333645	0.017373799616499413	0.228	0.471	1
ENSG00000125952	MAX	0.7509650002673973	0.007692675277472089	0.402	0.374	1
ENSG00000103495	MAZ	1.1233675237575707	0.05775519644653641	0.446	0.545	1
ENSG00000134046	MBD2	-0.4262815503457029	2.862878224494373e-11	0.283	0.858	5.837694987566477e-7
ENSG00000071655	MBD3	0.605019014076011	7.565337735660391e-4	0.304	0.19	1
ENSG00000129071	MBD4	0.3339709867272587	0.3126522283801062	0.315	0.526	1
ENSG00000204406	MBD5	0.29779479442368506	0.011456639826884994	0.207	0.445	1
ENSG00000151332	MBIP	0.31372895600661144	0.49499196244653565	0.13	0.119	1
ENSG00000152601	MBNL1	0.7850672117394287	1.7375008318181308e-4	0.641	0.752	1
ENSG00000197971	MBP	1.8705515844322775	2.3405302666750906e-29	0.696	0.158	4.772575266777177e-25
ENSG00000011258	MBTD1	0.45616431882848985	0.8321208167977892	0.13	0.158	1
ENSG00000100294	MCAT	0.26664702337023527	0.6881935238991401	0.109	0.103	1
ENSG00000171444	MCC	-0.2784142661313156	8.108288147761279e-11	0.054	0.445	1.6533610362100024e-6
ENSG00000131844	MCCC2	0.29945275953589773	0.22912602717955916	0.196	0.316	1
ENSG00000180398	MCFD2	-0.35136683830211957	1.2182659616652684e-10	0.25	0.816	2.484166122431649e-6
ENSG00000076003	MCM6	0.9195933913609589	7.327850980227536e-12	0.359	0.094	1.4942220933781968e-7
ENSG00000166508	MCM7	0.5595389322390996	0.0174519429409677	0.261	0.19	1
ENSG00000197771	MCMBP	0.3831104727104308	0.6131883410107842	0.25	0.287	1
ENSG00000178460	MCMDC2	1.791752922191338	1.8508811813258782e-30	0.717	0.203	3.774131816841598e-26
ENSG00000187778	MCRS1	0.3601537796323514	0.8499224298189656	0.25	0.306	1
ENSG00000005059	MCUB	0.28349754465193094	0.05058518642677479	0.196	0.374	1
ENSG00000014641	MDH1	1.0001681764003456	3.2539258242358766e-5	0.576	0.613	0.6635080148199376
ENSG00000110492	MDK	-0.6803163803324919	1.2857704982935303e-25	0.065	0.8	2.6218146230703376e-21
ENSG00000135679	MDM2	-0.37308556850178065	4.585249440276675e-5	0.38	0.774	0.9349782133668167
ENSG00000198625	MDM4	1.1350960620602941	1.1990871158632529e-11	0.761	0.771	2.445058537956759e-7
ENSG00000082212	ME2	0.3054143714484867	0.260224031920728	0.315	0.529	1
ENSG00000124733	MEA1	0.469749705436118	0.23724549056619376	0.326	0.565	1
ENSG00000163875	MEAF6	0.7974187658269493	4.462070979838395e-4	0.522	0.545	1
ENSG00000169057	MECP2	1.2349578210695493	4.276951317923336e-14	0.63	0.387	8.721131432377474e-10
ENSG00000125686	MED1	0.30581002697849335	0.4863277661365498	0.196	0.277	1
ENSG00000133398	MED10	0.9791876158699954	7.847631712955463e-9	0.609	0.539	1.6002105825887485e-4
ENSG00000108510	MED13	0.7961740911291795	0.0036404332626402158	0.5	0.552	1
ENSG00000099917	MED15	0.6412970991052641	0.0032890581184012477	0.25	0.152	1
ENSG00000042429	MED17	0.4343980626997561	0.901765349102687	0.272	0.368	1
ENSG00000156603	MED19	0.5108892434365127	0.22573253686180628	0.207	0.342	1
ENSG00000152944	MED21	0.31012824408353684	0.092203329933741	0.217	0.397	1
ENSG00000160563	MED27	0.556053722283422	0.09796556995704479	0.304	0.297	1
ENSG00000118579	MED28	0.9945340483608738	1.4048843384392843e-7	0.587	0.523	0.0028646996545115444
ENSG00000063322	MED29	0.4773065344823243	0.2605469296479662	0.283	0.3	1
ENSG00000164758	MED30	0.9366375296555435	1.0921286112657476e-5	0.359	0.2	0.2226959451231986
ENSG00000108590	MED31	0.4616131448732686	0.7629339891759902	0.261	0.323	1
ENSG00000136146	MED4	0.8520439880881836	4.254905624606943e-7	0.511	0.358	0.008676178059136017
ENSG00000133997	MED6	0.6806808746810978	0.008510484510893871	0.348	0.287	1
ENSG00000068305	MEF2A	-0.3320111283383426	5.220858871906212e-13	0.065	0.542	1.0645853325703957e-8
ENSG00000081189	MEF2C	-1.7056565315028196	3.817496797967349e-37	0.043	0.894	7.784257720735221e-33
ENSG00000116604	MEF2D	0.6289504647043527	0.26775575566357224	0.315	0.539	1
ENSG00000167077	MEI1	-0.37968412303623716	2.935079552545387e-12	0.174	0.697	5.984920715595299e-8
ENSG00000146834	MEPCE	0.5500197189090092	0.3690442423523527	0.174	0.158	1
ENSG00000117899	MESD	-0.6236752160793727	4.517591533543069e-16	0.293	0.897	9.211820896047672e-12
ENSG00000111142	METAP2	1.4806220409611148	2.48294149829748e-18	0.772	0.661	5.0629660091783915e-14
ENSG00000103260	METRN	-0.3917390231122974	9.91491584761434e-15	0.043	0.526	2.02175049048704e-10
ENSG00000169519	METTL15	0.5600388287485827	0.004959105322783769	0.261	0.168	1
ENSG00000127804	METTL16	0.3410857930096047	0.8304305420250633	0.293	0.371	1
ENSG00000165792	METTL17	0.4121974263228273	0.8848149060137397	0.141	0.155	1
ENSG00000144401	METTL21A	1.0404456638975281	8.699574819616102e-5	0.554	0.561	1
ENSG00000181038	METTL23	0.6910059867627675	0.30409711619480434	0.424	0.574	1
ENSG00000087995	METTL2A	0.2751464285247442	0.07368759626633642	0.185	0.345	1
ENSG00000101574	METTL4	0.6666311029434833	0.0010734221838065688	0.348	0.245	1
ENSG00000138382	METTL5	1.2029816353707743	1.9901530085566067e-12	0.717	0.703	4.0581209997477766e-8
ENSG00000206562	METTL6	0.5647664064962266	0.569806084842913	0.293	0.365	1
ENSG00000185432	METTL7A	-1.0720964150102765	3.3434894538977895e-25	0.087	0.777	6.817709345442982e-21
ENSG00000123600	METTL8	0.41366028655135473	0.1682008431497083	0.239	0.41	1
ENSG00000197006	METTL9	0.4276457387931736	0.893513549046923	0.457	0.726	1
ENSG00000140259	MFAP1	0.5595802567602799	0.26839349768965715	0.337	0.381	1
ENSG00000198948	MFAP3L	-0.5386893780680276	8.506197930910485e-19	0.022	0.587	1.734498820091957e-14
ENSG00000147324	MFHAS1	0.28041011927461523	3.068040907248405e-5	0.109	0.016	0.6256042213970222
ENSG00000116688	MFN2	0.26514074823468214	0.2804170932167757	0.217	0.339	1
ENSG00000100060	MFNG	0.8873744490271213	4.434842475777833e-6	0.391	0.232	0.0904308729235858
ENSG00000118855	MFSD1	-0.3069072520222453	2.1961208266928645e-12	0.065	0.526	4.47810997770942e-8
ENSG00000092931	MFSD11	0.3503772809668601	0.15314423214438866	0.304	0.548	1
ENSG00000148110	MFSD14B	0.2693194947765972	0.26292811755694956	0.152	0.245	1
ENSG00000196312	MFSD14C	0.2892061625066593	0.39809224564830065	0.402	0.671	1
ENSG00000164073	MFSD8	0.3539542343777233	0.6835487863867368	0.261	0.371	1
ENSG00000174197	MGA	0.8347732958085838	0.0016764716125325892	0.424	0.377	1
ENSG00000071073	MGAT4A	1.0435897590630518	8.349436371305828e-5	0.402	0.287	1
ENSG00000008394	MGST1	-0.27950040212411364	0.002656336092351502	0.033	0.155	1
ENSG00000143198	MGST3	-0.909762469782356	4.515480818040673e-21	0.261	0.935	9.207516936066736e-17
ENSG00000150527	MIA2	0.48197818284965094	0.8091390558541474	0.337	0.497	1
ENSG00000197530	MIB2	0.3956943339748067	0.672386857388114	0.207	0.229	1
ENSG00000135596	MICAL1	0.2501257130256893	0.6849962633116677	0.13	0.129	1
ENSG00000243156	MICAL3	0.279952615827999	0.17729667678364264	0.152	0.255	1
ENSG00000173436	MICOS10	0.968074474376323	2.1277927025190203e-5	0.587	0.652	0.4338782099706534
ENSG00000174917	MICOS13	-0.2770235115707841	2.711430764667744e-11	0.315	0.884	5.528878472233996e-7
ENSG00000165487	MICU2	0.9740198587915248	1.049967333048511e-11	0.511	0.248	2.1409883888192188e-7
ENSG00000165175	MID1IP1	0.3805379338435718	0.003357708606110631	0.174	0.081	1
ENSG00000156030	MIDEAS	0.3107546462202461	0.7111989200576571	0.207	0.268	1
ENSG00000167470	MIDN	0.29183235590288215	0.4973129688366316	0.141	0.194	1
ENSG00000141741	MIEN1	0.45010552951292093	0.6096726970731116	0.413	0.69	1
ENSG00000198160	MIER1	1.1267043279078397	1.3730686107155488e-6	0.62	0.661	0.027998242041100754
ENSG00000155545	MIER3	0.26565164857120044	0.9636185438537892	0.152	0.181	1
ENSG00000125457	MIF4GD	0.29363381107783426	0.0442763295615295	0.141	0.284	1
ENSG00000167842	MIS12	0.4713584863491556	0.6411118233251434	0.196	0.268	1
ENSG00000158411	MITD1	1.8115361942625405	1.8205319528263594e-24	0.815	0.555	3.712246705008229e-20
ENSG00000128585	MKLN1	0.6249110137465133	0.49173436811827165	0.424	0.594	1
ENSG00000099875	MKNK2	0.5231248434752598	0.62136240615792	0.359	0.481	1
ENSG00000133606	MKRN1	0.38433592425961804	0.18245454264027597	0.25	0.426	1
ENSG00000110917	MLEC	-0.8785264849779344	6.067400309997291e-22	0.196	0.884	1.2372035972115475e-17
ENSG00000076242	MLH1	0.4803488841547509	0.7268099338938587	0.283	0.352	1
ENSG00000078403	MLLT10	0.36689242067066113	0.5556729602171537	0.261	0.377	1
ENSG00000167965	MLST8	0.3705418698923303	0.927457107347986	0.141	0.158	1
ENSG00000139428	MMAB	0.26127412334827527	0.07711485435898575	0.207	0.377	1
ENSG00000168288	MMADHC	0.8328928430536202	0.0024673858918043217	0.543	0.684	1
ENSG00000155229	MMS19	0.25515492255133343	0.8454737502003652	0.152	0.187	1
ENSG00000020426	MNAT1	0.3558439987710741	0.8277362513440061	0.163	0.203	1
ENSG00000114978	MOB1A	0.6138485873172496	0.08237694120004012	0.489	0.632	1
ENSG00000182208	MOB2	0.8519637785945856	3.260243677308762e-5	0.413	0.287	0.6647962882400296
ENSG00000115540	MOB4	1.2713031531737364	1.1285886185315903e-6	0.543	0.484	0.023013050520477658
ENSG00000159256	MORC3	1.1669105697370088	2.589888712011586e-10	0.565	0.361	5.281042072662825e-6
ENSG00000185787	MORF4L1	1.1069261077188106	7.383390192205994e-14	0.793	0.819	1.5055470940927243e-9
ENSG00000139714	MORN3	0.8503899801488621	3.311710957298851e-4	0.304	0.181	1
ENSG00000124383	MPHOSPH10	0.5189978199882999	0.9882950176068517	0.37	0.555	1
ENSG00000196199	MPHOSPH8	1.1554683803261414	4.909777383443809e-8	0.652	0.661	0.001001152706258027
ENSG00000051825	MPHOSPH9	0.34006107116110756	0.8577030661724507	0.261	0.348	1
ENSG00000168303	MPLKIP	0.6209954831607916	0.7116949479921624	0.424	0.619	1
ENSG00000105926	MPP6	0.2684340163351933	0.7067041318783274	0.087	0.11	1
ENSG00000150054	MPP7	0.3556510258529016	0.005392434057842184	0.163	0.077	1
ENSG00000197965	MPZL1	-0.31565475558270556	5.353396311392843e-13	0.011	0.423	1.0916110418561148e-8
ENSG00000160588	MPZL3	0.7527189905603262	3.9024996216386394e-07	0.293	0.106	0.007957586978483349
ENSG00000153029	MR1	0.35261229797578053	0.8371281149514536	0.304	0.432	1
ENSG00000020922	MRE11	0.35363679272278437	0.013902618087608298	0.196	0.416	1
ENSG00000179010	MRFAP1	1.1685088988360472	1.0587873463998815e-7	0.641	0.645	0.002158973278043998
ENSG00000178988	MRFAP1L1	0.725946518816543	3.3514984619095964e-5	0.446	0.332	0.6834040513679858
ENSG00000171861	MRM3	0.4135577774906182	0.11542108408326124	0.174	0.129	1
ENSG00000169288	MRPL1	0.9663188959026361	0.006940788635437605	0.391	0.355	1
ENSG00000159111	MRPL10	0.6792935978638108	8.017365921894196e-4	0.315	0.203	1
ENSG00000174547	MRPL11	0.29292896356735376	0.011037247614046218	0.228	0.494	1
ENSG00000172172	MRPL13	0.47685424381753977	0.8888023495251428	0.37	0.539	1
ENSG00000112110	MRPL18	0.5447204902379774	0.3638625470201556	0.467	0.694	1
ENSG00000115364	MRPL19	0.31360040227874103	0.019700351475950985	0.217	0.455	1
ENSG00000242485	MRPL20	1.1637914214144933	5.670129442697769e-18	0.826	0.877	1.1561960946605022e-13
ENSG00000197345	MRPL21	0.6442009549893566	0.12648763159447524	0.446	0.571	1
ENSG00000082515	MRPL22	1.084148726663601	2.2126959421060666e-6	0.576	0.597	0.04511908295548481
ENSG00000086504	MRPL28	0.25051981038644977	0.01311458825716231	0.217	0.439	1
ENSG00000114686	MRPL3	0.26842219289606706	0.026670864206247202	0.293	0.581	1
ENSG00000243147	MRPL33	0.9591794107524807	1.678206216593709e-7	0.663	0.774	0.003422030296256232
ENSG00000132313	MRPL35	0.31054769941109023	0.007892441574609667	0.185	0.41	1
ENSG00000116221	MRPL37	0.4918163219559186	0.21484650099955074	0.261	0.258	1
ENSG00000154719	MRPL39	0.4015643412294462	0.19502291645516703	0.261	0.252	1
ENSG00000198015	MRPL42	0.8594388079124429	0.0022677912397356913	0.533	0.635	1
ENSG00000135900	MRPL44	0.34659268213752614	0.32902260922287424	0.207	0.326	1
ENSG00000228782	MRPL45P2	0.2870185294348038	0.2762504801198702	0.13	0.103	1
ENSG00000136522	MRPL47	0.6947302271736899	0.03427490887243236	0.478	0.574	1
ENSG00000149792	MRPL49	1.3059546608289214	2.6623601079108648e-20	0.641	0.268	5.428818496041045e-16
ENSG00000136897	MRPL50	0.6624308666503225	0.1280484657122073	0.402	0.497	1
ENSG00000111639	MRPL51	0.4368266935181844	0.3613697073992667	0.511	0.906	1
ENSG00000172590	MRPL52	0.7720663140427316	3.513643156708549e-4	0.598	0.706	1
ENSG00000183617	MRPL54	1.4181702420232192	3.48145582369187e-17	0.793	0.777	7.099036570090092e-13
ENSG00000162910	MRPL55	0.30523304634619597	0.2701990350787949	0.38	0.658	1
ENSG00000173141	MRPL57	1.0913780476859243	2.366449750302873e-8	0.652	0.629	4.825427685842588e-4
ENSG00000167862	MRPL58	0.9877099674071075	2.13160789542294e-9	0.554	0.394	4.346561659556917e-5
[truncated: 2,218 more rows]

## Sheet: Exp1 DMSO_NCP 24hr
ensembl_gene	HGNC	avg_log2FC	p_val	pct.1	pct.2	p_val_adj
ENSG00000026025	VIM	3.022159601413394	3.5423095506862784e-70	0.996	0.958	7.223123404804391e-66
ENSG00000101255	TRIB3	2.536882599545956	2.888113745005141e-81	0.956	0.226	5.889152737439983e-77
ENSG00000184009	ACTG1	2.525612504941071	2.0964154052900436e-49	0.978	0.806	4.274800652926928e-45
ENSG00000105835	NAMPT	2.219897670913949	9.320617967995994e-60	0.974	0.758	1.900567209854063e-55
ENSG00000175197	DDIT3	2.1524650762313398	5.6778319752178633e-67	0.969	0.545	1.1577667180666745e-62
ENSG00000142765	SYTL1	2.1314424041305102	2.4450151105618057e-79	0.965	0.49	4.985630311946578e-75
ENSG00000115956	PLEK	2.039263071279798	7.242845476586986e-38	0.864	0.574	1.4768886211308523e-33
ENSG00000127314	RAP1B	2.0374234825836806	2.846670707744594e-66	0.982	0.877	5.804646240162001e-62
ENSG00000140941	MAP1LC3B	1.9820121285133652	5.2017620362626185e-70	0.978	0.871	1.0606912968143105e-65
ENSG00000150991	UBC	1.9675662741876403	3.530568620157715e-63	0.987	0.968	7.199182473363596e-59
ENSG00000173812	EIF1	1.966293493953862	4.234610905047159e-80	1	0.994	8.634795096481662e-76
ENSG00000277443	MARCKS	1.9019265715634168	3.697283301698411e-41	0.912	0.677	7.53913038049323e-37
ENSG00000116717	GADD45A	1.8761425165966341	5.8867697964974826e-49	0.947	0.519	1.2003712292038017e-44
ENSG00000144746	ARL6IP5	1.852457537900468	2.970838744096733e-55	0.969	0.716	6.057837283087648e-51
ENSG00000133134	BEX2	1.8177310614762225	3.0440960616063633e-73	0.961	0.477	6.207216279221535e-69
ENSG00000185088	RPS27L	1.8056670417058696	1.3527670227420684e-76	0.996	0.955	2.7584272360733515e-72
ENSG00000132475	H3-3B	1.7612898857871886	1.2702252676208164e-66	1	0.987	2.5901163432056066e-62
ENSG00000187735	TCEA1	1.7546371356237085	5.543946209881929e-72	0.978	0.803	1.130466071657024e-67
ENSG00000265972	TXNIP	1.7525789496876285	2.7573202875570406e-38	0.969	0.716	5.622451798357562e-34
ENSG00000167996	FTH1	1.7446299022603537	4.7183281662013963e-63	0.996	0.99	9.621142963701268e-59
ENSG00000168209	DDIT4	1.735078637851548	1.9059656677750342e-48	0.93	0.474	3.886454593160072e-44
ENSG00000133639	BTG1	1.721015048657681	2.833503558507395e-62	0.987	0.755	5.7777971061524284e-58
ENSG00000075624	ACTB	1.705339873890734	1.909160284311631e-40	0.991	0.961	3.8929687357398465e-36
ENSG00000101608	MYL12A	1.701570779665347	1.4348313374435735e-67	1	0.935	2.9257645801811906e-63
ENSG00000070961	ATP2B1	1.6685996007989308	1.7935571007567978e-30	0.864	0.626	3.6572422841531866e-26
ENSG00000100097	LGALS1	1.630599861104018	1.4930167767769547e-28	0.934	0.839	3.0444105095258885e-24
ENSG00000034510	TMSB10	1.6226193064971821	4.898719719369258e-58	1	1	9.988979379765853e-54
ENSG00000197747	S100A10	1.5873859472671092	8.968288405364716e-51	0.991	0.855	1.8287236887379194e-46
ENSG00000099622	CIRBP	1.5816977354258026	5.005706935302695e-66	0.978	0.761	1.0207137011775726e-61
ENSG00000172216	CEBPB	1.5714108794405628	3.942885004101062e-65	0.987	0.768	8.039936811862475e-61
ENSG00000172183	ISG20	1.539471237651653	2.3501021940369285e-35	0.965	0.829	4.792093383860701e-31
ENSG00000196141	SPATS2L	1.5381881774678523	1.6220548601723285e-62	0.969	0.681	3.307532065377395e-58
ENSG00000158710	TAGLN2	1.503078688472669	5.021069391669271e-22	0.746	0.497	1.023846259655281e-17
ENSG00000118680	MYL12B	1.4978840990212812	1.2139301156867677e-66	0.996	0.942	2.475324898896888e-62
ENSG00000119048	UBE2B	1.4974275455024169	4.328818971000949e-67	0.996	0.942	8.826894763768035e-63
ENSG00000150593	PDCD4	1.4951296252313486	1.135010547340427e-60	0.978	0.877	2.314400007081865e-56
ENSG00000115310	RTN4	1.4756572530201983	2.6881725910520686e-47	0.982	0.868	5.481452730414273e-43
ENSG00000114473	IQCG	1.4732923258312303	7.281005234824822e-50	0.961	0.765	1.4846697774331295e-45
ENSG00000180573	H2AC6	1.4682538199004393	2.251924012766785e-43	0.803	0.365	4.591898254432752e-39
ENSG00000136003	ISCU	1.466989322186555	1.6638086067649016e-64	0.982	0.948	3.3926721300543106e-60
ENSG00000070190	DAPP1	1.4625875726291315	1.7029597733371392e-64	0.904	0.329	3.472505273811761e-60
ENSG00000171105	INSR	1.456213184067672	1.504437784434011e-53	0.961	0.735	3.067699086239392e-49
ENSG00000107223	EDF1	1.4447844041145126	2.7434222523577515e-63	0.987	0.958	5.594112314782691e-59
ENSG00000113387	SUB1	1.4407840630017885	1.7631830619526077e-66	0.996	0.961	3.5953065816275624e-62
ENSG00000180628	PCGF5	1.43572128891317	6.251036996489568e-36	0.961	0.855	1.2746489539541877e-31
ENSG00000067082	KLF6	1.4325213834671562	2.49290934546148e-49	0.952	0.59	5.083291446330504e-45
ENSG00000155366	RHOC	1.4251506271732939	4.153126427659013e-57	0.943	0.51	8.468640098639492e-53
ENSG00000120053	GOT1	1.4065786423752988	1.5597412121777858e-70	0.921	0.31	3.180468305751723e-66
ENSG00000166750	SLFN5	1.3747589101627755	1.6134672923267545e-57	0.912	0.384	3.290021155783485e-53
ENSG00000178607	ERN1	1.3651208154432306	4.9119976312499585e-46	0.974	0.813	1.0016054369881791e-41
ENSG00000144381	HSPD1	1.3628371495739895	5.180810403234521e-53	0.978	0.89	1.0564190493235511e-48
ENSG00000168003	SLC3A2	1.359182659504122	1.3305622153377432e-46	0.982	0.913	2.7131494132951922e-42
ENSG00000146425	DYNLT1	1.3542133847794897	1.5397173221739735e-55	0.961	0.674	3.1396375916449496e-51
ENSG00000106211	HSPB1	1.3513917709887409	3.3274167536698888e-18	0.851	0.713	6.78493550240827e-14
ENSG00000106105	GARS1	1.3509784168419436	3.6218755661810726e-57	0.961	0.755	7.385366466999825e-53
ENSG00000128245	YWHAH	1.3469835135513903	2.730521943392635e-48	0.925	0.584	5.567807294771922e-44
ENSG00000157514	TSC22D3	1.342268678090127	5.24866630156129e-53	0.974	0.7	1.0702555455513626e-48
ENSG00000143545	RAB13	1.3298121846622926	2.044253683266424e-39	0.925	0.745	4.1684376855485655e-35
ENSG00000123240	OPTN	1.3236296619748056	1.81178276961442e-49	0.952	0.745	3.694406245520764e-45
ENSG00000142327	RNPEPL1	1.3088069464672594	7.182995191309471e-61	0.943	0.584	1.4646845494599141e-56
ENSG00000003402	CFLAR	1.3042005348098993	2.3893193524985983e-52	0.987	0.971	4.8720610916798917e-48
ENSG00000159202	UBE2Z	1.301673935221551	3.7941077084197634e-57	0.965	0.529	7.7365650282387395e-53
ENSG00000183741	CBX6	1.2985395208888133	2.1676198606060197e-27	0.921	0.823	4.419993657761735e-23
ENSG00000133398	MED10	1.2963536657802917	3.933988885751702e-62	0.943	0.539	8.021796736936296e-58
ENSG00000143256	PFDN2	1.293717701297863	1.8890105062214683e-50	0.969	0.771	3.851881323236196e-46
ENSG00000169714	CNBP	1.2933446464804583	3.217911690452841e-62	0.991	0.89	6.561643728002388e-58
ENSG00000102007	PLP2	1.2910433290401573	9.927341045304153e-53	0.974	0.803	2.0242841125479698e-48
ENSG00000126524	SBDS	1.2812757691602024	6.952245288496383e-56	0.952	0.794	1.4176323367772974e-51
ENSG00000123595	RAB9A	1.2681399206829136	1.967194074878415e-39	0.943	0.697	4.011305438084576e-35
ENSG00000153113	CAST	1.2637172516405917	1.5081504553454653e-51	0.982	0.919	3.075269593494938e-47
ENSG00000143878	RHOB	1.2630997779332918	3.0570204128985113e-30	0.908	0.565	6.233570323941354e-26
ENSG00000162909	CAPN2	1.2622545833055974	3.883389338562936e-46	0.947	0.742	7.918619200263683e-42
ENSG00000167460	TPM4	1.2513149221362023	3.2025690523303455e-23	0.917	0.829	6.530358554606808e-19
ENSG00000182718	ANXA2	1.246093533981439	2.674070714440072e-20	0.789	0.606	5.452697593814751e-16
ENSG00000184897	H1-10	1.2439380919575524	1.4468254670820797e-31	0.956	0.845	2.9502218099270686e-27
ENSG00000104904	OAZ1	1.2353607811250726	6.952352638104506e-60	0.996	0.99	1.4176542264358898e-55
ENSG00000105327	BBC3	1.2337088522718613	1.5000525938664973e-50	0.855	0.371	3.0587572441531746e-46
ENSG00000167969	ECI1	1.2292792094937406	1.2952434592355429e-52	0.939	0.806	2.6411309377271954e-48
ENSG00000213699	SLC35F6	1.227394808509249	3.1266086685105385e-41	0.868	0.552	6.375467735959839e-37
ENSG00000156804	FBXO32	1.2218496772433078	2.4217663806256381e-32	0.781	0.394	4.938223826733739e-28
ENSG00000018189	RUFY3	1.2207167396495644	2.326950968574882e-48	0.86	0.381	4.744885720021042e-44
ENSG00000082641	NFE2L1	1.2206164027249438	1.4101698528760688e-44	0.943	0.752	2.875477346999592e-40
ENSG00000125826	RBCK1	1.2184761606916572	5.9154626809560786e-52	0.89	0.474	1.206221995273754e-47
ENSG00000170006	TMEM154	1.2093704225429973	3.1762099857294414e-40	0.833	0.448	6.476609781900904e-36
ENSG00000100345	MYH9	1.2081315906849215	1.350679581527264e-40	0.886	0.532	2.754170734692244e-36
ENSG00000162734	PEA15	1.2025966780259993	7.788632952959349e-47	0.86	0.41	1.588180145437941e-42
ENSG00000162434	JAK1	1.2013803666569334	2.5229330969413854e-51	0.969	0.816	5.144512877973179e-47
ENSG00000163565	IFI16	1.1800137213071222	5.103042333343315e-30	0.917	0.765	1.0405613621920354e-25
ENSG00000198668	CALM1	1.1736440772308618	7.37980425664268e-48	0.996	0.906	1.5048158859720089e-43
ENSG00000164032	H2AZ1	1.1654189556143977	3.280144883043263e-55	0.996	0.871	6.688543431013517e-51
ENSG00000041357	PSMA4	1.1647001144204454	2.9973475815459556e-40	0.952	0.845	6.1118914535303585e-36
ENSG00000092841	MYL6	1.164641454236321	1.9408788246645292e-41	0.996	0.977	3.9576460113734416e-37
ENSG00000105372	RPS19	1.1629308964125276	3.0209678087218584e-60	0.991	0.987	6.1600554587647415e-56
ENSG00000110492	MDK	1.1553995716449044	7.494596659148629e-46	0.939	0.8	1.5282232047669968e-41
ENSG00000120306	CYSTM1	1.1308712972561785	2.551269501727635e-44	0.934	0.706	5.20229364097282e-40
ENSG00000143933	CALM2	1.1287290728885253	5.091346093045752e-49	0.974	0.894	1.0381763818329593e-44
ENSG00000125977	EIF2S2	1.1283713444443433	3.1022933288485464e-54	0.987	0.923	6.325886326855071e-50
ENSG00000090238	YPEL3	1.1263600789836847	2.1985898629444482e-33	0.917	0.823	4.4831445895300246e-29
ENSG00000126432	PRDX5	1.1211600176688687	8.04003596250481e-52	0.982	0.894	1.6394437331143559e-47
ENSG00000006652	IFRD1	1.1155608850079326	1.5594604967483995e-56	0.855	0.277	3.1798958989196613e-52
ENSG00000078081	LAMP3	1.1023714209659339	1.5038570208044594e-56	0.825	0.239	3.0665148511223734e-52
ENSG00000169136	ATF5	1.098379542415914	5.355942639978662e-36	0.961	0.91	1.092130263718049e-31
ENSG00000139644	TMBIM6	1.095375619536319	8.408418269197784e-51	0.996	0.981	1.7145605692721202e-46
ENSG00000006451	RALA	1.0950380962863677	4.586979238818921e-39	0.912	0.581	9.353309365875662e-35
ENSG00000130340	SNX9	1.089935201927506	1.5121008865374223e-39	0.925	0.645	3.0833249177384576e-35
ENSG00000106615	RHEB	1.0894619893122268	6.469487661262672e-42	0.956	0.832	1.3191932290080716e-37
ENSG00000124762	CDKN1A	1.0849274588150282	1.5727573554462486e-28	0.943	0.835	3.2070095234904457e-24
ENSG00000204525	HLA-C	1.0847298791591378	4.9337558653273525e-45	0.991	0.945	1.0060421584989005e-40
ENSG00000142168	SOD1	1.084506889346172	3.48366231042561e-35	0.987	0.887	7.103535817188861e-31
ENSG00000168300	PCMTD1	1.0826958248112306	2.770619720639309e-41	0.943	0.823	5.649570672355616e-37
ENSG00000115758	ODC1	1.0826388875120168	5.8884096955674306e-43	0.965	0.797	1.2007056210231547e-38
ENSG00000125534	PPDPF	1.0769606466518693	1.007147561225696e-46	0.969	0.832	2.0536745920953167e-42
ENSG00000154640	BTG3	1.0701621662089862	8.120310141995102e-39	0.89	0.574	1.6558124410542212e-34
ENSG00000113013	HSPA9	1.0687817517858096	1.8251100095387726e-44	0.961	0.852	3.721581820450511e-40
ENSG00000159335	PTMS	1.0658640673929312	2.840341387374988e-49	0.759	0.181	5.791740122996339e-45
ENSG00000136950	ARPC5L	1.0625581287093304	1.697614569398579e-45	0.956	0.797	3.4616058684606426e-41
ENSG00000143198	MGST3	1.061328019174091	1.620337577058731e-36	0.982	0.935	3.3040303533804583e-32
ENSG00000133318	RTN3	1.059800610749969	5.757119242107477e-45	0.947	0.829	1.1739341846581357e-40
ENSG00000173334	TRIB1	1.0576276831160212	1.688766386683199e-20	0.825	0.652	3.443563539085711e-16
ENSG00000174021	GNG5	1.0551869850868751	9.768935628992102e-47	0.978	0.939	1.9919836641077795e-42
ENSG00000171530	TBCA	1.049700079707796	1.6094989744385946e-51	0.982	0.861	3.2819293587777384e-47
ENSG00000108518	PFN1	1.0487778836855353	1.0431780341772843e-39	0.987	0.887	2.1271443294909003e-35
ENSG00000138279	ANXA7	1.0417200703685485	3.570869852165543e-49	0.952	0.813	7.281360715550759e-45
ENSG00000164924	YWHAZ	1.0394781089450083	1.4913119585103099e-40	0.987	0.913	3.040934214598373e-36
ENSG00000184922	FMNL1	1.0388006470763052	1.811595733793716e-49	0.93	0.606	3.6940248607787666e-45
ENSG00000069974	RAB27A	1.0369156147915857	2.0124210932154096e-45	0.886	0.484	4.103527851175542e-41
ENSG00000081377	CDC14B	1.0336200367477937	1.0111107568926311e-53	0.811	0.239	2.061755944379764e-49
ENSG00000127528	KLF2	1.0332314051545053	1.8155185444494624e-23	0.934	0.761	3.702023863986899e-19
ENSG00000021355	SERPINB1	1.0307501794862273	5.2835862542197875e-39	0.899	0.558	1.0773760730979569e-34
ENSG00000138814	PPP3CA	1.0262663548242126	1.925062750715637e-33	0.868	0.613	3.925395454984256e-29
ENSG00000120727	PAIP2	1.0254714231103654	2.688552338032086e-41	0.943	0.794	5.482227072481227e-37
ENSG00000143771	CNIH4	1.0244715262926656	2.7539883111531604e-44	0.921	0.648	5.615657565272409e-40
ENSG00000070831	CDC42	1.0231508388670407	4.4886241478146006e-49	0.987	0.945	9.152753499808752e-45
ENSG00000031698	SARS1	1.022874307609895	1.4192619325912462e-42	0.978	0.884	2.89401700674681e-38
ENSG00000177697	CD151	1.0179127682560665	2.694735218912589e-47	0.895	0.448	5.494834584884661e-43
ENSG00000162236	STX5	1.016271996973361	2.9474556219218308e-43	0.86	0.461	6.010156758660805e-39
ENSG00000145425	RPS3A	1.01425558521903	2.7896115267270526e-55	0.996	0.981	5.688296864149133e-51
ENSG00000136238	RAC1	1.0108936705543505	5.799369765079895e-47	0.974	0.845	1.1825494887974413e-42
ENSG00000119801	YPEL5	1.007391157910834	1.1544813280685885e-48	0.93	0.555	2.354102876064659e-44
ENSG00000135679	MDM2	1.0037183847619047	9.303781184141193e-26	0.939	0.774	1.8971340212582307e-21
ENSG00000147119	CHST7	1.0036538284663568	2.3175017108300502e-36	0.645	0.139	4.7256177385535554e-32
ENSG00000075415	SLC25A3	0.9966376585194621	8.354622673193501e-46	0.978	0.913	1.703591109290887e-41
ENSG00000135842	NIBAN1	0.9945088401147246	4.666887345887831e-50	0.75	0.148	9.516249986999876e-46
ENSG00000110955	ATP5F1B	0.9930948286437213	1.1324392067825313e-37	0.947	0.871	2.3091567865502595e-33
ENSG00000051108	HERPUD1	0.9919760746414044	1.7275556618551981e-35	0.978	0.939	3.5226587500889346e-31
ENSG00000151092	NGLY1	0.9897780839470041	3.33793455596381e-36	0.912	0.71	6.806382353065805e-32
ENSG00000109332	UBE2D3	0.9886950176749696	1.0852884577621748e-42	0.978	0.871	2.2130116942228508e-38
ENSG00000166295	ANAPC16	0.9874290084858779	7.696943429671794e-51	0.982	0.884	1.5694837347443756e-46
ENSG00000101182	PSMA7	0.9865451596157824	5.533101475407808e-43	0.982	0.971	1.1282547218504062e-38
ENSG00000174748	RPL15	0.98613883863321	1.270164347959839e-57	1	0.987	2.5899921219249076e-53
ENSG00000198380	GFPT1	0.9834867391501698	4.274678254098204e-31	0.882	0.7	8.716496427931648e-27
ENSG00000025708	TYMP	0.9759098913535871	8.5507591721384e-36	0.969	0.865	1.7435853027907412e-31
ENSG00000120889	TNFRSF10B	0.97362263648983	1.811461897255601e-54	0.776	0.171	3.693751954693896e-50
ENSG00000204628	RACK1	0.9727290380245504	2.5773214279991084e-44	0.996	0.977	5.255416123832982e-40
ENSG00000119326	CTNNAL1	0.9720290348377756	1.670150820438097e-26	0.768	0.423	3.4056045379553237e-22
ENSG00000115091	ACTR3	0.9644017299878886	2.373094361114286e-32	0.965	0.829	4.83897671174814e-28
ENSG00000100353	EIF3D	0.9636696408590287	2.9026689749372504e-43	0.93	0.697	5.918832306794547e-39
ENSG00000049449	RCN1	0.9552478066739196	3.2433863636765868e-28	0.82	0.571	6.613589134172928e-24
ENSG00000177954	RPS27	0.9518722446828467	1.400466853866475e-56	1	0.987	2.8556919617191292e-52
ENSG00000110876	SELPLG	0.9470733794990587	1.9854667699594784e-29	0.93	0.826	4.0485652906243725e-25
ENSG00000114784	EIF1B	0.9455070943507727	5.499682979336023e-40	0.934	0.694	1.1214403563164084e-35
ENSG00000071127	WDR1	0.9385298813928171	3.859674099856603e-37	0.803	0.381	7.870261457017599e-33
ENSG00000131143	COX4I1	0.9373357859195139	1.3635254778279446e-39	0.996	0.965	2.7803648018389617e-35
ENSG00000104856	RELB	0.936748491716447	5.616997773278149e-33	0.846	0.552	1.1453620159491475e-28
ENSG00000116044	NFE2L2	0.9316858118776263	2.3891139718327217e-33	0.952	0.803	4.871642299964103e-29
ENSG00000103035	PSMD7	0.9298238933600413	1.074364416140668e-34	0.969	0.887	2.190736480952436e-30
ENSG00000153879	CEBPG	0.928448801335864	2.0817073554698096e-40	0.864	0.497	4.2448094685384884e-36
ENSG00000246705	H2AJ	0.9270580910431034	1.3595456354499488e-33	0.868	0.594	2.772249505245991e-29
ENSG00000172354	GNB2	0.9228661858634042	5.179145760241542e-41	0.904	0.613	1.0560796119708528e-36
ENSG00000131508	UBE2D2	0.9217168212148161	2.8123504972749675e-45	0.969	0.848	5.734663898993386e-41
ENSG00000087460	GNAS	0.9193688871142389	4.969195798208362e-44	0.991	0.977	1.013268715212667e-39
ENSG00000138495	COX17	0.9186274245847361	2.8695813617893255e-34	0.982	0.919	5.851363354824614e-30
ENSG00000183617	MRPL54	0.9179907616740762	2.0414664778527723e-34	0.93	0.777	4.162754294989588e-30
ENSG00000074319	TSG101	0.9163026826287779	2.1086990785327848e-42	0.912	0.694	4.2998482910362013e-38
ENSG00000104388	RAB2A	0.9109409567518294	8.820001560125274e-37	0.965	0.884	1.7984865181251447e-32
ENSG00000203950	RTL8A	0.9088298649623958	1.0594505698293746e-52	0.829	0.281	2.160325656939078e-48
ENSG00000260916	CCPG1	0.9066426568197201	5.452045301141941e-38	0.982	0.935	1.1117265573558531e-33
ENSG00000005243	COPZ2	0.9053873668948296	6.773907420302752e-39	0.89	0.568	1.3812674620739342e-34
ENSG00000145901	TNIP1	0.9035865240940484	1.0143753907157961e-31	0.908	0.668	2.06841285920858e-27
ENSG00000150961	SEC24D	0.9028971171830552	1.6472500393495865e-23	0.829	0.642	3.358907555237742e-19
ENSG00000087074	PPP1R15A	0.8985017679212265	2.980482815556245e-26	0.811	0.5	6.07750250920074e-22
ENSG00000196262	PPIA	0.8962414136449004	1.410215249106351e-38	0.982	0.971	2.8755699144527604e-34
ENSG00000078140	UBE2K	0.894218376219271	1.4212073317197746e-39	0.921	0.661	2.8979838701097926e-35
ENSG00000177606	JUN	0.8910003049745048	5.305034758048722e-22	0.868	0.6	1.0817496375137149e-17
ENSG00000163191	S100A11	0.89083558257808	7.370770829938176e-43	0.978	0.9	1.5029738799326934e-38
ENSG00000215218	UBE2QL1	0.8878856949301044	3.6593764437728974e-43	0.811	0.329	7.461834506497315e-39
ENSG00000172578	KLHL6	0.8862157313089414	1.2289416784632063e-37	0.838	0.455	2.505934976554324e-33
ENSG00000104886	PLEKHJ1	0.8843259440367742	6.55169549141352e-42	0.838	0.429	1.3359562276541307e-37
ENSG00000047849	MAP4	0.8839736550615869	4.467853407501534e-28	0.899	0.748	9.110399883236378e-24
ENSG00000081154	PCNP	0.8820139339119067	1.0718407367363277e-40	0.921	0.635	2.1855904462790456e-36
ENSG00000134248	LAMTOR5	0.8812081025276995	9.631089792142042e-42	0.961	0.829	1.9638755195156838e-37
ENSG00000179010	MRFAP1	0.8776154783045782	1.17370932929445e-39	0.93	0.645	2.393310693364313e-35
ENSG00000110958	PTGES3	0.8739408120100325	2.0882763097682056e-37	0.987	0.942	4.258204223248348e-33
ENSG00000156273	BACH1	0.8731711677114846	6.893844519227029e-38	0.917	0.59	1.4057238359155835e-33
ENSG00000100316	RPL3	0.8712317427656897	1.8423424303708382e-31	0.961	0.894	3.756720449769176e-27
ENSG00000141522	ARHGDIA	0.8706385923899185	4.4253670157121533e-35	0.934	0.739	9.023765881738652e-31
ENSG00000156831	NSMCE2	0.8701168108932382	4.946032010208098e-24	0.719	0.461	1.0085453872015331e-19
ENSG00000106733	NMRK1	0.8695751399225373	7.833365673003812e-36	0.886	0.635	1.5973015943822074e-31
ENSG00000086062	B4GALT1	0.868822748857642	6.465290599840624e-16	0.754	0.581	1.3183374062135017e-11
ENSG00000169504	CLIC4	0.8678135866477834	4.54010493421763e-34	0.904	0.661	9.257727971363169e-30
ENSG00000134717	BTF3L4	0.8657502986348571	2.280657392750684e-43	0.908	0.587	4.65048848955792e-39
ENSG00000211677	IGLC2	0.8651014734917759	0.29291215730372827	0.114	0.152	1
ENSG00000102316	MAGED2	0.8647836025209106	4.415229092512792e-36	0.895	0.681	9.003093642542834e-32
ENSG00000077721	UBE2A	0.8635285326110909	1.4663287065249773e-36	0.895	0.655	2.989990865475081e-32
ENSG00000198355	PIM3	0.8634949641809793	1.189882831795955e-22	0.851	0.635	2.426290082315132e-18
ENSG00000111229	ARPC3	0.8595603628216608	7.187442411630487e-43	0.969	0.929	1.4655913821555727e-38
ENSG00000138413	IDH1	0.856861304896809	6.063118128935771e-36	0.763	0.348	1.236330417671293e-31
ENSG00000132341	RAN	0.856013544603925	7.186249312579641e-32	0.969	0.9	1.4653480973281146e-27
ENSG00000265241	RBM8A	0.8548648075629792	2.922016333838848e-41	0.974	0.855	5.958283506330796e-37
ENSG00000129071	MBD4	0.8548218426689771	1.7293397401088174e-34	0.851	0.526	3.52629666405589e-30
ENSG00000164221	CCDC112	0.8547936687654705	2.2000712468932355e-40	0.803	0.345	4.486165279539997e-36
ENSG00000115165	CYTIP	0.8513204809928354	1.1585124910549256e-30	0.965	0.906	2.3623228205100986e-26
ENSG00000162772	ATF3	0.8501404236168895	9.686135163399122e-49	0.825	0.184	1.975099821168715e-44
ENSG00000147403	RPL10	0.8466347160954477	3.9520954862004365e-39	1	0.987	8.05871790591131e-35
ENSG00000130522	JUND	0.8460178606259798	1.6304729083975583e-30	0.974	0.865	3.324697307513461e-26
ENSG00000093167	LRRFIP2	0.8447271271429516	1.7527662800813369e-19	0.781	0.561	3.574065721713854e-15
ENSG00000158122	PRXL2C	0.8428010473375811	1.8528499314825902e-32	0.86	0.519	3.7781462952861495e-28
ENSG00000150527	MIA2	0.8360650473065858	4.6816794730612407e-35	0.846	0.497	9.546412613519175e-31
ENSG00000177666	PNPLA2	0.8354127237714606	4.6163462100407567e-38	0.811	0.416	9.413191556894106e-34
ENSG00000165678	GHITM	0.8345893684198569	9.500742377501613e-34	0.961	0.855	1.937296378196354e-29
ENSG00000182199	SHMT2	0.8344176998998876	1.6654203572664377e-33	0.864	0.555	3.3959586505019933e-29
ENSG00000205581	HMGN1	0.8340354258057368	7.395517804742772e-32	0.939	0.803	1.5080200355650988e-27
ENSG00000142541	RPL13A	0.8331406702665403	1.836081042017709e-43	1	0.977	3.743952852778311e-39
ENSG00000179918	SEPHS2	0.8300224120271896	1.6200139587143442e-31	0.811	0.519	3.3033704632144196e-27
ENSG00000004059	ARF5	0.829611060839051	1.2465579936914147e-41	0.864	0.51	2.541856404936164e-37
ENSG00000153187	HNRNPU	0.8274971375707996	2.1579090560466726e-31	0.991	0.916	4.40019235618477e-27
ENSG00000154767	XPC	0.8249511382557471	3.4678908632651305e-38	0.816	0.377	7.071376259283928e-34
ENSG00000138621	PPCDC	0.8223642957986341	1.026364452651581e-30	0.816	0.477	2.092859755401839e-26
ENSG00000175203	DCTN2	0.8216811736288714	5.2829001763212654e-36	0.939	0.752	1.0772361749536692e-31
ENSG00000077380	DYNC1I2	0.8211398635333251	4.9015199129675486e-33	0.886	0.635	9.994689254532128e-29
ENSG00000150347	ARID5B	0.8132134529556594	3.68689907691703e-18	0.93	0.832	7.517955907741516e-14
ENSG00000064102	INTS13	0.8110752797973861	4.831137642126413e-34	0.693	0.268	9.851172766059968e-30
ENSG00000144802	NFKBIZ	0.8090584025939713	3.801537662719689e-24	0.601	0.213	7.751715448051717e-20
ENSG00000123143	PKN1	0.8085760089338805	1.2876037824720382e-36	0.825	0.474	2.6255528728387334e-32
ENSG00000116560	SFPQ	0.8064364232209373	1.9763272512152774e-24	0.868	0.716	4.029928897953072e-20
ENSG00000163162	RNF149	0.8054924726393305	1.1303236611077751e-26	0.934	0.758	2.3048429773648644e-22
ENSG00000075142	SRI	0.8050281875709433	4.5597220955359936e-32	0.904	0.661	9.297729325007445e-28
ENSG00000113712	CSNK1A1	0.8045160066039219	5.6473727927535184e-33	0.925	0.855	1.15155578617037e-28
ENSG00000178741	COX5A	0.8019764367675049	5.1037644860746665e-40	0.978	0.929	1.0407086163554852e-35
ENSG00000158828	PINK1	0.7996671188281366	7.312127721802224e-34	0.886	0.606	1.4910159637526915e-29
ENSG00000213639	PPP1CB	0.7993934907322459	5.41377819379432e-36	0.943	0.781	1.1039235114966e-31
ENSG00000103275	UBE2I	0.7977679481520565	1.3898607847886158e-39	0.952	0.774	2.8340651262624666e-35
ENSG00000071859	FAM50A	0.7974836287370728	7.88195386122291e-32	0.886	0.639	1.6072092118419636e-27
ENSG00000139641	ESYT1	0.794885582108161	1.0003754888712727e-39	0.768	0.339	2.0398656593574122e-35
ENSG00000145779	TNFAIP8	0.7947427941017688	2.1537422276624765e-26	0.851	0.606	4.391695776426556e-22
ENSG00000107175	CREB3	0.7939799310220739	1.721095060644389e-31	0.829	0.513	3.509484938159974e-27
ENSG00000082438	COBLL1	0.7927472413946386	1.238257871974008e-23	0.925	0.819	2.5249316267421996e-19
ENSG00000148832	PAOX	0.7848288239608229	6.664294387235428e-40	0.711	0.213	1.3589162685011762e-35
ENSG00000134308	YWHAQ	0.7835048980802675	1.4339819290344193e-35	0.921	0.694	2.9240325514940846e-31
ENSG00000153714	LURAP1L	0.7831538870080983	9.806464561685435e-36	0.689	0.216	1.999636188773277e-31
ENSG00000135269	TES	0.7822646750432067	1.0513684770686314e-24	0.882	0.674	2.1438454615906464e-20
ENSG00000185262	UBALD2	0.7790272473959867	2.8597828670230047e-19	0.807	0.606	5.831383244146609e-15
ENSG00000229117	RPL41	0.7788101160324867	1.1290893700219143e-39	0.996	0.994	2.3023261344116854e-35
ENSG00000136628	EPRS1	0.7781692605918058	2.44907127143455e-25	0.939	0.848	4.9939012295821904e-21
ENSG00000117906	RCN2	0.7775853301621941	8.914202224465794e-25	0.899	0.771	1.81769497559082e-20
ENSG00000067560	RHOA	0.7758969824781423	1.7816689160345379e-28	0.982	0.965	3.633001086686026e-24
ENSG00000172086	KRCC1	0.7743259565991403	2.1621735109955127e-27	0.794	0.523	4.40888800627095e-23
ENSG00000104419	NDRG1	0.7741641820807112	8.52070037195455e-33	0.785	0.41	1.7374560128452523e-28
ENSG00000062194	GPBP1	0.7725994086999903	1.218044885944461e-30	0.943	0.819	2.4837153269293504e-26
ENSG00000128272	ATF4	0.7692508672581528	1.5448203105557275e-24	0.956	0.861	3.150043095254184e-20
ENSG00000244509	APOBEC3C	0.768611379282683	1.3251620435287178e-18	0.877	0.765	2.7021379229594084e-14
ENSG00000134046	MBD2	0.7674435597121883	2.4140685965420244e-28	0.93	0.858	4.922527275208842e-24
ENSG00000078369	GNB1	0.7672551762889502	5.090566711715622e-33	0.943	0.748	1.0380174581859325e-28
ENSG00000168282	MGAT2	0.7664210477608175	7.771810186281553e-17	0.781	0.603	1.5847498150846714e-12
ENSG00000143420	ENSA	0.7662791983450123	2.1437140233207745e-36	0.934	0.752	4.3712472649533914e-32
ENSG00000165502	RPL36AL	0.7657550271654601	6.406300105901969e-33	1	0.958	1.3063086545944704e-28
ENSG00000143761	ARF1	0.764843924408728	2.8975430758794272e-30	0.947	0.906	5.90838008602574e-26
ENSG00000023902	PLEKHO1	0.7591911350971408	1.7306457827940975e-21	0.917	0.768	3.528959815695444e-17
ENSG00000128829	EIF2AK4	0.7585678063520794	3.319919893240288e-26	0.895	0.739	6.769648654306271e-22
ENSG00000169100	SLC25A6	0.7572925702649986	3.8277701721791687e-32	0.978	0.929	7.805206158090543e-28
ENSG00000060762	MPC1	0.7570363201718125	4.6377051520325565e-20	0.882	0.784	9.456744575509587e-16
ENSG00000121022	COPS5	0.7537614592919548	1.1107048802906885e-30	0.895	0.694	2.264838321400743e-26
ENSG00000116030	SUMO1	0.7531754501436183	2.0322384945549714e-36	0.974	0.797	4.143937514247042e-32
ENSG00000056097	ZFR	0.750199304840414	5.238342651432843e-28	0.864	0.645	1.0681504500536709e-23
ENSG00000008018	PSMB1	0.7494658410761335	1.8337945325566943e-35	0.982	0.935	3.739290431336355e-31
ENSG00000138069	RAB1A	0.7469751764358868	2.0929850757092163e-25	0.86	0.723	4.267805867878663e-21
ENSG00000171863	RPS7	0.7458209476302633	7.071609226609007e-41	0.996	0.984	1.4419718373978425e-36
ENSG00000104413	ESRP1	0.7451079419730621	1.9699462206180903e-37	0.689	0.19	4.016917338462348e-33
ENSG00000125971	DYNLRB1	0.7433834206304931	3.674204648511658e-35	0.939	0.826	7.492070698780122e-31
ENSG00000196531	NACA	0.7399131348905832	2.1044732274406317e-38	0.996	0.99	4.291231358074192e-34
ENSG00000069329	VPS35	0.7388794266626763	6.592339733351499e-26	0.864	0.674	1.3442439950277043e-21
ENSG00000131966	ACTR10	0.7367482883584047	1.0688498996073373e-28	0.754	0.468	2.1794918302893215e-24
ENSG00000130255	RPL36	0.7361458930638749	7.207691355617583e-39	0.996	0.984	1.4697203443239814e-34
ENSG00000145741	BTF3	0.7332175637568614	9.639076298694154e-38	1	0.971	1.9655040480667248e-33
ENSG00000100300	TSPO	0.7324555185188526	1.0248402617166325e-32	0.961	0.832	2.0897517776663855e-28
ENSG00000124422	USP22	0.7318934015111522	2.0045800725077655e-27	0.816	0.548	4.0875392258505846e-23
ENSG00000136048	DRAM1	0.7294219482203066	3.4973006961491854e-25	0.675	0.339	7.131345849517803e-21
ENSG00000111237	VPS29	0.7283711065662295	1.1837065472438276e-28	0.943	0.797	2.4136960204848886e-24
ENSG00000068796	KIF2A	0.7282843251063136	2.4784322177205637e-27	0.855	0.635	5.0537711351540014e-23
ENSG00000131507	NDFIP1	0.7249004438641504	2.483591980608534e-34	0.947	0.852	5.064292407658862e-30
ENSG00000154099	DNAAF1	0.7227236518865585	3.228302273871574e-16	0.658	0.423	6.582831166651527e-12
ENSG00000146540	C7orf50	0.7221689193838599	2.500235057308454e-27	0.873	0.681	5.0982293053576686e-23
ENSG00000166946	CCNDBP1	0.7214579223719664	3.122366027173463e-35	0.912	0.671	6.366816566009408e-31
ENSG00000149357	LAMTOR1	0.7191842656547659	3.229006277370603e-28	0.899	0.748	6.584266700186397e-24
ENSG00000138600	SPPL2A	0.7178181051686181	1.1336459539614845e-31	0.917	0.71	2.311617464722863e-27
ENSG00000164111	ANXA5	0.7168145520694289	1.7467726682011775e-33	0.969	0.874	3.561844147729021e-29
ENSG00000168522	FNTA	0.7157148848125465	7.513663399872956e-27	0.798	0.523	1.5321111038680944e-22
ENSG00000197982	C1orf122	0.714170732265716	1.982482831551734e-30	0.899	0.7	4.042480741817141e-26
ENSG00000174851	YIF1A	0.7132726908604696	1.0571773991795137e-26	0.917	0.774	2.1556904346669465e-22
ENSG00000165119	HNRNPK	0.7130354892622295	6.758793467903153e-30	0.961	0.906	1.378185576040132e-25
ENSG00000140612	SEC11A	0.7101600579958065	1.0370474634957192e-34	0.956	0.881	2.114643482814121e-30
ENSG00000044115	CTNNA1	0.7063014580407603	5.5641302711545444e-24	0.82	0.594	1.1345818035911231e-19
ENSG00000126247	CAPNS1	0.7060179842917682	3.8543466503907185e-30	0.886	0.671	7.859398254811714e-26
ENSG00000150556	LYPD6B	0.7053539868726555	2.0343117872133092e-25	0.697	0.374	4.1481651653066586e-21
ENSG00000133703	KRAS	0.7042879669427675	3.472272857529139e-23	0.904	0.748	7.080311583787667e-19
ENSG00000276180	H4C9	0.7026496495407007	1.3248471644616377e-36	0.667	0.181	2.7014958530537254e-32
ENSG00000057657	PRDM1	0.7019498568733344	8.581214432265093e-12	0.917	0.861	1.7497954348831752e-7
ENSG00000034713	GABARAPL2	0.7012978727631245	5.162976059353905e-31	0.974	0.877	1.0527824482628548e-26
ENSG00000173113	TRMT112	0.7008412994513247	7.688109172410513e-27	0.956	0.874	1.5676823413462277e-22
ENSG00000099875	MKNK2	0.700624466189554	1.782940759575713e-28	0.825	0.481	3.635594502850837e-24
ENSG00000243927	MRPS6	0.6997806624129155	1.2868867741758946e-21	0.846	0.658	2.6240908212220667e-17
ENSG00000165312	OTUD1	0.6958691816570091	1.448016272089348e-22	0.689	0.332	2.9526499804173895e-18
ENSG00000141582	CBX4	0.6941108589520221	3.5458185354994555e-23	0.632	0.313	7.23027857573694e-19
ENSG00000151247	EIF4E	0.6935213962063669	1.9268837338900553e-22	0.833	0.606	3.929108621775212e-18
ENSG00000177879	AP3S1	0.6921660424516871	2.1482955866170897e-24	0.89	0.687	4.380589530670908e-20
ENSG00000105185	PDCD5	0.6921536015158682	9.676186820255738e-25	0.908	0.771	1.9730712545183476e-20
ENSG00000164463	CREBRF	0.6918727630680124	2.626510437698816e-28	0.925	0.729	5.355717433511656e-24
ENSG00000096746	HNRNPH3	0.6900388084830287	7.781845466391097e-30	0.829	0.5	1.5867961090518088e-25
ENSG00000174238	PITPNA	0.6896970363451741	2.220088332088833e-27	0.846	0.632	4.5269821179623397e-23
ENSG00000075785	RAB7A	0.6893356596435953	6.990605854763336e-27	0.895	0.732	1.425454439844792e-22
ENSG00000109572	CLCN3	0.6888295538178031	8.290996718983976e-26	0.855	0.568	1.6906171409680226e-21
ENSG00000232388	SMIM26	0.6884762574259113	1.046093710089845e-25	0.895	0.774	2.1330896842442026e-21
ENSG00000139112	GABARAPL1	0.6866625795244008	2.5322195665597533e-16	0.785	0.571	5.163448918171993e-12
ENSG00000109113	RAB34	0.6862152248357913	1.4192280389599565e-29	0.754	0.41	2.893947894243247e-25
ENSG00000127914	AKAP9	0.6848964581473864	1.916474338798611e-21	0.965	0.935	3.9078828242442475e-17
ENSG00000167526	RPL13	0.6848172900253351	1.704172880246328e-44	1	0.994	3.4749789201102875e-40
ENSG00000162783	IER5	0.6840730701867883	1.3347531722951874e-20	0.654	0.313	2.7216951936271165e-16
ENSG00000171223	JUNB	0.6820480070701178	2.0087422709602642e-12	0.627	0.4	4.0960263647150746e-8
ENSG00000137876	RSL24D1	0.6801165475120938	4.762258313916739e-30	0.934	0.806	9.710720927907623e-26
ENSG00000113580	NR3C1	0.6799665267520951	1.5000635761224377e-24	0.939	0.794	3.0587796380712623e-20
ENSG00000124225	PMEPA1	0.6794935600449588	1.613049958963138e-16	0.86	0.739	3.289170171321735e-12
ENSG00000168288	MMADHC	0.6793348833308306	8.236283818159217e-30	0.899	0.684	1.679460633360846e-25
ENSG00000173193	PARP14	0.6778788580988258	3.014376816977225e-19	0.895	0.729	6.146615767498259e-15
ENSG00000165527	ARF6	0.6768200344140181	1.1157607788886948e-24	0.833	0.552	2.2751478042319375e-20
ENSG00000198898	CAPZA2	0.676263162869551	1.2446118095759957e-29	0.917	0.729	2.5378879409064128e-25
ENSG00000065911	MTHFD2	0.6762602007241858	2.7896446268955147e-24	0.904	0.726	5.688364358702644e-20
ENSG00000143753	DEGS1	0.6759353281952223	6.242232888285691e-29	0.781	0.452	1.2728537082503353e-24
ENSG00000178719	GRINA	0.6757644647918737	2.4335999842746376e-23	0.741	0.465	4.962353727934413e-19
ENSG00000063854	HAGH	0.6751041502620723	1.2544285400924878e-23	0.873	0.687	2.557905236102592e-19
ENSG00000106245	BUD31	0.6746498471977056	1.5292321932657447e-35	0.864	0.548	3.11825736528818e-31
ENSG00000148057	IDNK	0.6742027061756174	1.6495310480687709e-37	0.684	0.187	3.3635587601170306e-33
ENSG00000187840	EIF4EBP1	0.67306714535404355	8.630697202337639e-22	0.711	0.429	1.759885466528668e-17
ENSG00000160075	SSU72	0.671992438615491	7.334223277400595e-27	0.939	0.858	1.4955214684947553e-22
ENSG00000097033	SH3GLB1	0.6712362000039791	7.07185095016711e-27	0.939	0.829	1.4420211272485752e-22
ENSG00000113575	PPP2CA	0.670784766833564	3.628773854228485e-33	0.886	0.597	7.399432766157303e-29
ENSG00000114391	RPL24	0.669636197019575	1.4137885690467474e-35	0.996	0.99	2.8828562711432224e-31
ENSG00000232112	TMA7	0.6693595658284601	2.5852467205509747e-36	0.987	0.955	5.271576587875492e-32
ENSG00000115944	COX7A2L	0.6688756561076566	2.3186704316010918e-26	0.917	0.797	4.728000877077786e-22
ENSG00000162385	MAGOH	0.6685952396102934	2.9987941141267696e-29	0.855	0.555	6.114841078115896e-25
ENSG00000130779	CLIP1	0.6682812583897451	1.2125100279010645e-20	0.921	0.803	2.4724291978930607e-16
ENSG00000163636	PSMD6	0.6672109832332636	1.309335406826884e-25	0.86	0.648	2.6698658280606992e-21
ENSG00000115128	SF3B6	0.6650053629986514	9.509463397179487e-28	0.939	0.832	1.9390746813188693e-23
ENSG00000153147	SMARCA5	0.6618498816695997	3.7275614864252854e-24	0.886	0.697	7.6008706269698e-20
ENSG00000161970	RPL26	0.6617318082577084	1.5745238964780846e-27	0.982	0.968	3.210611677308462e-23
ENSG00000122705	CLTA	0.6616309377569383	5.363725686441816e-29	0.956	0.81	1.0937173047223507e-24
ENSG00000121774	KHDRBS1	0.6611950427431958	4.1958392622324967e-20	0.877	0.713	8.555735839618284e-16
ENSG00000136938	ANP32B	0.6605347359488378	5.002611311364372e-33	0.974	0.874	1.0200824725003091e-28
ENSG00000117298	ECE1	0.6604798036838538	2.7928739832401803e-25	0.754	0.435	5.694949339225051e-21
ENSG00000177917	ARL6IP6	0.6596371747622901	2.57339297154049e-33	0.728	0.294	5.247405608268213e-29
ENSG00000198818	SFT2D1	0.6593591131866514	1.5076226631125564e-23	0.908	0.761	3.0741933723528138e-19
ENSG00000087088	BAX	0.6552774219797979	9.523340329715783e-24	0.842	0.597	1.9419043266323453e-19
ENSG00000092820	EZR	0.6544245990057087	3.348876372946809e-18	0.974	0.929	6.828693812075839e-14
ENSG00000243147	MRPL33	0.6544139994394911	1.4873594159255373e-22	0.908	0.774	3.032874585013763e-18
ENSG00000177989	ODF3B	0.653830278679109	4.297094387440682e-27	0.807	0.5	8.762205165430294e-23
ENSG00000049759	NEDD4L	0.6537623028395136	3.329636060160162e-6	0.737	0.69	0.06789460890272586
ENSG00000233927	RPS28	0.6525233916119237	2.249004330968331e-34	0.996	0.987	4.585944731277524e-30
ENSG00000169564	PCBP1	0.6513553925141204	1.357166280832829e-23	0.952	0.874	2.7673977632462216e-19
ENSG00000106803	SEC61B	0.6511218569699344	5.089794015355925e-11	0.978	0.961	1.0378598976712268e-6
ENSG00000131871	SELENOS	0.6494422243822062	4.899263177050327e-7	0.969	0.961	0.00999008754432332
ENSG00000145365	TIFA	0.6488088748160217	1.697367805043801e-20	0.846	0.642	3.4611026912648147e-16
ENSG00000134294	SLC38A2	0.6482625156068851	2.8087762299611007e-19	0.943	0.816	5.7273756105136806e-15
ENSG00000054148	PHPT1	0.6481527323731333	6.38812288745117e-20	0.917	0.848	1.3026021379801681e-15
ENSG00000116489	CAPZA1	0.647550154862127	1.055001172030612e-25	0.961	0.894	2.151252889887621e-21
ENSG00000120265	PCMT1	0.6466686235599728	6.744214772141524e-26	0.912	0.784	1.3752128341873782e-21
ENSG00000152409	JMY	0.6462742357817424	5.900463576377199e-23	0.763	0.471	1.2031635278590747e-18
ENSG00000116754	SRSF11	0.6438835128441174	3.289814348628766e-27	0.956	0.835	6.708260438288916e-23
ENSG00000102401	ARMCX3	0.6432092252588058	1.0173301900049092e-9	0.829	0.784	2.0744379904390102e-5
ENSG00000007168	PAFAH1B1	0.6428086842192416	5.05509821511973e-25	0.908	0.771	1.0307850770450642e-20
ENSG00000116954	RRAGC	0.6423792893204394	8.641296542838529e-21	0.737	0.487	1.7620467780502044e-16
ENSG00000130725	UBE2M	0.6412064673915367	3.6405107336907045e-23	0.917	0.816	7.423365437068716e-19
ENSG00000239713	APOBEC3G	0.6408279491248975	1.9994176517149135e-21	0.851	0.671	4.07701253361188e-17
ENSG00000132185	FCRLA	0.6399067987018641	1.075694272028188e-19	0.64	0.342	2.1934481900926782e-15
ENSG00000079616	KIF22	0.6397753313924686	1.4260545265881068e-19	0.807	0.632	2.9078677851658084e-15
ENSG00000140105	WARS1	0.6384733842552583	1.897727597177647e-18	0.908	0.723	3.8696563434049403e-14
ENSG00000070669	ASNS	0.6380045070551346	2.6776761577005193e-22	0.829	0.587	5.460049453167129e-18
ENSG00000162645	GBP2	0.6362382646595152	2.2649691466521455e-22	0.851	0.606	4.6184985869383894e-18
ENSG00000119820	YIPF4	0.6360385645864671	7.022985928254951e-29	0.965	0.79	1.432057060630467e-24
ENSG00000111371	SLC38A1	0.634862276877832	5.908388897007873e-23	0.855	0.597	1.2047795799888754e-18
ENSG00000187118	CMC1	0.6342627191736017	3.4160493926292253e-25	0.833	0.59	6.965666316510254e-21
ENSG00000068028	RASSF1	0.6336492938755414	3.495589163350393e-27	0.667	0.29	7.127855862987786e-23
ENSG00000163466	ARPC2	0.6310561741344831	3.9363039858540366e-27	0.996	0.958	8.026517457554966e-23
ENSG00000100417	PMM1	0.6306324746628993	4.809433289495665e-34	0.671	0.216	9.80691542061061e-30
ENSG00000158234	FAIM	0.6290680114542517	1.8017891494478218e-29	0.728	0.348	3.6740282546390536e-25
ENSG00000198408	OGA	0.6281924416593362	1.1278639620365158e-19	0.846	0.661	2.299827404988659e-15
ENSG00000181350	LRRC75A	0.6278688077009615	1.3137749972078715e-25	0.943	0.761	2.6789185968065706e-21
ENSG00000183696	UPP1	0.6260543670876773	1.4779589937023502e-26	0.689	0.297	3.0137061840584625e-22
ENSG00000063177	RPL18	0.6259031295149877	2.10622170478919e-34	1	0.99	4.294796678235637e-30
ENSG00000143013	LMO4	0.6258991132480969	7.929912993171345e-21	0.886	0.681	1.616988558437569e-16
ENSG00000168894	RNF181	0.621556797209613	2.765023614952808e-20	0.908	0.771	5.638159653250271e-16
ENSG00000143742	SRP9	0.621059159629505	3.2455781397780696e-29	0.93	0.803	6.618058384821462e-25
ENSG00000140575	IQGAP1	0.6194489170298606	2.8912033936977174e-20	0.921	0.761	5.895452840089015e-16
ENSG00000196998	WDR45	0.6188842102100311	1.423477492295035e-23	0.829	0.616	2.902612954538806e-19
ENSG00000140319	SRP14	0.6187604086872343	2.1097059373257457e-30	0.991	0.981	4.3019013768009284e-26
ENSG00000086065	CHMP5	0.6185536901132078	6.773346766025218e-23	0.846	0.652	1.3811531390602022e-18
ENSG00000105640	RPL18A	0.6180812740448376	5.060913855449551e-22	0.991	0.952	1.0319709442647179e-17
ENSG00000173436	MICOS10	0.6168315412265002	4.498239668487198e-19	0.846	0.652	9.172360508012247e-15
ENSG00000225921	NOL7	0.6147885657859238	8.904021593651235e-21	0.952	0.871	1.8156190431614234e-16
ENSG00000181467	RAP2B	0.6145221497645001	2.057819560711805e-24	0.737	0.406	4.196099866247442e-20
ENSG00000090861	AARS1	0.6141096542544819	5.195782414212809e-20	0.842	0.674	1.059471992082134e-15
ENSG00000067900	ROCK1	0.6129697114390928	4.328584331645904e-20	0.842	0.661	8.826416310659162e-16
ENSG00000113407	TARS1	0.6119872371182762	9.316526107767373e-21	0.86	0.723	1.899732838634845e-16
ENSG00000090013	BLVRB	0.6111782407993441	2.0855909974672227e-15	0.855	0.729	4.252728602935414e-11
ENSG00000143384	MCL1	0.6108959415529993	4.220030870195325e-18	0.912	0.835	8.605064947415287e-14
ENSG00000146416	AIG1	0.6108088300129096	3.206001221192068e-20	0.877	0.748	6.537357090132747e-16
ENSG00000154582	ELOC	0.6091801639799348	1.5900026251787564e-25	0.961	0.877	3.242174353002002e-21
ENSG00000137409	MTCH1	0.6084930968944123	1.09482346477357e-25	0.833	0.555	2.2324545270197868e-21
ENSG00000179750	APOBEC3B	0.6084630601884379	4.523009564288932e-29	0.588	0.177	9.22286880254156e-25
ENSG00000113558	SKP1	0.608436569285292	2.321462841195858e-30	0.987	0.958	4.733694879482474e-26
ENSG00000160446	ZDHHC12	0.6079481067580673	2.566191334990201e-28	0.855	0.6	5.232720751178518e-24
ENSG00000214530	STARD10	0.6074806899321812	6.2641586107897285e-25	0.789	0.487	1.2773245823261335e-20
ENSG00000143947	RPS27A	0.6072557596145431	1.3175674969492916e-36	1	0.994	2.6866518830293004e-32
ENSG00000024862	CCDC28A	0.6066624678123014	6.818458817130978e-29	0.825	0.494	1.3903519374011778e-24
ENSG00000160888	IER2	0.6065990335369345	1.5203797265445817e-16	0.68	0.448	3.1002063003970564e-12
ENSG00000168374	ARF4	0.6056285138340269	1.3048522606177482e-8	0.943	0.839	2.6607242446256504e-4
ENSG00000168884	TNIP2	0.6052855975630507	7.616258263426977e-22	0.667	0.332	1.553031222495395e-17
ENSG00000084733	RAB10	0.6045539070800703	5.782938446269217e-28	0.89	0.719	1.179198978578756e-23
ENSG00000073331	ALPK1	0.6044684929178757	1.6028433901337618e-25	0.645	0.287	3.268357956821754e-21
ENSG00000160213	CSTB	0.6043777679727307	1.0256770210879699e-41	0.982	0.945	2.0914580137004794e-37
ENSG00000176407	KCMF1	0.6032346031289744	1.5901716556945552e-25	0.868	0.681	3.2425190231267675e-21
ENSG00000164104	HMGB2	0.6026014601988698	3.278413519513121e-29	0.785	0.41	6.685013007639205e-25
ENSG00000102531	FNDC3A	0.6020823007745932	9.889754117257403e-11	0.873	0.806	2.016619762049957e-6
ENSG00000109390	NDUFC1	0.6017842070814083	1.1352450317211363e-24	0.952	0.839	2.314878144182569e-20
ENSG00000138685	FGF2	0.601713229781516	7.498089673490471e-20	0.596	0.268	1.528935465321442e-15
ENSG00000065135	GNAI3	0.6004678752876365	6.2282117538117665e-25	0.825	0.587	1.2699946587197573e-20
ENSG00000128534	LSM8	0.6004155694962953	1.2286031962265189e-23	0.912	0.816	2.505244777425495e-19
ENSG00000144224	UBXN4	0.5997091301095734	6.113690309586309e-21	0.982	0.955	1.2466425910277442e-16
ENSG00000182208	MOB2	0.5994056778794465	5.049664713064721e-30	0.693	0.287	1.0296771316410272e-25
ENSG00000176973	FAM89B	0.5979062690666375	2.2373460576899186e-20	0.768	0.545	4.562172346235513e-16
ENSG00000143612	C1orf43	0.5972892674594616	6.1362840239402904e-21	0.873	0.777	1.2512496753216646e-16
ENSG00000102144	PGK1	0.5968011771616113	1.5746324386252591e-21	0.939	0.868	3.210833005600766e-17
ENSG00000143977	SNRPG	0.5957311438552961	8.302548748491754e-24	0.943	0.845	1.6929727153049536e-19
ENSG00000137500	CCDC90B	0.5955076734042749	3.5840828812036976e-25	0.895	0.713	7.30830340306246e-21
ENSG00000196843	ARID5A	0.5948395555392723	5.2512260994869954e-17	0.746	0.481	1.0707775139463931e-12
ENSG00000111481	COPZ1	0.5944110234662436	4.630462346766085e-20	0.855	0.71	9.441975771290724e-16
ENSG00000184575	XPOT	0.5935993751199035	1.0068267537109106e-27	0.789	0.471	2.0530204334919178e-23
ENSG00000198938	MT-CO3	0.59290830408918	1.1340403114743368e-24	1	1	2.3124215991273202e-20
ENSG00000135069	PSAT1	0.5928689504919509	4.6368901625145444e-17	0.846	0.61	9.455082730383407e-13
ENSG00000109736	MFSD10	0.5927471451645917	7.948049079509115e-24	0.724	0.406	1.6206866878027038e-19
ENSG00000068305	MEF2A	0.5925669743730861	2.5131170925165453e-18	0.785	0.542	5.124497063350488e-14
ENSG00000137776	SLTM	0.591173616472978	8.587439250198698e-20	0.882	0.748	1.7510647375080164e-15
ENSG00000089009	RPL6	0.588989991875176	5.652781531652983e-35	0.996	0.977	1.1526586821193596e-30
ENSG00000196072	BLOC1S2	0.5888967896444237	6.531553112585044e-27	0.851	0.577	1.3318489951872165e-22
ENSG00000110696	C11orf58	0.5885356287899799	7.002255715307053e-24	0.965	0.9	1.4278299629082611e-19
ENSG00000196352	CD55	0.5882297590111991	1.4243100239188557e-23	0.785	0.477	2.9043105697729387e-19
ENSG00000126934	MAP2K2	0.5879851578703491	2.743797332457112e-21	0.886	0.794	5.594877140613297e-17
ENSG00000186001	LRCH3	0.5871827946535872	2.290433785787483e-12	0.746	0.655	4.6704235325992566e-8
ENSG00000170445	HARS1	0.5868366357459437	5.477833093483005e-22	0.868	0.671	1.1169849460921194e-17
ENSG00000149100	EIF3M	0.5867717218445101	3.8022754913414115e-22	0.864	0.697	7.753219954394272e-18
ENSG00000172531	PPP1CA	0.5865366430282799	7.21525925249971e-24	0.912	0.777	1.4712635141772159e-19
ENSG00000134684	YARS1	0.586287839841904	3.8567800014127006e-21	0.803	0.574	7.864360100880638e-17
ENSG00000117362	APH1A	0.5852954132955643	9.814027395306404e-23	0.803	0.571	2.0011783261769288e-18
ENSG00000164985	PSIP1	0.5851647182823311	2.6599890888903708e-21	0.838	0.606	5.423983751156355e-17
ENSG00000119335	SET	0.5849068982741525	1.353986993185056e-19	1	0.958	2.760914877803648e-15
ENSG00000117758	STX12	0.5841956439352347	2.209042156167974e-20	0.667	0.368	4.504457860642115e-16
ENSG00000105993	DNAJB6	0.5836389533725093	6.765528569907562e-25	0.908	0.784	1.379558930689851e-20
ENSG00000100387	RBX1	0.5824940992186762	6.796381239197872e-23	0.925	0.794	1.385850098484838e-18
ENSG00000133878	DUSP26	0.5820765399231288	1.3551067804012322e-24	0.57	0.206	2.7631982359161524e-20
ENSG00000164548	TRA2A	0.5819551746649007	1.5407275311233604e-18	0.825	0.629	3.141697508713644e-14
ENSG00000205352	PRR13	0.5819067275769911	9.272551076167807e-24	0.904	0.732	1.8907658899413776e-19
ENSG00000186591	UBE2H	0.5814511519464851	3.8465238082771235e-10	0.82	0.742	7.843446697457882e-6
ENSG00000242372	EIF6	0.5801815920156248	2.7549685049439263e-22	0.711	0.413	5.61765627843116e-18
ENSG00000123091	RNF11	0.5800970387484812	5.441551038451068e-31	0.763	0.387	1.1095866722505573e-26
ENSG00000147604	RPL7	0.5795518013082599	2.712531430188151e-24	0.939	0.839	5.531122839296658e-20
ENSG00000132463	GRSF1	0.5789468351546453	2.0110292843890445e-25	0.781	0.487	4.100689813797701e-21
ENSG00000172757	CFL1	0.5783602725901444	3.5856232144113575e-16	0.956	0.939	7.3114442965062e-12
ENSG00000185043	CIB1	0.5781403741577027	2.718584069128593e-19	0.82	0.658	5.5434647753601145e-15
ENSG00000143353	LYPLAL1	0.5775643264176917	1.8039568998008108e-21	0.667	0.368	3.678448514383833e-17
ENSG00000137309	HMGA1	0.5769217125010123	9.360538368432271e-13	0.496	0.252	1.9087073787070245e-8
ENSG00000108298	RPL19	0.5761724335177059	6.08203621894488e-34	0.996	0.99	1.2401880054050505e-29
ENSG00000065883	CDK13	0.5758540984754824	4.4139931048700127e-17	0.833	0.713	9.000573340140443e-13
ENSG00000177565	TBL1XR1	0.5754541740097234	3.5746469975114596e-17	0.794	0.61	7.289062692625617e-13
ENSG00000164713	BRI3	0.5751120496141175	4.9234968372729094e-27	0.934	0.852	1.0039502400883189e-22
ENSG00000093010	COMT	0.5741978307699748	1.423450544577023e-19	0.794	0.606	2.9025580054470076e-15
ENSG00000183726	TMEM50A	0.5739753203332647	5.0046314743270534e-23	0.982	0.939	1.0204944039300294e-18
ENSG00000101166	PRELID3B	0.5728799738058976	2.8429100520922773e-23	0.82	0.574	5.796977887221363e-19
ENSG00000099246	RAB18	0.5725442640405884	2.609205806834646e-27	0.855	0.571	5.320431560716527e-23
ENSG00000198840	MT-ND3	0.5720748566031473	1.8482158385519818e-19	1	1	3.768696916391346e-15
ENSG00000241685	ARPC1A	0.5711208598271954	6.703798074018321e-22	0.899	0.774	1.366971465273076e-17
ENSG00000127922	SEM1	0.5706552288619631	8.72498094735143e-21	0.961	0.9	1.77911086497443e-16
ENSG00000023572	GLRX2	0.5701244649831654	4.020978497002484e-18	0.794	0.623	8.199177253237766e-14
ENSG00000143862	ARL8A	0.5693453469660756	2.476146225187744e-26	0.724	0.371	5.049109767780329e-22
ENSG00000101266	CSNK2A1	0.5693024666265132	1.933525575197503e-12	0.825	0.765	3.9426520003852285e-8
ENSG00000167543	TP53I13	0.5688102133490085	8.506618305102405e-22	0.75	0.503	1.7345845385934313e-17
ENSG00000105281	SLC1A5	0.5687770799545064	4.161928126816839e-18	0.763	0.51	8.486587643392216e-14
ENSG00000104131	EIF3J	0.5680237636314449	2.779270685074965e-14	0.917	0.832	5.667210853936361e-10
ENSG00000116747	RO60	0.5671890045721484	3.5387413433483475e-17	0.86	0.729	7.215847473221616e-13
ENSG00000164615	CAMLG	0.5669564608627928	1.3184370054033167e-23	0.873	0.671	2.688424897717903e-19
ENSG00000116473	RAP1A	0.5666357023552188	9.425536484007723e-25	0.82	0.539	1.9219611444540147e-20
ENSG00000079332	SAR1A	0.5662380390070878	1.096840484509336e-19	0.908	0.758	2.236567431962987e-15
ENSG00000172239	PAIP1	0.5659442833864636	9.852278935270961e-23	0.825	0.619	2.0089781976911015e-18
ENSG00000131475	VPS25	0.5653672401081408	1.0154951365755891e-22	0.662	0.365	2.0706961329912837e-18
ENSG00000091164	TXNL1	0.5639614178194701	1.3576086391324023e-19	0.925	0.897	2.7682997760548814e-15
ENSG00000129083	COPB1	0.5634695651704227	3.4072444234497314e-16	0.882	0.748	6.947712103856347e-12
ENSG00000147889	CDKN2A	0.5632630324296434	6.763836715681582e-17	0.724	0.494	1.3792139446946316e-12
ENSG00000125868	DSTN	0.5620790522358843	2.1381227485460933e-11	0.904	0.842	4.359846096560339e-7
ENSG00000116459	ATP5PB	0.5618046670010226	2.6775728888050174e-17	0.851	0.745	5.459838877562311e-13
ENSG00000230989	HSBP1	0.5616481913483017	7.950026834372323e-21	0.904	0.761	1.6210899717968603e-16
ENSG00000255302	EID1	0.5605205453233499	9.063601510734284e-17	0.904	0.835	1.8481589840538277e-12
ENSG00000171135	JAGN1	0.560363822905243	1.2238385466003959e-26	0.763	0.403	2.495529180372867e-22
ENSG00000115129	TP53I3	0.5603258488881556	5.636085127446023e-29	0.566	0.148	1.1492541183375186e-24
ENSG00000011198	ABHD5	0.5579420004385736	1.6971403250638092e-12	0.544	0.3	3.4606388368376134e-8
ENSG00000114209	PDCD10	0.5579140126624594	3.5225502353906087e-20	0.803	0.587	7.18283218498499e-16
ENSG00000131469	RPL27	0.5578146238978974	4.198473037897249e-27	1	0.961	8.56110637157628e-23
ENSG00000120709	FAM53C	0.557327351498243	1.1689117453720344e-21	0.618	0.287	2.3835279399881156e-17
ENSG00000105193	RPS16	0.556841555471232	9.930110472076423e-31	1	0.987	2.0248488263611035e-26
ENSG00000163683	SMIM14	0.5560761713983553	6.044484168192307e-11	0.794	0.671	1.2325307667360933e-6
ENSG00000173915	ATP5MD	0.5525753604222146	4.21821791922498e-24	0.982	0.948	8.601368159091657e-20
ENSG00000109321	AREG	0.5506436150141877	5.409034402831541e-15	0.465	0.174	1.1029562050813794e-10
ENSG00000120805	ARL1	0.5504294787542738	2.2476162420273225e-8	0.798	0.784	4.583114279117913e-4
ENSG00000123395	ATG101	0.5496987702060321	5.0754762422911286e-23	0.768	0.468	1.034940360565584e-18
ENSG00000077150	NFKB2	0.5495673609195338	7.258946879260893e-14	0.693	0.503	1.4801718581500888e-9
ENSG00000159593	NAE1	0.5486858113806512	2.893684659303129e-21	0.789	0.542	5.90051238878501e-17
ENSG00000074201	CLNS1A	0.548029719188337	3.5904772592894167e-23	0.737	0.439	7.32134217941705e-19
ENSG00000143106	PSMA5	0.5478986754534738	4.66810296704728e-18	0.921	0.823	9.518728760106109e-14
ENSG00000254709	IGLL5	0.547517847530282	9.009848831416982e-20	0.829	0.784	1.8371982752142367e-15
ENSG00000165644	COMTD1	0.5473394427555347	1.3694781690450456e-13	0.711	0.539	2.7925029344997526e-9
ENSG00000163029	SMC6	0.5468567386409435	2.2342297849331203e-18	0.645	0.387	4.5558179544571253e-14
ENSG00000163719	MTMR14	0.5467480723402899	5.612719433448934e-20	0.649	0.355	1.144489619674572e-15
ENSG00000044574	HSPA5	0.5465665292817468	0.1790538629318995	0.952	0.955	1
ENSG00000182196	ARL6IP4	0.5463854082512052	3.7246166751776904e-20	0.93	0.894	7.594865862354829e-16
ENSG00000117614	SYF2	0.5461338924648566	5.3059578538386774e-24	0.917	0.823	1.0819378659762447e-19
ENSG00000112715	VEGFA	0.5461285099203363	2.20341108764632e-18	0.684	0.384	4.492975548819612e-14
ENSG00000168710	AHCYL1	0.5449254964988035	1.5562926329337374e-21	0.776	0.481	3.173436307815184e-17
ENSG00000186577	SMIM29	0.5448103849852333	4.349599109505431e-17	0.693	0.455	8.869267544192525e-13
ENSG00000186104	CYP2R1	0.5447932725013367	4.6218699382146074e-18	0.816	0.655	9.424454991013406e-14
ENSG00000122406	RPL5	0.5447821719257204	2.949081101110854e-31	1	0.99	6.0134712732751424e-27
ENSG00000166595	CIAO2B	0.5439641737353385	9.794016591808055e-18	0.943	0.852	1.9970979232355805e-13
ENSG00000174738	NR1D2	0.5438332399456716	1.4715037676513416e-24	0.724	0.335	3.0005433326178505e-20
ENSG00000182093	GET1	0.5431653808302216	1.0612297681781338e-21	0.654	0.365	2.1639536202920327e-17
ENSG00000123908	AGO2	0.5430816587459568	4.8761016918739833e-17	0.746	0.481	9.94285895990024e-13
ENSG00000128789	PSMG2	0.5429325845186699	6.702172488763219e-24	0.829	0.619	1.366639992183708e-19
ENSG00000197894	ADH5	0.5428959390950013	4.532519995238712e-24	0.811	0.568	9.242261522291258e-20
ENSG00000125870	SNRPB2	0.5428620115239966	1.709910118308798e-23	0.939	0.784	3.48667772224347e-19
ENSG00000137154	RPS6	0.542710718301179	2.538433734531697e-29	0.996	0.987	5.176120228083584e-25
ENSG00000117133	RPF1	0.5426223101728996	1.1478080281102192e-21	0.724	0.403	2.340495350119548e-17
ENSG00000110801	PSMD9	0.542583206736393	2.1122732008047266e-22	0.768	0.481	4.307136283760918e-18
ENSG00000115649	CNPPD1	0.5413416006718369	5.057017191001992e-20	0.864	0.674	1.0311763754172163e-15
ENSG00000159069	FBXW5	0.5413334244153593	2.8483379435546247e-24	0.873	0.642	5.808045900702235e-20
ENSG00000135334	AKIRIN2	0.5407737267277535	1.0178775191405819e-17	0.702	0.445	2.0755540492795606e-13
ENSG00000176101	SSNA1	0.5392309111081315	8.345702381405518e-19	0.86	0.687	1.7017721725923992e-14
ENSG00000174917	MICOS13	0.5391279158621154	2.795613568241852e-19	0.943	0.884	5.70053562700196e-15
ENSG00000076043	REXO2	0.5381171973458454	4.4579164672049116e-17	0.908	0.832	9.090137468277535e-13
ENSG00000046651	OFD1	0.5378047778157685	7.887748024797617e-20	0.768	0.481	1.608390699736482e-15
ENSG00000179091	CYC1	0.5364642229419457	1.7408269776159583e-16	0.833	0.755	3.5497202900567007e-12
ENSG00000161960	EIF4A1	0.5359729967421023	1.8274311541936536e-18	0.667	0.374	3.7263148665162793e-14
ENSG00000173153	ESRRA	0.5358933638809695	5.0013815163590067e-29	0.632	0.223	1.0198317050007651e-24
ENSG00000164136	IL15	0.5347886561577795	1.0044435451723155e-21	0.614	0.265	2.0481608329608685e-17
ENSG00000131051	RBM39	0.5338773868735496	1.4318756195585142e-16	0.965	0.903	2.9197375758417666e-12
ENSG00000115977	AAK1	0.533360531863798	6.340290255428723e-20	0.868	0.697	1.292848585984471e-15
ENSG00000149187	CELF1	0.533338389237525	2.5290889903106956e-18	0.741	0.481	5.1570653601425393e-14
ENSG00000154001	PPP2R5E	0.5324108052144669	1.3266627758392292e-21	0.789	0.5	2.7051980662137724e-17
ENSG00000106028	SSBP1	0.5323372487838391	6.037904570213529e-23	0.842	0.6	1.2311891209122406e-18
ENSG00000168002	POLR2G	0.5322422407596539	3.411734796972042e-25	0.715	0.384	6.95686842450569e-21
ENSG00000158406	H4C8	0.5319553821663545	2.249491603601291e-17	0.452	0.161	4.586938328903393e-13
ENSG00000163875	MEAF6	0.5319040823040736	2.5889109951440885e-25	0.82	0.545	5.279048410198311e-21
ENSG00000133112	TPT1	0.5302986473016258	8.986411642144234e-27	1	0.997	1.8324191979496307e-22
ENSG00000054116	TRAPPC3	0.529714755564953	4.631140823951709e-17	0.838	0.748	9.44335925411993e-13
ENSG00000197756	RPL37A	0.5294201312046192	6.800215529722027e-32	1	0.994	1.3866319486656186e-27
ENSG00000099341	PSMD8	0.5292964960307556	2.318655817738839e-20	0.965	0.923	4.727971077951266e-16
ENSG00000164587	RPS14	0.5292796607165826	2.1390016760581655e-28	1	0.99	4.3616383176502056e-24
ENSG00000170759	KIF5B	0.52780591863349	7.05123915131156e-18	0.882	0.745	1.4378181753439403e-13
ENSG00000148484	RSU1	0.5276623890810641	5.802455165147175e-21	0.715	0.416	1.1831786327251604e-16
ENSG00000145247	OCIAD2	0.5270301280953881	1.4468407453302144e-18	0.803	0.619	2.95025296380284e-14
ENSG00000131759	RARA	0.5270275815247016	3.4773297590203856e-19	0.482	0.161	7.090623111618468e-15
ENSG00000115216	NRBP1	0.526715005091562	1.724814644520432e-15	0.763	0.565	3.517069541641613e-11
ENSG00000182952	HMGN4	0.5265776983357079	5.456561340118933e-18	0.825	0.623	1.1126474228636516e-13
ENSG00000108055	SMC3	0.5232405925030195	1.4772069495088232e-17	0.838	0.697	3.0121726907434415e-13
ENSG00000134330	IAH1	0.5229426158806509	1.4273006153959258e-18	0.724	0.481	2.910408684853832e-14
ENSG00000136051	WASHC4	0.5223631272061873	3.1708060989969663e-22	0.781	0.484	6.465590716464714e-18
ENSG00000156508	EEF1A1	0.5221132389704071	2.8916797727302345e-17	1	1	5.896424224574221e-13
ENSG00000180098	TRNAU1AP	0.5218667939707513	1.2753377747101215e-20	0.728	0.458	2.600541256411409e-16
ENSG00000186432	KPNA4	0.5217650591481169	1.169273769434049e-16	0.842	0.671	2.3842661432529694e-12
ENSG00000103769	RAB11A	0.5209697858470563	9.930595094247526e-24	0.789	0.513	2.024947645668013e-19
ENSG00000156482	RPL30	0.5209271384170036	1.1565620116057707e-32	1	0.99	2.358345597865327e-28
ENSG00000144848	ATG3	0.5207050068047978	5.17119282593477e-15	0.86	0.723	1.054457929136359e-10
ENSG00000102409	BEX4	0.5197897554112854	1.0053193440691107e-28	0.61	0.19	2.0499466744913234e-24
ENSG00000175110	MRPS22	0.519753448803643	2.2656217116724462e-22	0.746	0.439	4.6198292322712855e-18
ENSG00000155961	RAB39B	0.5197240116357651	1.6546337860547874e-31	0.592	0.148	3.373963753144317e-27
ENSG00000101558	VAPA	0.5190825363717823	3.158011057567579e-20	0.921	0.787	6.439500347486051e-16
ENSG00000133872	SARAF	0.5190605275062232	1.6393127299344657e-17	0.991	0.965	3.342722587609369e-13
ENSG00000101557	USP14	0.5188349606878726	1.615092795411159e-13	0.864	0.768	3.293335719122894e-9
ENSG00000129625	REEP5	0.518538409273432	8.888919212608488e-15	0.974	0.9	1.8125395166429968e-10
ENSG00000196975	ANXA4	0.5171626964640625	5.254249470462707e-20	0.776	0.5	1.0713940095220506e-15
ENSG00000165806	CASP7	0.5171242797460194	5.5361227705388904e-21	0.588	0.248	1.128870794140585e-16
ENSG00000104695	PPP2CB	0.516910640591566	7.623128444911249e-21	0.732	0.471	1.5544321212018527e-16
ENSG00000256060	TRAPPC2B	0.5159530889712725	9.734138592104533e-23	0.539	0.19	1.9848882003160353e-18
ENSG00000014216	CAPN1	0.5159257920734133	8.640059127426955e-19	0.64	0.358	1.7617944566736303e-14
ENSG00000119950	MXI1	0.5155441396542789	8.494605916208079e-14	0.829	0.713	1.7321350923739894e-9
ENSG00000166471	TMEM41B	0.5142149387660376	6.054095372021914e-16	0.768	0.597	1.2344905873089885e-11
ENSG00000112110	MRPL18	0.5126165021238467	7.401422258871679e-19	0.842	0.694	1.509224012806524e-14
ENSG00000155876	RRAGA	0.5125107057683435	2.905428498971686e-23	0.754	0.461	5.924459252253165e-19
ENSG00000129515	SNX6	0.5104852901622225	1.9352775393625256e-21	0.763	0.455	3.946224430514126e-17
ENSG00000108654	DDX5	0.5104197271987077	1.2792574661661979e-14	0.978	0.965	2.608533899259494e-10
ENSG00000167797	CDK2AP2	0.5102727214363351	0.003629582166162751	0.711	0.777	1
ENSG00000108344	PSMD3	0.5098806062082002	1.2951134369638834e-16	0.833	0.687	2.6408658093130547e-12
ENSG00000145592	RPL37	0.5085827501215712	1.6672886162224573e-29	1	0.984	3.399768217339213e-25
ENSG00000081870	HSPB11	0.5085098943662036	2.2672816207746134e-17	0.833	0.684	4.623213952921514e-13
ENSG00000119729	RHOQ	0.5084701725052558	5.302883518923789e-12	0.711	0.552	1.0813109783437498e-7
ENSG00000143549	TPM3	0.5079676174910801	1.5250916367180758e-14	0.943	0.858	3.1098143564318284e-10
ENSG00000119396	RAB14	0.5070030020065501	2.321641194294612e-18	0.833	0.619	4.734058559286144e-14
ENSG00000138172	CALHM2	0.5067083229532907	4.184671994009609e-23	0.583	0.242	8.532964662984994e-19
ENSG00000198712	MT-CO2	0.5065083487884063	3.285271249927282e-21	1	1	6.69899660572672e-17
ENSG00000166848	TERF2IP	0.5064570246562801	1.3874473174693882e-15	0.886	0.797	2.8291438250518295e-11
ENSG00000173545	ZNF622	0.5063684264015436	1.3598231964502183e-15	0.728	0.497	2.77281547988164e-11
ENSG00000135241	PNPLA8	0.5061836608498377	4.062387905911656e-17	0.754	0.539	8.283615178944458e-13
ENSG00000143418	CERS2	0.5060033085067444	1.8995253523758e-20	0.816	0.565	3.8733221460294937e-16
ENSG00000137547	MRPL15	0.5051287559362584	7.286510193522312e-21	0.741	0.484	1.4857922935611347e-16
ENSG00000175416	CLTB	0.5030301483846841	3.914551781058189e-15	0.86	0.739	7.982162536755754e-11
ENSG00000075856	SART3	0.5029923804589753	2.2242051345124642e-20	0.781	0.468	4.535376689784366e-16
ENSG00000115685	PPP1R7	0.5029866225201909	1.8402220495623855e-19	0.838	0.665	3.75239678126266e-15
ENSG00000165169	DYNLT3	0.5019400815000494	1.9274633428481325e-13	0.737	0.584	3.9302905024016265e-9
ENSG00000099804	CDC34	0.5008864245336706	1.1224323049887855e-20	0.68	0.374	2.2887517131026327e-16
ENSG00000111639	MRPL51	0.5004232685936929	6.229241436671279e-17	0.943	0.906	1.2702046213516406e-12
ENSG00000159352	PSMD4	0.5000806469058897	2.9752725660395367e-15	0.899	0.816	6.06687828941122e-11
ENSG00000196182	STK40	0.49984467639798036	6.822098526219784e-15	0.526	0.287	1.391094110481476e-10
ENSG00000114125	RNF7	0.4998332299815609	6.131619185376881e-16	0.89	0.765	1.2502984680901997e-11
ENSG00000131236	CAP1	0.49970048979695636	1.693469341684429e-22	0.908	0.681	3.453153334628719e-18
ENSG00000174444	RPL4	0.49917729150945767	6.438139704192903e-19	0.978	0.942	1.3128010670819748e-14
ENSG00000154719	MRPL39	0.49781770460203667	1.2199176595324999e-27	0.649	0.252	2.4875340995527205e-23
ENSG00000066654	THUMPD1	0.497699913584992	5.868753166482284e-9	0.715	0.623	1.1966974581774024e-4
ENSG00000141030	COPS3	0.4975258456927095	3.734945080076531e-17	0.724	0.51	7.615926512784054e-13
ENSG00000111142	METAP2	0.49668391074197915	1.7853379095977792e-14	0.82	0.661	3.6404825314608314e-10
ENSG00000116863	ADPRS	0.49643775117428535	8.268944582805546e-22	0.561	0.216	1.686120489879879e-17
ENSG00000141741	MIEN1	0.49490669677400423	5.580672108506817e-13	0.776	0.69	1.137954849645625e-8
ENSG00000127125	PPCS	0.49353616871873973	2.3288832720793325e-21	0.833	0.568	4.7488258800969667e-17
ENSG00000124570	SERPINB6	0.49324672567737005	1.0173754180783776e-14	0.781	0.6	2.07453021500362e-10
ENSG00000168447	SCNN1B	0.4930966135416124	3.171760428952917e-14	0.715	0.545	6.467536690677892e-10
ENSG00000005059	MCUB	0.49247509022477126	1.834660182933396e-17	0.662	0.374	3.741055579019488e-13
ENSG00000173674	EIF1AX	0.4923101488909305	2.6505933042570326e-14	0.912	0.877	5.404824806710515e-10
ENSG00000146278	PNRC1	0.4922061751996738	1.627590809266548e-17	0.952	0.923	3.3188204191754176e-13
ENSG00000176731	RBIS	0.4920796935325553	5.359070622370641e-18	0.939	0.848	1.0927680906075975e-13
ENSG00000128165	ADM2	0.4920754289018617	2.8529516156309445e-21	0.553	0.213	5.817453639433058e-17
ENSG00000132432	SEC61G	0.49173169071778977	0.0033787576485857207	0.961	0.939	1
ENSG00000083799	CYLD	0.4913362856639901	1.1902983414681857e-15	0.873	0.71	2.4271373480877774e-11
ENSG00000108840	HDAC5	0.490890726247148	1.1672857303516517e-14	0.658	0.41	2.380212332760053e-10
ENSG00000184216	IRAK1	0.4901450885308434	5.182704483852582e-16	0.829	0.69	1.05680527130238e-11
ENSG00000169976	SF3B5	0.4893061540496575	1.7208337874470134e-8	0.908	0.835	3.508952175983205e-4
ENSG00000141127	PRPSAP2	0.4892734763630168	1.2093701374516401e-8	0.592	0.432	2.4660266472776394e-4
ENSG00000082153	BZW1	0.4891180349931499	7.947845541036148e-16	0.811	0.661	1.620645184272681e-11
ENSG00000197872	CYRIA	0.48905665925776415	3.3332924211662955e-15	0.579	0.306	6.796916576000193e-11
ENSG00000011243	AKAP8L	0.4883306507850781	2.900350954404825e-17	0.601	0.3	5.914105631126879e-13
ENSG00000135926	TMBIM1	0.48765670440561715	3.763308213892766e-23	0.693	0.326	7.673761778948739e-19
ENSG00000015475	BID	0.48754733470137457	9.17215985159224e-16	0.789	0.587	1.8702951153381737e-11
ENSG00000089157	RPLP0	0.48720241716701107	5.305687626007074e-17	0.987	0.955	1.0818827638191025e-12
ENSG00000054118	THRAP3	0.4865747997353709	8.540970251722386e-14	0.904	0.806	1.7415892440287117e-9
ENSG00000161203	AP2M1	0.48625151649625664	1.1446513007688377e-13	0.807	0.684	2.334058467397737e-9
ENSG00000152082	MZT2B	0.4861035443044188	5.2256275856638704e-20	0.939	0.865	1.0655577209927198e-15
ENSG00000108107	RPL28	0.48546982451005727	1.0564404459927986e-30	1	0.997	2.1541877134239155e-26
ENSG00000143575	HAX1	0.48494166724536725	4.720386416633811e-11	0.943	0.894	9.625339942158004e-7
ENSG00000175130	MARCKSL1	0.4837618378379278	1.2974050438395706e-9	0.614	0.432	2.6455386248932682e-5
ENSG00000107020	PLGRKT	0.48360558511868335	7.97090686347681e-15	0.627	0.374	1.6253476185315564e-10
ENSG00000171148	TADA3	0.48354477269156004	6.776911426052228e-19	0.697	0.397	1.3818800088863096e-14
ENSG00000185658	BRWD1	0.4829210078414166	6.082934034470495e-10	0.645	0.494	1.2403710789688786e-5
ENSG00000168066	SF1	0.48284271556725133	2.4407378542262027e-15	0.82	0.655	4.97690855855265e-11
ENSG00000186395	KRT10	0.4823649876819234	4.331341879428982e-18	0.943	0.887	8.832039226343638e-14
ENSG00000185787	MORF4L1	0.4808350246416637	3.540370173635523e-18	0.912	0.819	7.219168821060195e-14
ENSG00000082515	MRPL22	0.48017973397270775	5.282723623115026e-16	0.763	0.597	1.077200173989385e-11
ENSG00000141551	CSNK1D	0.47965168754984344	1.0448798173304373e-19	0.662	0.365	2.1306144355184947e-15
ENSG00000124214	STAU1	0.47936465559706676	6.478270329525308e-16	0.838	0.69	1.3209841028935056e-11
ENSG00000115446	UNC50	0.4790173958085142	6.4509107034388e-16	0.794	0.648	1.3154052015382056e-11
ENSG00000198888	MT-ND1	0.47865303323569286	1.1028674195180437e-16	1	0.99	2.248856955139243e-12
ENSG00000147454	SLC25A37	0.4781000399381052	5.102669069124645e-18	0.596	0.274	1.0404852498852064e-13
ENSG00000140307	GTF2A2	0.4779093174921689	7.639715961289599e-16	0.912	0.771	1.5578144816665623e-11
ENSG00000112306	RPS12	0.47790656691488653	1.735479756733744e-31	1	0.997	3.538816771955777e-27
ENSG00000116752	BCAS2	0.47748248600048826	4.022736422228061e-18	0.825	0.645	8.202761838565239e-14
ENSG00000217555	CKLF	0.4772585276651756	3.461170351146297e-16	0.741	0.513	7.057672463022414e-12
ENSG00000130313	PGLS	0.47685864076986406	1.8335543149442347e-16	0.763	0.558	3.738800603602789e-12
ENSG00000186010	NDUFA13	0.47607844392790494	4.953165556713131e-16	0.719	0.535	1.0099999886693746e-11
ENSG00000080824	HSP90AA1	0.4758878336684136	2.075630977076522e-23	0.974	0.932	4.2324191253567364e-19
ENSG00000102871	TRADD	0.4758273840428302	1.5572977227933063e-15	0.829	0.661	3.1754857865478305e-11
ENSG00000169813	HNRNPF	0.4757700090899877	2.31628800317629e-17	0.873	0.761	4.723142867276773e-13
ENSG00000125753	VASP	0.47510947675620435	4.708161620168646e-15	0.667	0.41	9.600412359685885e-11
ENSG00000213523	SRA1	0.4750799108982338	1.590418861984393e-13	0.737	0.565	3.243023101472376e-9
ENSG00000176915	ANKLE2	0.47455097162413573	2.0437153243620973e-11	0.789	0.652	4.1673399179067526e-7
ENSG00000108639	SYNGR2	0.47447532490552824	8.712929323420403e-13	0.741	0.6	1.7766534183386544e-8
ENSG00000198954	KIFBP	0.47427692907834146	4.012711791556264e-15	0.654	0.39	8.182320614162379e-11
ENSG00000104047	DTWD1	0.4737999243208839	4.785134215096838e-11	0.746	0.616	9.757367178003963e-7
ENSG00000058272	PPP1R12A	0.4732975358224547	4.7825021407114535e-15	0.825	0.697	9.752000115124724e-11
ENSG00000123353	ORMDL2	0.4729712334743851	1.006771683430677e-13	0.838	0.719	2.0529081396834935e-9
ENSG00000023287	RB1CC1	0.47174425309187673	1.4616725731695565e-11	0.846	0.768	2.9804965439500425e-7
ENSG00000254087	LYN	0.4711292975241924	8.389388250286327e-18	0.715	0.471	1.710680158115885e-13
ENSG00000205302	SNX2	0.4710707348322558	7.568430337320087e-20	0.807	0.603	1.543278630082939e-15
ENSG00000196365	LONP1	0.4709988886860838	3.8135961909739867e-20	0.719	0.426	7.776303993015056e-16
ENSG00000155363	MOV10	0.4703746022829268	2.401632832456486e-23	0.557	0.184	4.897169508662021e-19
ENSG00000159377	PSMB4	0.47008228544286057	2.2100595103802058e-13	0.956	0.868	4.506532347616278e-9
ENSG00000127884	ECHS1	0.4698233617685916	5.683927151287883e-20	0.803	0.555	1.1590095854191123e-15
ENSG00000165629	ATP5F1C	0.46974589411252965	7.443183249668368e-16	0.89	0.784	1.5177394964398768e-11
ENSG00000162607	USP1	0.46910159446004757	3.693341048935917e-16	0.697	0.474	7.531091732885228e-12
ENSG00000111897	SERINC1	0.4690593890351987	4.034091467285154e-18	0.864	0.739	8.225915910941158e-14
ENSG00000136040	PLXNC1	0.4689018027702942	9.519768216909268e-18	0.654	0.352	1.9411759371099688e-13
ENSG00000132481	TRIM47	0.4684850163355103	6.371572767512254e-21	0.557	0.223	1.2992274030234238e-16
ENSG00000109917	ZPR1	0.4683295104301894	1.0094846013320598e-15	0.667	0.429	2.0584400505762032e-11
ENSG00000198034	RPS4X	0.4680941042667337	2.8959921643656774e-22	1	0.987	5.9052176223580525e-18
ENSG00000123545	NDUFAF4	0.46720856669542865	5.8906224711176816e-15	0.741	0.565	1.2011568280856064e-10
ENSG00000130332	LSM7	0.46688405798446597	9.471336626377054e-19	0.877	0.735	1.931300251484545e-14
ENSG00000158373	H2BC5	0.46687102396467717	1.2043899191728357e-20	0.443	0.11	2.455871484185329e-16
ENSG00000241553	ARPC4	0.46657419562541924	2.920487908312257e-22	0.82	0.513	5.955166893839523e-18
ENSG00000180448	ARHGAP45	0.4663794553438231	3.068462916665968e-20	0.61	0.271	6.256902733373575e-16
ENSG00000126261	UBA2	0.46404896534832035	7.840903225841337e-16	0.754	0.571	1.598838576781307e-11
ENSG00000149196	HIKESHI	0.4635643140684866	7.897094933256973e-16	0.754	0.574	1.6102966278404293e-11
ENSG00000136536	MARCHF7	0.46265919653287985	7.474908681709536e-15	0.675	0.461	1.5242086292873916e-10
ENSG00000157916	RER1	0.45966561364444014	2.2968068357767792e-15	0.917	0.835	4.68341881883243e-11
ENSG00000162191	UBXN1	0.4593854534562122	6.523844078050954e-14	0.842	0.706	1.33027704595537e-9
ENSG00000168028	RPSA	0.45912346658173986	5.2571438477969714e-17	0.969	0.945	1.0719842020042805e-12
ENSG00000134318	ROCK2	0.45878105776402023	6.024780483327535e-13	0.706	0.523	1.2285129883553177e-8
ENSG00000154945	ANKRD40	0.45850857192197675	1.4282419723936877e-14	0.64	0.406	2.9123282059079683e-10
ENSG00000186468	RPS23	0.45734311820901263	6.483698708330081e-25	1	0.994	1.3220910036155868e-20
ENSG00000179335	CLK3	0.45636265193193004	8.017199131246794e-18	0.689	0.413	1.634787074852534e-13
ENSG00000110108	TMEM109	0.4563606267693223	8.04348087656466e-11	0.592	0.429	1.6401461855403e-6
ENSG00000136709	WDR33	0.45630014170978317	7.30317548670689e-17	0.789	0.603	1.489190513494402e-12
ENSG00000115241	PPM1G	0.45599665537126466	3.603463632020672e-17	0.86	0.758	7.347822692053353e-13
ENSG00000169609	C15orf40	0.4556792959025098	8.405621594987823e-17	0.811	0.635	1.7139902994339672e-12
ENSG00000130429	ARPC1B	0.45546751137254005	1.2633335956037138e-15	0.846	0.706	2.576063534795533e-11
ENSG00000149313	AASDHPPT	0.45535784800372214	8.976168963870065e-12	0.671	0.539	1.830330613422745e-7
ENSG00000089220	PEBP1	0.45509696538034494	1.2994675331345367e-15	0.969	0.906	2.6497442468146337e-11
ENSG00000121350	PYROXD1	0.45497084726729775	7.804310661208199e-19	0.596	0.294	1.5913769869269638e-14
ENSG00000072849	DERL2	0.4546974655325675	2.2042160273322322e-10	0.855	0.765	4.4946169013331545e-6
ENSG00000147168	IL2RG	0.45378101981060004	2.2679781145418817e-10	0.939	0.913	4.624634173362351e-6
ENSG00000069943	PIGB	0.45373199938858355	4.1765660129477464e-17	0.522	0.226	8.51643575700175e-13
ENSG00000135018	UBQLN1	0.4522902362995471	1.0593721861883334e-14	0.741	0.542	2.1601658248566307e-10
ENSG00000160310	PRMT2	0.4521810213024348	6.090726484461661e-14	0.728	0.51	1.2419600374465773e-9
ENSG00000196517	SLC6A9	0.45194908613004076	5.366216825548429e-22	0.522	0.171	1.09422527289758e-17
ENSG00000265491	RNF115	0.4517092362731452	8.120824607443533e-13	0.811	0.687	1.655917345703811e-8
ENSG00000112335	SNX3	0.4516368701745459	1.7646634969826596e-15	0.917	0.832	3.598325336697341e-11
ENSG00000165029	ABCA1	0.4515829081542234	1.1815597747862797e-6	0.469	0.31	0.024093185367667032
ENSG00000065548	ZC3H15	0.4508026191226271	3.5890207902250604e-14	0.882	0.806	7.318372293347921e-10
ENSG00000123505	AMD1	0.44952159181292384	1.3907986185324054e-12	0.838	0.706	2.8359774630494276e-8
ENSG00000151327	FAM177A1	0.44935510617821306	5.500635036537365e-13	0.772	0.565	1.121634490300334e-8
ENSG00000132837	DMGDH	0.44905031739935636	2.6956951717090695e-23	0.504	0.148	5.496792024631964e-19
ENSG00000101849	TBL1X	0.4490162074342794	1.570761004970024e-13	0.57	0.335	3.202938765234376e-9
ENSG00000113384	GOLPH3	0.44867159554096087	7.114409622017204e-18	0.789	0.548	1.4506992660255282e-13
ENSG00000007520	TSR3	0.4479198632028214	9.30349817735745e-17	0.746	0.542	1.8970763133449574e-12
ENSG00000131446	MGAT1	0.4478966358920632	3.839541777609569e-14	0.86	0.742	7.829209638723672e-10
ENSG00000198858	R3HDM4	0.44718418762830864	1.791696240135441e-15	0.588	0.352	3.6534478032601775e-11
ENSG00000155975	VPS37A	0.44657205748602347	1.2897671206614238e-17	0.623	0.335	2.6299641357407094e-13
ENSG00000100258	LMF2	0.4459395721908206	1.5689742132441343e-19	0.711	0.432	3.1992953182261143e-15
ENSG00000151465	CDC123	0.44524318480328695	5.834317299446514e-17	0.706	0.471	1.1896756405301386e-12
ENSG00000166233	ARIH1	0.4450496426157623	7.915212754977769e-13	0.759	0.587	1.613991032867517e-8
ENSG00000181163	NPM1	0.444413875264869	1.2766124096285848e-20	0.965	0.939	2.603140364473647e-16
ENSG00000198055	GRK6	0.44379508110676025	5.60124457615089e-14	0.57	0.326	1.142149781522928e-9
ENSG00000008282	SYPL1	0.4437085680311868	7.034269027029122e-19	0.728	0.494	1.4343577973015083e-14
ENSG00000070770	CSNK2A2	0.4434596210375179	2.652736078144677e-15	0.741	0.545	5.409194136944811e-11
ENSG00000120438	TCP1	0.4404747390562027	6.502018300669675e-15	0.811	0.658	1.3258265516895535e-10
ENSG00000169217	CD2BP2	0.4404127007428521	5.662442831055314e-14	0.715	0.529	1.154628717680489e-9
ENSG00000119523	ALG2	0.4398111918818852	6.254128617037695e-10	0.829	0.745	1.2752793663001563e-5
ENSG00000105254	TBCB	0.4393595291913809	2.397266802275685e-14	0.759	0.571	4.88826673652035e-10
ENSG00000171867	PRNP	0.4381829624535023	9.928620770991918e-14	0.544	0.3	2.024545061412962e-9
ENSG00000115234	SNX17	0.43793013559440996	7.203343515330309e-15	0.732	0.581	1.4688337762110032e-10
ENSG00000197885	NKIRAS1	0.4379274744065611	4.303972172556008e-15	0.522	0.252	8.776229657058956e-11
ENSG00000164182	NDUFAF2	0.4375403886684639	3.948465781698428e-8	0.719	0.626	8.051316575461264e-4
ENSG00000162585	FAAP20	0.4372097280847867	9.4022692283593e-13	0.706	0.571	1.9172167183547452e-8
ENSG00000105258	POLR2I	0.4371172585316413	7.656533591172788e-17	0.842	0.655	1.5612437645760433e-12
ENSG00000149273	RPS3	0.43689373787874963	2.1939480888295935e-19	1	0.99	4.473679547932424e-15
ENSG00000147274	RBMX	0.436569350190872	6.6424804123838805e-13	0.689	0.523	1.3544681808891971e-8
ENSG00000148803	FUOM	0.43654985316514433	1.8768408916456795e-9	0.583	0.423	3.827066262154705e-5
ENSG00000100106	TRIOBP	0.4348328084392279	3.0889998694392277e-21	0.544	0.21	6.298779633773529e-17
ENSG00000170734	POLH	0.434482457513541	9.144317879530594e-14	0.684	0.477	1.8646178588150833e-9
ENSG00000197712	FAM114A1	0.43421442297663476	1.2643394978652543e-10	0.706	0.568	2.57811467009704e-6
ENSG00000163541	SUCLG1	0.4341887160960274	2.234755906497879e-9	0.75	0.668	4.556890768939825e-5
ENSG00000145216	FIP1L1	0.4341134238870368	6.1668863641548275e-18	0.627	0.332	1.257489798514811e-13
ENSG00000006125	AP2B1	0.43366775886495396	8.429094786088028e-15	0.702	0.461	1.7187767178312098e-10
ENSG00000242485	MRPL20	0.43361511126588526	3.7077289759682454e-13	0.908	0.877	7.56043015489685e-9
ENSG00000116514	RNF19B	0.43282402759792815	5.797147383577937e-24	0.513	0.145	1.1820963229853772e-19
ENSG00000101940	WDR13	0.4320386112099718	3.853419677035647e-14	0.724	0.545	7.857508063443388e-10
ENSG00000185624	P4HB	0.4320204736024611	1.4376059586692274e-7	0.947	0.926	0.0029314223103224213
ENSG00000137818	RPLP1	0.4319312296077653	6.505930978010466e-30	1	1	1.326624385726114e-25
ENSG00000187954	CYHR1	0.43090799304030314	3.280984709088384e-17	0.754	0.529	6.690255920302125e-13
ENSG00000134419	RPS15A	0.43066014477278847	5.74605976404553e-24	0.996	0.984	1.171679046486524e-19
ENSG00000136490	LIMD2	0.4305804842024247	1.1140080933223175e-13	0.583	0.323	2.2715739030935375e-9
ENSG00000138398	PPIG	0.4302487812044161	1.6352034256415306e-14	0.895	0.813	3.3343433052256454e-10
ENSG00000186063	AIDA	0.4298892091549975	6.033617783121464e-12	0.671	0.474	1.2303150021562976e-7
ENSG00000149231	CCDC82	0.4291480269045629	7.761700858804259e-12	0.803	0.716	1.5826884221187765e-7
ENSG00000163297	ANTXR2	0.42817751103410023	2.7456994906161655e-19	0.623	0.316	5.5987558313154234e-15
ENSG00000135678	CPM	0.42797686161874526	1.2986175771288216e-13	0.5	0.248	2.6480111015233803e-9
ENSG00000161526	SAP30BP	0.42778182933041026	5.7565422405070354e-11	0.632	0.465	1.1738165282617896e-6
ENSG00000025796	SEC63	0.4275167964504982	6.59074657539311e-8	0.908	0.861	0.001343919134188409
ENSG00000142227	EMP3	0.4270830511243835	1.0612724183620554e-10	0.982	0.968	2.1640405882820673e-6
ENSG00000155304	HSPA13	0.42664891005662386	2.592837861533683e-9	0.846	0.81	5.287055683453333e-5
ENSG00000108424	KPNB1	0.42660879223653225	5.799481950621412e-11	0.807	0.732	1.1825723645512122e-6
ENSG00000130956	HABP4	0.4265845733845052	2.3940574472354017e-24	0.496	0.116	4.8817225406577075e-20
ENSG00000122545	SEPTIN7	0.4262690615610405	9.52419999422651e-15	0.947	0.913	1.9420796208227275e-10
ENSG00000160087	UBE2J2	0.4261776836823709	2.3842417342334827e-15	0.671	0.455	4.8617073202754944e-11
ENSG00000122557	HERPUD2	0.42592954687075574	4.4230451406979496e-13	0.667	0.406	9.019031346397189e-9
ENSG00000080822	CLDND1	0.4253021304279949	1.4563167922296067e-12	0.842	0.732	2.969575571035391e-8
ENSG00000148450	MSRB2	0.4250449520636803	9.07659540180379e-15	0.636	0.41	1.8508085683818108e-10
ENSG00000113845	TIMMDC1	0.42488459271141843	1.642216415138786e-14	0.737	0.584	3.3486434921094984e-10
ENSG00000152518	ZFP36L2	0.4248066552397146	1.020066976272821e-14	0.732	0.481	2.0800185713179092e-10
ENSG00000113732	ATP6V0E1	0.4239810423027923	2.29027886494923e-13	0.991	0.971	4.670107633517974e-9
ENSG00000013364	MVP	0.4237623959536668	1.298115845908674e-10	0.724	0.587	2.646988021392377e-6
ENSG00000102103	PQBP1	0.42355832600872545	1.5145927490688484e-16	0.763	0.571	3.0884060746262888e-12
ENSG00000143774	GUK1	0.42334341509344453	1.771977725987702e-12	0.961	0.939	3.613239781061523e-8
ENSG00000164916	FOXK1	0.4221001897645661	1.0817490846171732e-11	0.654	0.477	2.205794558442878e-7
ENSG00000177700	POLR2L	0.4218519109220815	3.9478670087725855e-11	0.965	0.932	8.050095617588179e-7
ENSG00000130520	LSM4	0.42146229333019125	1.6806922333415005e-15	0.772	0.606	3.427099533006654e-11
ENSG00000126062	TMEM115	0.4214599357793606	9.300049228925427e-15	0.513	0.239	1.8963730382701839e-10
ENSG00000171791	BCL2	0.4211635647095605	1.0005785013787634e-13	0.864	0.681	2.0402796221614365e-9
ENSG00000105443	CYTH2	0.4208703548232393	2.8415337868660174e-16	0.689	0.435	5.794171544798496e-12
ENSG00000135124	P2RX4	0.4208403856439536	8.69190323452551e-14	0.719	0.542	1.772365988552097e-9
ENSG00000104231	ZFAND1	0.4206164235753058	4.064789780090704e-18	0.711	0.445	8.288512840582955e-14
ENSG00000089280	FUS	0.4204865288283215	1.1223818739079195e-11	0.86	0.723	2.2886488790856387e-7
ENSG00000086666	ZFAND6	0.42016255756469567	1.7242594998186823e-14	0.833	0.694	3.515937546080275e-10
ENSG00000176209	SMIM19	0.420103005732752	1.8938139165459996e-14	0.737	0.571	3.861675957228948e-10
ENSG00000132471	WBP2	0.41958437770634566	2.6839097111616524e-15	0.697	0.435	5.472760292029725e-11
ENSG00000120860	WASHC3	0.41915306525115437	3.9068298823653614e-13	0.798	0.694	7.966416813131208e-9
ENSG00000173207	CKS1B	0.419096941783595	3.6973572850237905e-13	0.509	0.261	7.539281239892012e-9
ENSG00000143727	ACP1	0.41892082901984096	4.9183609195161714e-15	0.82	0.655	1.0029029750985425e-10
ENSG00000177272	KCNA3	0.41873199319098753	1.1888253749367177e-11	0.509	0.271	2.424133822033461e-7
ENSG00000223496	EXOSC6	0.41750246045769324	2.4625702724386304e-10	0.693	0.565	5.021427042529611e-6
ENSG00000133606	MKRN1	0.41733528373300766	4.059119991983818e-18	0.684	0.426	8.276951575654203e-14
ENSG00000154978	VOPP1	0.4172126846383384	4.6146933239889e-12	0.89	0.794	9.409821156945765e-8
ENSG00000160789	LMNA	0.41699560277909575	1.9195897509159858e-8	0.772	0.706	3.914235461092787e-4
ENSG00000150316	CWC15	0.4169518926751117	4.634961828892128e-14	0.798	0.629	9.451150665293939e-10
ENSG00000162961	DPY30	0.4168749504750867	9.718413195947761e-16	0.768	0.555	1.981681634785708e-11
ENSG00000125089	SH3TC1	0.4150670267953348	1.3096875057128741e-20	0.548	0.213	2.6705837928991217e-16
ENSG00000171566	PLRG1	0.41478072154409945	3.114331850833261e-19	0.667	0.355	6.350434077034103e-15
ENSG00000187051	RPS19BP1	0.41461364945703694	5.373386567077802e-14	0.921	0.871	1.0956872548928347e-9
ENSG00000175938	ORAI3	0.41438731989626	3.2369812406762192e-18	0.575	0.271	6.600528447862879e-14
ENSG00000005844	ITGAL	0.4134131561637693	7.264227647029545e-14	0.588	0.323	1.4812486595057944e-9
ENSG00000168591	TMUB2	0.41335540581319963	7.605765836358642e-15	0.566	0.313	1.5508917116918906e-10
ENSG00000141543	EIF4A3	0.41286586224632776	2.234856917315906e-16	0.693	0.471	4.557096740098864e-12
ENSG00000113328	CCNG1	0.4121613831142425	9.650888952398738e-19	0.662	0.345	1.9679127662836268e-14
ENSG00000107625	DDX50	0.41184860507796983	3.1959356356285182e-15	0.645	0.397	6.516832354610111e-11
ENSG00000118058	KMT2A	0.41155478292379877	2.869352009734807e-8	0.794	0.674	5.850895683050245e-4
ENSG00000187608	ISG15	0.411191990715855	0.5087348914314236	0.211	0.206	1
ENSG00000127328	RAB3IP	0.4107016982754745	6.989394595488878e-14	0.618	0.371	1.425207451966137e-9
ENSG00000135968	GCC2	0.40971505431392297	6.970035750202497e-12	0.89	0.819	1.421259989823791e-7
ENSG00000114030	KPNA1	0.4094126248605356	5.806045196970137e-16	0.702	0.445	1.1839106761141806e-11
ENSG00000141867	BRD4	0.4091445133760725	9.436395246660986e-16	0.833	0.665	1.9241753547466416e-11
ENSG00000138668	HNRNPD	0.4091097950123008	7.632859853966832e-13	0.908	0.823	1.5564164528223767e-8
ENSG00000112701	SENP6	0.40799866673584084	1.0508667645795672e-14	0.754	0.59	2.1428224196541956e-10
ENSG00000169871	TRIM56	0.4079249953883881	1.4909363203083653e-11	0.803	0.677	3.0401682507407876e-7
ENSG00000095951	HIVEP1	0.407883304552319	6.868077446515276e-15	0.627	0.348	1.40046967211893e-10
ENSG00000152234	ATP5F1A	0.40781763243487346	1.4078746649558003e-13	0.965	0.942	2.8707972293113725e-9
ENSG00000142676	RPL11	0.40761831816965177	3.5312098438466744e-15	1	1	7.200489992587754e-11
ENSG00000172428	COPS9	0.40741406832076255	4.1592894005577117e-13	0.952	0.868	8.48120701667723e-9
ENSG00000157216	SSBP3	0.4073959114717325	1.8904728938560517e-10	0.623	0.461	3.854863277861875e-6
ENSG00000171862	PTEN	0.4067689959611125	1.7226454804918578e-10	0.596	0.406	3.5126463992709475e-6
ENSG00000130921	C12orf65	0.4066507242753643	5.790115906096583e-14	0.785	0.635	1.1806625344121543e-9
ENSG00000065518	NDUFB4	0.40620216053276437	2.8023404689821843e-13	0.974	0.906	5.714252450301572e-9
ENSG00000177200	CHD9	0.4061649192891681	6.743643348465054e-8	0.689	0.59	0.0013750963151855091
ENSG00000214413	BBIP1	0.40598429458040836	4.20675608953902e-11	0.68	0.5	8.577996342179016e-7
ENSG00000214941	ZSWIM7	0.40585928999890963	1.3434064535952082e-11	0.575	0.368	2.739340099525989e-7
ENSG00000169045	HNRNPH1	0.40559993139319217	1.7657368397119507e-14	0.772	0.539	3.6005139898566387e-10
ENSG00000197043	ANXA6	0.40551803273127185	1.0044093160630943e-8	0.693	0.558	2.0480910363842556e-4
ENSG00000186481	ANKRD20A5P	0.4050497872004655	2.240276962875945e-15	0.618	0.361	4.56814875500034e-11
ENSG00000165732	DDX21	0.4048099520878182	1.6117902955935144e-8	0.798	0.732	3.286601591744735e-4
ENSG00000090863	GLG1	0.40460601041708744	7.259302016619885e-10	0.846	0.755	1.4802442742089608e-5
ENSG00000100883	SRP54	0.40412321966572806	4.2333554049003146e-10	0.781	0.7	8.632235006132231e-6
ENSG00000163714	U2SURP	0.4039997842514005	2.5492470238957788e-9	0.785	0.694	5.1981696064258826e-5
ENSG00000166794	PPIB	0.4036159541426354	0.00970732011788516	0.939	0.923	1
ENSG00000189376	C8orf76	0.403160410963913	2.6064683044909214e-10	0.596	0.423	5.314849519687438e-6
ENSG00000182831	C16orf72	0.40301123132576133	6.77987604667483e-11	0.789	0.655	1.3824845246774647e-6
ENSG00000138382	METTL5	0.4025549751243205	2.2092938524232825e-10	0.816	0.703	4.504971094476315e-6
ENSG00000128590	DNAJB9	0.40254898537717	0.20871146586580214	0.947	0.916	1
ENSG00000128654	MTX2	0.40179267698664783	1.457999567819465e-15	0.689	0.468	2.973006918740671e-11
ENSG00000070540	WIPI1	0.4017719485702921	5.690094538342413e-12	0.658	0.445	1.1602671773134013e-7
ENSG00000262919	CCNQ	0.4015061127571708	6.530367108485164e-14	0.557	0.3	1.33160715709121e-9
ENSG00000121749	TBC1D15	0.4013820654114276	1.1907586905611009e-11	0.763	0.59	2.428076045923141e-7
ENSG00000137996	RTCA	0.40136426723934476	1.1444673468321881e-10	0.667	0.532	2.333683366925515e-6
ENSG00000139233	LLPH	0.40100955367793734	1.4570185113871153e-14	0.789	0.61	2.9710064465694666e-10
ENSG00000215021	PHB2	0.4004101221538221	2.2227190027387246e-12	0.816	0.681	4.5323463184845334e-8
ENSG00000095794	CREM	0.4001364763907169	1.3295066269427647e-10	0.592	0.413	2.7109969629989912e-6
ENSG00000138594	TMOD3	0.39998363844341567	1.110784534287537e-11	0.711	0.532	2.2650007438657168e-7
ENSG00000143155	TIPRL	0.397612558946887	3.638471333247048e-13	0.662	0.455	7.419206895624056e-9
ENSG00000023697	DERA	0.3975677266075396	1.0611961507797103e-14	0.706	0.474	2.1638850710549072e-10
ENSG00000125821	DTD1	0.396794588568995	1.6795284312157714e-11	0.618	0.439	3.4247264240920794e-7
ENSG00000125347	IRF1	0.39650398855714397	1.1689268870390604e-10	0.882	0.8	2.383558815361348e-6
ENSG00000110700	RPS13	0.3963344014427088	1.845219794042759e-24	0.996	0.99	3.76258768203259e-20
ENSG00000104964	TLE5	0.3960782433183462	5.105808032299693e-11	0.785	0.635	1.0411253158662304e-6
ENSG00000164253	WDR41	0.3956135873578577	1.0419237115985707e-15	0.579	0.313	2.1245866403206455e-11
ENSG00000175868	CALCB	0.39521468277021216	1.4132980971026056e-8	0.189	0.042	2.881856149801923e-4
ENSG00000168264	IRF2BP2	0.3950887876620151	1.2428268998988922e-9	0.68	0.539	2.534248331583831e-5
ENSG00000196305	IARS1	0.39460076992728654	2.802384857473623e-9	0.702	0.59	5.714342962874465e-5
ENSG00000153130	SCOC	0.3944283554609323	1.0202425899881712e-12	0.728	0.555	2.08037666524488e-8
ENSG00000136603	SKIL	0.39426421306073256	7.81028277943423e-12	0.75	0.6	1.592594761554434e-7
ENSG00000170633	RNF34	0.39416724151988597	2.2662910994197827e-12	0.583	0.371	4.621194180826879e-8
ENSG00000116761	CTH	0.3941586192348299	8.501195077158969e-15	0.513	0.248	1.7334786881834853e-10
ENSG00000000419	DPM1	0.39414906709983555	1.006072106688969e-9	0.689	0.555	2.0514816327494768e-5
ENSG00000105373	NOP53	0.39408995121060064	5.6231768516332284e-14	0.868	0.755	1.1466219918165315e-9
ENSG00000088833	NSFL1C	0.39358758229282204	1.2096790318050506e-10	0.675	0.539	2.4666565137536786e-6
ENSG00000196683	TOMM7	0.39343482931288554	2.7087951775834664e-17	0.982	0.974	5.523504246610447e-13
ENSG00000103978	TMEM87A	0.3932497301830767	8.616554132833084e-12	0.724	0.571	1.7570015532259943e-7
ENSG00000197969	VPS13A	0.3927050444963153	1.0707029463373663e-11	0.583	0.358	2.1832703778765236e-7
ENSG00000187742	SECISBP2	0.3923677222288572	3.328367346811674e-10	0.789	0.681	6.786873856883685e-6
ENSG00000141337	ARSG	0.3922926156340027	1.5024546865396766e-9	0.649	0.49	3.0636553513230546e-5
ENSG00000038219	BOD1L1	0.3916350265127566	7.54630413863948e-10	0.939	0.868	1.5387668769099764e-5
ENSG00000117410	ATP6V0B	0.39091053293400346	1.0714781544494168e-15	0.974	0.952	2.184851104737806e-11
ENSG00000033178	UBA6	0.390571893158109	1.1381233251555412e-9	0.649	0.513	2.3207472723246642e-5
ENSG00000185338	SOCS1	0.39046939151235915	4.289358836586496e-10	0.311	0.113	8.746431603683524e-6
ENSG00000120656	TAF12	0.39026638470283376	3.5423149730056185e-15	0.746	0.574	7.223134461455756e-11
ENSG00000142186	SCYL1	0.3899752105768355	7.047486598785414e-11	0.57	0.39	1.4370529923583338e-6
ENSG00000174307	PHLDA3	0.38908283467434224	1.1549556769866889e-16	0.434	0.142	2.3550701209435572e-12
ENSG00000124172	ATP5F1E	0.3887119782232742	2.1967553197857196e-20	0.987	0.987	4.479403772575061e-16
ENSG00000217128	FNIP1	0.38864561673858344	6.9420611709384624e-09	0.689	0.555	1.4155556933660618e-4
ENSG00000186141	POLR3C	0.38855770399265094	5.870497887074308e-16	0.522	0.248	1.197053224153322e-11
ENSG00000173272	MZT2A	0.3882364956213522	2.5363267263534163e-13	0.829	0.71	5.171823827707251e-9
ENSG00000182362	YBEY	0.3882348319734355	3.3717636664699728e-15	0.68	0.439	6.875363292298922e-11
ENSG00000182149	IST1	0.38765651901095044	8.87197551947649e-13	0.645	0.455	1.809084528176451e-8
ENSG00000198160	MIER1	0.387065317826907	5.138907017631804e-13	0.803	0.661	1.047874529965301e-8
ENSG00000115806	GORASP2	0.3866253317792384	7.250079673271957e-8	0.772	0.719	0.001478363746176885
ENSG00000023909	GCLM	0.38622708782013937	1.0950234670002562e-4	0.474	0.365	1
ENSG00000147677	EIF3H	0.3861597474246682	6.766474957618005e-14	0.868	0.752	1.3797519086078874e-9
ENSG00000113758	DBN1	0.3860960319219332	5.0993860617967e-19	0.382	0.084	1.039815811860965e-14
ENSG00000166165	CKB	0.3860203518487296	3.4288904918049633e-11	0.592	0.387	6.991850601839501e-7
ENSG00000079999	KEAP1	0.38601259643140223	1.321429011770523e-14	0.592	0.323	2.694525897901273e-10
ENSG00000172663	TMEM134	0.3856788764735286	2.1372076450376403e-12	0.732	0.574	4.3579801089962526e-08
ENSG00000108848	LUC7L3	0.3856774654316588	2.9850240614683466e-11	0.877	0.832	6.086762563740105e-7
ENSG00000238227	TMEM250	0.38552139541031477	3.480626319069261e-14	0.465	0.2	7.097345127214131e-10
ENSG00000100664	EIF5	0.3854593074506818	5.454706792601752e-9	0.895	0.842	1.1122692620794233e-4
ENSG00000119979	DENND10	0.3848631705409433	3.5174779142781086e-10	0.645	0.471	7.172489215004491e-6
ENSG00000171858	RPS21	0.3843032273958311	5.082574918531555e-18	1	0.99	1.0363878516377694e-13
ENSG00000123144	TRIR	0.3842978515295301	1.0079486340660261e-13	0.943	0.9	2.055308059724034e-9
ENSG00000181026	AEN	0.3839080443157756	4.726796142582425e-10	0.518	0.316	9.638410014339824e-6
ENSG00000089693	MLF2	0.3833552998995877	5.231934805349903e-13	0.807	0.661	1.0668438261588987e-8
ENSG00000134574	DDB2	0.38333647965816775	2.817617575081121e-17	0.548	0.232	5.745403997347914e-13
ENSG00000101361	NOP56	0.3833016275247292	2.504918413085983e-7	0.649	0.545	0.005107779136123629
ENSG00000084623	EIF3I	0.3832060372713081	2.9927818445245017e-12	0.895	0.797	6.102581459169912e-8
ENSG00000166949	SMAD3	0.38229751307301074	4.163454272954839e-15	0.509	0.226	8.489699607982212e-11
ENSG00000165283	STOML2	0.38189010238956	1.1234552625883454e-10	0.82	0.758	2.290837625943895e-6
ENSG00000198763	MT-ND2	0.3818572295669296	1.2537659921058979e-11	0.996	0.994	2.5565542345031365e-7
ENSG00000080371	RAB21	0.38185424238808574	1.0692970247734725e-10	0.829	0.71	2.180403563215588e-6
ENSG00000114120	SLC25A36	0.3815546614772048	5.2222528350757765e-14	0.627	0.387	1.0648695756003017e-9
ENSG00000130487	KLHDC7B	0.38121302572626703	1.8697849698880435e-23	0.434	0.081	3.8126785320987095e-19
ENSG00000111615	KRR1	0.38115613039059304	1.0465391149713986e-12	0.781	0.616	2.1339979093381787e-8
ENSG00000152684	PELO	0.3808260267294793	3.4951964477153394e-11	0.504	0.294	7.127055076536348e-7
ENSG00000164258	NDUFS4	0.38051643781385375	4.23167494043373e-9	0.667	0.539	8.628808371038419e-5
ENSG00000111832	RWDD1	0.3802860901342149	2.753472651030276e-10	0.904	0.819	5.614606082715836e-6
ENSG00000175756	AURKAIP1	0.379803341053605	2.1352640679406257e-10	0.934	0.9	4.35401696093773e-6
ENSG00000147872	PLIN2	0.3794572074041147	3.2992480757445245e-13	0.697	0.494	6.72749675125066e-9
ENSG00000114796	KLHL24	0.3788343928212011	1.6049252644678128e-12	0.719	0.571	3.272603106776317e-8
ENSG00000158411	MITD1	0.3785038252193659	8.21047657351786e-11	0.763	0.555	1.6741982781060268e-6
ENSG00000130958	SLC35D2	0.3783980854138499	2.306475633729618e-11	0.535	0.319	4.703134464738064e-7
ENSG00000162517	PEF1	0.378330258893415	2.0765058741146763e-13	0.575	0.329	4.234203127907236e-9
ENSG00000113068	PFDN1	0.37788217853271683	1.3553711377835661e-13	0.675	0.49	2.7637372870544697e-9
ENSG00000151689	INPP1	0.37780299722033195	4.418090526916618e-18	0.526	0.213	9.008928393435675e-14
ENSG00000103342	GSPT1	0.377630801832999	6.13531349909975e-10	0.899	0.826	1.25105177560143e-5
ENSG00000124588	NQO2	0.37753586013775553	1.144539882702722e-6	0.579	0.471	0.023338312748191207
ENSG00000069966	GNB5	0.3774820077676496	4.207696417640957e-11	0.575	0.377	8.579913765211676e-7
ENSG00000136068	FLNB	0.3768355967484142	1.6068035887871618e-13	0.5	0.235	3.2764331978959017e-9
ENSG00000140455	USP3	0.37663957363982026	1.445259151471375e-10	0.842	0.771	2.947027935765281e-6
ENSG00000100225	FBXO7	0.37630082093151834	2.0790605227648177e-14	0.662	0.432	4.2394123119697396e-10
ENSG00000135297	MTO1	0.37597048351062423	1.4318974200078044e-10	0.702	0.548	2.919782029137914e-6
ENSG00000177105	RHOG	0.3754628761957043	3.11724810974781e-17	0.746	0.477	6.356380620586759e-13
ENSG00000123130	ACOT9	0.3754260584467663	1.7244211507385293e-11	0.588	0.348	3.516267168470935e-7
ENSG00000185022	MAFF	0.37488663687155743	2.338832748912799e-13	0.404	0.148	4.769113858308088e-9
ENSG00000198830	HMGN2	0.37458066734150175	7.775976350262146e-17	0.917	0.784	1.5855993375819543e-12
ENSG00000100997	ABHD12	0.37449276100272944	7.245098330354011e-9	0.618	0.474	1.4773480005424863e-4
ENSG00000175582	RAB6A	0.37421686271662435	1.4189904689751193e-11	0.728	0.552	2.893463465287166e-7
ENSG00000156384	SFR1	0.37395461578926936	2.4482941396422474e-13	0.487	0.235	4.9923165801445064e-9
ENSG00000162704	ARPC5	0.3738929679841487	2.1906706491493304e-18	0.934	0.816	4.4669965206803995e-14
ENSG00000171988	JMJD1C	0.3736524786385578	8.740100477983715e-8	0.75	0.658	0.0017821938884656594
ENSG00000136280	CCM2	0.3735013690398162	1.1585722244199367e-10	0.671	0.523	2.362444622814693e-6
ENSG00000138166	DUSP5	0.3731392286996963	4.155659145243283e-14	0.68	0.374	8.473804563065578e-10
ENSG00000188846	RPL14	0.37305925372640747	1.1237141153518956e-15	1	1	2.29136545261405e-11
ENSG00000135924	DNAJB2	0.3727128695122693	6.180939271929888e-12	0.645	0.461	1.2603553269392235e-7
ENSG00000057757	PITHD1	0.3725361870301997	4.417668208125348e-14	0.671	0.406	9.008067243188397e-10
ENSG00000198692	EIF1AY	0.37219808007923516	1.057308486965545e-7	0.86	0.81	0.002155957735771443
ENSG00000144048	DUSP11	0.3721143448906818	3.473062435563853e-13	0.596	0.355	7.081921612358252e-9
ENSG00000014123	UFL1	0.3719471232534719	1.2629553452077384e-7	0.825	0.8	0.0025752922444130994
ENSG00000183955	KMT5A	0.37192457531912726	8.014485644179431e-10	0.575	0.377	1.6342337677046278e-5
ENSG00000175193	PARL	0.37096389063711743	9.656006525229295e-17	0.702	0.465	1.9689562905595056e-12
ENSG00000198727	MT-CYB	0.3707932340918658	8.55815860980646e-12	1	1	1.7450941221256353e-7
ENSG00000132823	OSER1	0.3707907594307554	1.0105783375813761e-10	0.689	0.552	2.060670288162184e-6
ENSG00000118640	VAMP8	0.37076173999030515	8.363728400103735e-12	0.917	0.865	1.7054478580651524e-7
ENSG00000120533	ENY2	0.37024838338151134	1.162931498341032e-12	0.886	0.861	2.3713336182671982e-8
ENSG00000002330	BAD	0.3698475596791854	7.647777155219053e-13	0.649	0.432	1.559458239720717e-8
ENSG00000075151	EIF4G3	0.36938181898921146	1.132266389113605e-9	0.711	0.565	2.308804394041552e-5
ENSG00000149923	PPP4C	0.36905459300109467	1.8589498031214143e-12	0.737	0.558	3.790584543544876e-8
ENSG00000136842	TMOD1	0.3690009329058288	1.4990590467458784e-20	0.333	0.039	3.0567313022195205e-16
ENSG00000137955	RABGGTB	0.36875489545827633	1.2402012603537678e-8	0.675	0.6	2.528894389987368e-4
ENSG00000125351	UPF3B	0.36871587179556115	7.180562993621212e-14	0.539	0.268	1.4641886000293013e-9
ENSG00000159210	SNF8	0.3686591820909768	5.24676642335441e-10	0.811	0.723	1.0698681413861976e-5
ENSG00000157500	APPL1	0.3682731108940207	1.4546246153092722e-11	0.794	0.658	2.966125053077137e-7
ENSG00000101132	PFDN4	0.3681143267196499	1.0296844153310146e-12	0.662	0.461	2.099629491301472e-8
ENSG00000101084	RAB5IF	0.36805917622778894	1.1894379203122336e-12	0.803	0.639	2.4253828633086756e-8
ENSG00000057663	ATG5	0.36797953779476195	1.841772651495703e-13	0.658	0.448	3.755558613664888e-9
ENSG00000120705	ETF1	0.36789780979460923	6.8361224030282686e-12	0.671	0.497	1.3939537192014942e-7
ENSG00000106244	PDAP1	0.3678377013821831	1.1188738394321655e-16	0.899	0.771	2.2814956459861285e-12
ENSG00000198399	ITSN2	0.36782075456100793	1.1942698881370652e-11	0.807	0.645	2.4352357289002896e-7
ENSG00000089041	P2RX7	0.36720246312731225	5.047605431036409e-21	0.667	0.316	1.0292572234426341e-16
ENSG00000196459	TRAPPC2	0.3669256825474188	5.738669767001408e-10	0.632	0.455	1.170172152189257e-5
ENSG00000228474	OST4	0.36663428953600796	1.0433985742728473e-10	0.978	0.961	2.127594032799763e-6
ENSG00000124209	RAB22A	0.36663224002296757	1.1011966431264447e-9	0.702	0.561	2.2454500749991333e-5
ENSG00000132323	ILKAP	0.36655663034426794	5.335150547677032e-16	0.605	0.323	1.0878905481768235e-11
ENSG00000107404	DVL1	0.3663460624471714	1.6461662848663646e-16	0.447	0.158	3.3566976714710043e-12
ENSG00000172057	ORMDL3	0.36618640680593983	3.079346080770728e-5	0.614	0.545	0.6279094593299591
ENSG00000080189	SLC35C2	0.3658998191361981	5.296028938036801e-12	0.614	0.419	1.079913260755084e-7
ENSG00000145730	PAM	0.3656822273844128	4.716030581573775e-10	0.789	0.668	9.616457958887084e-6
ENSG00000040199	PHLPP2	0.3655328533321236	5.494415126445984e-13	0.522	0.287	1.1203661884336005e-8
ENSG00000078668	VDAC3	0.36551837107227314	9.510490740258528e-12	0.768	0.616	1.9392841668461164e-7
ENSG00000015171	ZMYND11	0.3653560190539382	1.6316580431143775e-11	0.513	0.29	3.327113915714527e-7
ENSG00000117713	ARID1A	0.3652291306469248	4.956675063469745e-13	0.684	0.494	1.0107156121921157e-8
ENSG00000100410	PHF5A	0.36517409950954255	7.436695343712979e-14	0.654	0.439	1.5164165475365136e-9
ENSG00000138757	G3BP2	0.3651671848390584	1.2777228887649333e-6	0.803	0.794	0.026054047424805753
ENSG00000163320	CGGBP1	0.364646987369206	2.431899837907566e-11	0.772	0.684	4.958886959477318e-7
ENSG00000015568	RGPD5	0.36458284209339176	1.8936688522253777e-7	0.579	0.429	0.0038613801565727675
ENSG00000137941	TTLL7	0.36456060594596806	4.3102354117513385e-8	0.789	0.713	8.789001028102155e-4
ENSG00000198918	RPL39	0.364389059928679	4.260153515595643e-28	0.996	0.984	8.686879033651075e-24
ENSG00000168899	VAMP5	0.3641932269701397	9.152268562349485e-7	0.588	0.487	0.018662390825486833
ENSG00000051620	HEBP2	0.36406164040093403	2.769534855375615e-12	0.917	0.823	5.6473585235964165e-8
ENSG00000075239	ACAT1	0.36339007170214954	2.3270998886307344e-8	0.789	0.713	4.74518938290693e-4
ENSG00000059378	PARP12	0.3632509101859703	6.471453572049823e-15	0.439	0.168	1.3195940978766794e-10
ENSG00000077549	CAPZB	0.36301103243672006	5.339691121775712e-13	0.781	0.632	1.0888164166412855e-8
ENSG00000162695	SLC30A7	0.36295207264578166	1.3611316424692266e-6	0.728	0.668	0.02775483532159
ENSG00000104408	EIF3E	0.36284121209316544	2.0642360433551203e-11	0.93	0.861	4.209183716005426e-7
ENSG00000081721	DUSP12	0.36263282001326075	4.00945069729803e-14	0.57	0.323	8.175670916860413e-10
ENSG00000105829	BET1	0.36249659752582863	3.2804808568557404e-9	0.706	0.561	6.689228515214541e-5
ENSG00000124596	OARD1	0.3622955378209022	7.928777782610503e-13	0.702	0.506	1.6167570776521076e-8
ENSG00000176261	ZBTB8OS	0.3622369247967474	3.694119495997027e-12	0.886	0.79	7.532679064287538e-8
ENSG00000103066	PLA2G15	0.3622145171144866	1.1023215514657165e-11	0.496	0.268	2.2477438755937426e-7
ENSG00000181817	LSM10	0.36154843810224135	6.008491358084787e-13	0.868	0.758	1.2251914728270688e-8
ENSG00000259295	CSPG4P12	0.3612013909334659	1.0614730615461065e-12	0.57	0.329	2.1644497197986657e-8
ENSG00000186625	KATNA1	0.360886671245621	1.25789942811762e-15	0.474	0.187	2.564982723874639e-11
ENSG00000136810	TXN	0.36078148305130764	8.180421300641985e-14	0.978	0.965	1.668069707413907e-9
ENSG00000121680	PEX16	0.36031846178867816	1.0149412939772276e-10	0.583	0.4	2.069566792548965e-6
ENSG00000259956	RBM15B	0.3602508716397014	7.610422007270017e-16	0.535	0.255	1.551841151502429e-11
ENSG00000066322	ELOVL1	0.3602203948348771	9.972799815011239e-15	0.57	0.303	2.0335536102789417e-10
ENSG00000115561	CHMP3	0.3599453710540556	4.6489923958366495e-12	0.719	0.516	9.479760394350512e-8
ENSG00000102921	N4BP1	0.35906729640948576	8.2398254229444e-11	0.693	0.519	1.6801828019925926e-6
ENSG00000112941	TENT4A	0.3590098520435489	8.513673664853235e-22	0.504	0.139	1.736023197000223e-17
ENSG00000118873	RAB3GAP2	0.35858475036869725	1.0024898710432576e-10	0.588	0.39	2.0441770960443064e-6
ENSG00000146701	MDH2	0.3580342388344603	1.3940132231816277e-8	0.842	0.758	2.842532363389657e-4
ENSG00000137936	BCAR3	0.3578218156190297	1.6580977038133373e-4	0.474	0.384	1
ENSG00000164896	FASTK	0.3571721824419984	1.1023372365174841e-11	0.553	0.361	2.247775858982802e-7
ENSG00000117523	PRRC2C	0.3569650861461344	1.5266977161832836e-11	0.952	0.923	3.1130893130693333e-7
ENSG00000023734	STRAP	0.35635307005503125	1.0839959417533364e-8	0.794	0.71	2.2103761248292282e-4
ENSG00000186501	TMEM222	0.3563389558897332	5.039950538648838e-16	0.526	0.245	1.0276963143358845e-11
ENSG00000022840	RNF10	0.35627060203919153	2.42585999130826e-8	0.693	0.577	4.946571108276674e-4
ENSG00000105887	MTPN	0.35622502238726905	3.5834429519530266e-13	0.838	0.726	7.3069985233274164e-9
ENSG00000119541	VPS4B	0.35622284137184224	2.3566701938649305e-10	0.75	0.619	4.80548619230998e-6
ENSG00000141580	WDR45B	0.35617339776448065	5.4526693545957277e-14	0.693	0.477	1.1118538080956148e-9
ENSG00000135535	CD164	0.3559840103580849	1.352040558168517e-12	0.917	0.868	2.756945902161423e-8
ENSG00000261652	C15orf65	0.3559538123050092	9.220647345293577e-13	0.522	0.297	1.880182200178813e-8
ENSG00000042493	CAPG	0.35571532885026697	1.425921382276807e-12	0.496	0.245	2.9075962906006372e-8
ENSG00000165637	VDAC2	0.3549833686737991	4.945656466743303e-11	0.895	0.806	1.008468810133627e-6
ENSG00000167740	CYB5D2	0.3549728184053577	2.7032081979714922e-15	0.478	0.2	5.51211183648367e-11
ENSG00000074935	TUBE1	0.3549557956835251	7.765063673269376e-10	0.522	0.329	1.5833741336163585e-5
ENSG00000102898	NUTF2	0.35445569008435185	3.7894893595414775e-10	0.671	0.5	7.727147753041026e-6
ENSG00000072958	AP1M1	0.3543766259342449	3.451502782728721e-10	0.768	0.626	7.037959324262135e-6
ENSG00000057608	GDI2	0.3542085580137224	4.220881195493e-11	0.803	0.69	8.606798845729776e-7
ENSG00000148634	HERC4	0.35410148042211254	3.300875267012938e-11	0.776	0.635	6.730814756966083e-7
ENSG00000109220	CHIC2	0.35353374071455224	1.0803380978420462e-15	0.535	0.252	2.2029174153097165e-11
ENSG00000100242	SUN2	0.35340177240903065	1.1503960698585133e-15	0.618	0.335	2.3457726260484944e-11
ENSG00000135040	NAA35	0.35333687772020894	2.3921715109374566e-10	0.57	0.381	4.8778769279525675e-6
ENSG00000143621	ILF2	0.35325655130478584	1.5460846323727487e-5	0.732	0.674	0.31526211738712717
ENSG00000144567	RETREG2	0.35323784161021565	1.7556732741473599e-10	0.689	0.561	3.5799933733138816e-6
ENSG00000127054	INTS11	0.3529872532048043	7.83962994539094e-9	0.588	0.429	1.5985789421646665e-4
ENSG00000169230	PRELID1	0.35284709551358584	8.627545739714771e-9	0.877	0.832	1.759242851785239e-4
ENSG00000170855	TRIAP1	0.35277665750333154	3.196972555625609e-15	0.636	0.397	6.51894673817618e-11
ENSG00000152795	HNRNPDL	0.3526082355873693	1.5664885126407756e-7	0.838	0.761	0.0031942267261258054
ENSG00000136522	MRPL47	0.352535805388275	8.636943730610131e-11	0.732	0.574	1.7611591961087118e-6
ENSG00000132406	TMEM128	0.35241431219799746	8.779278080116319e-16	0.566	0.277	1.7901825933165185e-11
ENSG00000115935	WIPF1	0.35238656926205647	1.7974805399255898e-11	0.772	0.616	3.6652425689622704e-7
ENSG00000164754	RAD21	0.3522115044853461	1.192381532784572e-9	0.746	0.655	2.4313851835010206e-5
ENSG00000169155	ZBTB43	0.35205198636445106	7.530269109950546e-6	0.588	0.519	0.15354971742100157
ENSG00000129824	RPS4Y1	0.35200829233109165	1.0700517341833625e-8	0.816	0.8	2.1819424911732944e-4
ENSG00000164610	RP9	0.35193371953972474	9.192741903461558e-16	0.531	0.248	1.8744920015348464e-11
ENSG00000156639	ZFAND3	0.35167653934638704	1.9246312612128173e-14	0.632	0.403	3.9245156047390557e-10
ENSG00000114978	MOB1A	0.35166118030745774	1.4329780499859871e-12	0.789	0.632	2.9219855417264262e-8
ENSG00000183255	PTTG1IP	0.35148240382814044	4.936405069903011e-14	0.746	0.503	1.006582357803923e-9
ENSG00000126777	KTN1	0.350919056924031	6.5903293055567355e-12	0.939	0.887	1.3438340486960738e-7
ENSG00000113141	IK	0.35086644893721186	1.1045358421277387e-7	0.829	0.765	0.002252259035682672
ENSG00000129518	EAPP	0.3508206722702937	1.779094392797442e-12	0.684	0.471	3.627751376353264e-8
ENSG00000169139	UBE2V2	0.35054167466140473	6.686556453699607e-11	0.645	0.465	1.3634557264738868e-6
ENSG00000161016	RPL8	0.3499953016932613	9.661734464472373e-19	0.996	0.997	1.9701242746505617e-14
ENSG00000130638	ATXN10	0.34987064458013245	1.7353799427180353e-15	0.654	0.384	3.538613241196346e-11
ENSG00000168036	CTNNB1	0.3497563603661349	2.398486405469245e-11	0.724	0.552	4.890753629392337e-7
ENSG00000138303	ASCC1	0.3494969311866817	2.4880268953364287e-13	0.697	0.465	5.073335642280512e-9
ENSG00000134108	ARL8B	0.3494933944722457	6.452575038965278e-11	0.737	0.545	1.31574457619541e-6
ENSG00000170515	PA2G4	0.3491470886799065	2.3709304977117697e-7	0.842	0.803	0.00483456437788407
ENSG00000185885	IFITM1	0.3490868296028405	4.700987262859316e-10	0.465	0.255	9.585783127696431e-6
ENSG00000213625	LEPROT	0.3489670488838592	5.944415191701702e-11	0.877	0.803	1.212125701739894e-6
ENSG00000083845	RPS5	0.348957808488783	2.0933155348677732e-12	1	0.981	4.2684797071488766e-8
ENSG00000175309	PHYKPL	0.34893244016358743	5.35274436707562e-14	0.623	0.384	1.0914781038903897e-9
ENSG00000144566	RAB5A	0.3489284004419905	1.4738013037888951e-12	0.697	0.471	3.005228238555936e-8
ENSG00000095787	WAC	0.34892292536771097	3.098369983110356e-11	0.842	0.732	6.317886232560326e-7
ENSG00000096063	SRPK1	0.34868747064134514	5.480080823986069e-6	0.596	0.519	0.11174432808189994
ENSG00000173442	EHBP1L1	0.34820160169308684	9.546406298913498e-11	0.614	0.413	1.9466077084114515e-6
ENSG00000114166	KAT2B	0.3474688431348479	1.055453793040231e-9	0.504	0.313	2.1521758293883353e-5
ENSG00000107672	NSMCE4A	0.34742320923275416	2.199490839567707e-9	0.618	0.426	4.484981770962511e-5
ENSG00000163754	GYG1	0.34737862774878847	4.360034111821186e-9	0.509	0.345	8.890545557414581e-5
ENSG00000124767	GLO1	0.34680346640249515	1.1054537105652599e-10	0.772	0.632	2.2541306612136216e-6
ENSG00000177733	HNRNPA0	0.346798958922392	3.4567309256492166e-9	0.737	0.584	7.048620030491317e-5
ENSG00000129084	PSMA1	0.34634150094338256	6.176568054835632e-9	0.921	0.871	1.2594639920615337e-4
ENSG00000144713	RPL32	0.3462778174000163	2.9095695218888453e-18	0.996	0.994	5.932903212083545e-14
ENSG00000136045	PWP1	0.3462010845537666	1.8087114868895726e-8	0.658	0.529	3.6881435929165277e-4
ENSG00000180957	PITPNB	0.3461264703479193	2.27707238673288e-8	0.658	0.545	4.6431783037870157e-4
ENSG00000119185	ITGB1BP1	0.3460770109471826	2.239361599648682e-13	0.614	0.361	4.566282237843628e-9
ENSG00000220205	VAMP2	0.3456117076194041	7.22325386362478e-11	0.882	0.803	1.4728936953317288e-6
ENSG00000099783	HNRNPM	0.34548950624608543	3.7435673008069955e-7	0.785	0.745	0.0076335080830755445
ENSG00000184060	ADAP2	0.34517995648099664	9.708864714724265e-11	0.346	0.129	1.9797346039794248e-6
ENSG00000160813	PPP1R35	0.34514521193366504	1.8646191314450667e-8	0.632	0.506	3.8021448709296354e-4
ENSG00000072506	HSD17B10	0.34473539643084916	9.660495235170737e-5	0.662	0.606	1
ENSG00000106952	TNFSF8	0.34465240033242167	2.378285432664594e-24	0.395	0.045	4.8495618257463736e-20
ENSG00000115902	SLC1A4	0.34442077523452364	2.539723724126821e-8	0.702	0.577	5.178750645867001e-4
ENSG00000130811	EIF3G	0.3442896488825522	8.911636269511602e-10	0.895	0.823	1.8171717517161106e-5
ENSG00000125503	PPP1R12C	0.3442540038410621	1.077542805247312e-12	0.465	0.219	2.1972175341797937e-8
ENSG00000134480	CCNH	0.3441740418387104	1.3579775425989177e-8	0.623	0.468	2.769052007113453e-4
ENSG00000136147	PHF11	0.3441403872455504	5.563875856279901e-9	0.509	0.316	1.1345299258540346e-4
ENSG00000066044	ELAVL1	0.34397246986737795	1.6853708336872664e-10	0.614	0.455	3.4366396669717047e-6
ENSG00000156928	MALSU1	0.34390206433477244	2.0255164936897393e-11	0.658	0.465	4.1302306822827473e-7
ENSG00000130827	PLXNA3	0.3438552849859914	1.0048358297762106e-11	0.518	0.281	2.048960740496671e-7
ENSG00000086504	MRPL28	0.34372055793961487	6.303053484552132e-12	0.632	0.439	1.2852556360350253e-7
ENSG00000197324	LRP10	0.34357191789357733	3.7853981252621286e-13	0.781	0.594	7.718805317222007e-9
ENSG00000163811	WDR43	0.34331443905190107	3.2827329106633073e-9	0.605	0.423	6.69382067813355e-5
ENSG00000138660	AP1AR	0.3433075392627001	5.021380917305577e-13	0.452	0.197	1.0239097828477802e-8
ENSG00000149823	VPS51	0.3429929957241548	1.2759323297859914e-11	0.719	0.548	2.601753613666615e-7
ENSG00000146859	TMEM140	0.3427182138738351	1.6039539003812454e-8	0.535	0.368	3.270622398267398e-4
ENSG00000169925	BRD3	0.34267772463318563	2.0471350420351807e-14	0.461	0.194	4.174313064213937e-10
ENSG00000171222	SCAND1	0.34247672957290765	4.93949127040643e-7	0.895	0.868	0.010072116649485752
ENSG00000065613	SLK	0.34223344813245654	4.0043690953437636e-10	0.667	0.51	8.165309022315468e-6
ENSG00000103642	LACTB	0.34203937129513623	4.4615054073942407e-10	0.636	0.458	9.097455676217595e-6
ENSG00000198060	MARCHF5	0.34196023192700176	1.2399568310017322e-12	0.504	0.252	2.528395974095632e-8
ENSG00000080845	DLGAP4	0.34159646393847914	4.317449122329333e-11	0.522	0.306	8.803710505341742e-7
ENSG00000104427	ZC2HC1A	0.3411295974669653	3.8895139952221243e-07	0.531	0.403	0.007931107987657433
ENSG00000167468	GPX4	0.3408959700108998	3.261592079188091e-19	0.969	0.894	6.650712408672437e-15
ENSG00000177239	MAN1B1	0.34076865493013386	5.601788340650612e-15	0.627	0.355	1.1422606605420663e-10
ENSG00000115484	CCT4	0.34073104377653174	4.974162652392269e-8	0.785	0.71	0.0010142815064493075
ENSG00000226742	HSBP1L1	0.34063784520463286	6.818246491197813e-17	0.482	0.168	1.390308642020146e-12
ENSG00000170315	UBB	0.34061018012485844	7.386372326075161e-8	0.952	0.903	0.001506155181009986
ENSG00000121931	LRIF1	0.3404219590300923	1.722202060095731e-10	0.535	0.342	3.511742220741205e-6
ENSG00000110367	DDX6	0.3401466096907886	3.2510481374156678e-6	0.886	0.865	0.06629212257004288
ENSG00000213585	VDAC1	0.34006987619537943	1.6790310642703552e-9	0.825	0.742	3.423712243153681e-5
ENSG00000157191	NECAP2	0.3400205619720159	2.865522537838881e-10	0.61	0.435	5.843087006907262e-6
ENSG00000131408	NR1H2	0.3398246764412656	1.1997814535206117e-10	0.618	0.432	2.446474361873879e-6
ENSG00000039523	RIPOR1	0.3396487810175949	5.207438845988436e-11	0.513	0.294	1.061848855085502e-6
ENSG00000175701	MTLN	0.33926465353987934	1.3919311777782328e-8	0.671	0.548	2.8382868646075946e-4
ENSG00000128016	ZFP36	0.3391444043874431	4.4610774828164676e-6	0.719	0.61	0.0909658309521106
ENSG00000100906	NFKBIA	0.33863781244217195	2.9138991128010854e-11	0.776	0.581	5.941731680912693e-7
ENSG00000100243	CYB5R3	0.3386097016924014	1.4632886821217242e-11	0.57	0.381	2.983791951714408e-7
ENSG00000078902	TOLLIP	0.33839254883607883	2.2385072894653313e-11	0.557	0.339	4.564540213948757e-7
ENSG00000185627	PSMD13	0.3383274041336394	6.227637039342072e-11	0.846	0.742	1.269877468692242e-6
ENSG00000125454	SLC25A19	0.33783089603733857	1.034899491778541e-8	0.535	0.368	2.1102635536856228e-4
ENSG00000103495	MAZ	0.3377820915735918	2.4161662510398467e-10	0.689	0.545	4.926804602495351e-6
ENSG00000132128	LRRC41	0.33772182161962533	8.892072327928363e-11	0.618	0.423	1.8131824683878725e-6
ENSG00000170542	SERPINB9	0.33751170075790127	1.6821510736632144e-4	0.474	0.371	1
ENSG00000187837	H1-2	0.33742619420445175	0.05155995307293563	0.61	0.619	1
ENSG00000083457	ITGAE	0.3374008828817692	5.340687658323728e-8	0.618	0.51	0.0010890196204087913
ENSG00000125910	S1PR4	0.3369088913025435	4.966701968587703e-15	0.544	0.271	1.0127601984147185e-10
ENSG00000163634	THOC7	0.3368290295268135	1.695871174808032e-8	0.776	0.69	3.4580509125510577e-4
ENSG00000203879	GDI1	0.33650061140044674	3.077237750067523e-11	0.548	0.313	6.274795496162686e-7
ENSG00000188986	NELFB	0.3365004273902289	6.642049601758723e-11	0.465	0.242	1.3543803342946213e-6
ENSG00000160190	SLC37A1	0.3362842102452772	5.2225798793518646e-15	0.351	0.09	1.0649362631986387e-10
ENSG00000105971	CAV2	0.3362216186187519	8.130240591451859e-8	0.566	0.423	0.0016578373590029486
ENSG00000170456	DENND5B	0.3361467681559933	3.3954840522007864e-4	0.649	0.606	1
ENSG00000182899	RPL35A	0.33572461592284863	2.070771502315279e-18	1	0.987	4.2225101703710854e-14
ENSG00000112308	C6orf62	0.3356761880716046	3.1024403567471476e-8	0.864	0.748	6.326186131443109e-4
ENSG00000150459	SAP18	0.3356677660200157	1.3324585969982225e-10	0.886	0.8	2.7170163251390754e-6
ENSG00000157778	PSMG3	0.3354473890049956	2.785547272412978e-9	0.535	0.371	5.6800094431773034e-5
ENSG00000111863	ADTRP	0.3353208534848796	4.1759334348051874e-5	0.439	0.326	0.8515145866911258
ENSG00000138777	PPA2	0.3353103371979737	1.3215780710761512e-9	0.693	0.545	2.69482984473138e-5
ENSG00000123933	MXD4	0.33521676104285103	1.4222461147635048e-8	0.732	0.635	2.900102052614263e-4
ENSG00000134324	LPIN1	0.33506480153670426	7.056689341631707e-5	0.658	0.571	1
ENSG00000264522	OTUD7B	0.33476401276830214	5.2467004079920573e-8	0.557	0.394	0.0010698546801936604
ENSG00000178951	ZBTB7A	0.33476309913378643	2.043184313688386e-6	0.741	0.648	0.04166257134041988
ENSG00000175606	TMEM70	0.3346646627357861	5.94040936435288e-10	0.746	0.648	1.2113088734851958e-5
ENSG00000115866	DARS1	0.3344760397253851	3.864106740463834e-8	0.785	0.658	7.879300054479803e-4
ENSG00000126067	PSMB2	0.3343937935656467	4.281036549589201e-9	0.921	0.865	8.72946162826734e-5
ENSG00000109756	RAPGEF2	0.33408792482989313	1.0139433133273094e-7	0.667	0.526	0.0020675318102057164
ENSG00000138698	RAP1GDS1	0.3340335140232291	9.08300435885853e-14	0.518	0.245	1.852115418814843e-9
ENSG00000240857	RDH14	0.33388086009218026	6.00282195709709e-12	0.596	0.397	1.2240354252716675e-7
ENSG00000155962	CLIC2	0.333738553225295	4.5671641986249845e-7	0.618	0.526	0.009312904517416206
ENSG00000124357	NAGK	0.33350207038798124	1.5697274658104983e-9	0.636	0.465	3.200831275534187e-5
ENSG00000160445	ZER1	0.333117356018264	1.2269186290920837e-14	0.443	0.177	2.501809776581668e-10
ENSG00000122026	RPL21	0.3328233832243954	3.589751447609158e-16	0.952	0.935	7.319862176819834e-12
ENSG00000137947	GTF2B	0.33247321192081447	3.7435864289144365e-12	0.732	0.571	7.633547087199428e-8
ENSG00000147883	CDKN2B	0.33244879224219603	4.599069092643224e-15	0.434	0.148	9.377961786808798e-11
ENSG00000137767	SQOR	0.3322041865282144	3.988052972516315e-15	0.697	0.445	8.132038816258018e-11
ENSG00000112419	PHACTR2	0.332113399261152	2.6303398014983877e-15	0.443	0.155	5.363525889235362e-11
ENSG00000213753	CENPBD1P1	0.33210712489424615	3.627011136068806e-9	0.553	0.377	7.395838407557902e-5
ENSG00000116871	MAP7D1	0.3318750398686409	9.157650029326358e-13	0.645	0.397	1.8673364174799375e-8
ENSG00000139269	INHBE	0.33181995605383496	1.1420158456877156e-11	0.368	0.142	2.3286845109418208e-7
ENSG00000116670	MAD2L2	0.33173810280730376	2.804371842490479e-12	0.518	0.277	5.718394624022336e-8
ENSG00000138175	ARL3	0.33141360169169565	1.952163481000215e-8	0.75	0.626	0.00039806565541075385
ENSG00000144747	TMF1	0.33137431514132853	8.569744624868901e-8	0.851	0.819	0.0017474566264570177
ENSG00000136770	DNAJC1	0.33129575389764154	1.7086264376068442e-6	0.978	0.929	0.034840601689241156
ENSG00000162244	RPL29	0.3308111734005288	8.801453805501319e-14	0.996	0.994	1.794704445479774e-9
ENSG00000240230	COX19	0.33080669518862404	6.636957950263798e-10	0.482	0.287	1.353342095638291e-5
ENSG00000134440	NARS1	0.33071180122800414	2.2209166953891676e-10	0.851	0.752	4.528671233568051e-6
ENSG00000041982	TNC	0.33071100981887797	9.173787095273719e-22	0.408	0.074	1.870626926597264e-17
ENSG00000105701	FKBP8	0.330685957062439	1.9019671481990666e-11	0.838	0.742	3.878301211892717e-7
ENSG00000148516	ZEB1	0.33065917115048155	1.1707806770044616e-8	0.491	0.29	2.3873388784797977e-4
ENSG00000153561	RMND5A	0.33036180022134864	2.584732992053099e-13	0.649	0.406	5.270529044095474e-9
ENSG00000165813	CCDC186	0.33033228038020956	4.508400340338491e-8	0.737	0.648	9.193079133984216e-4
ENSG00000135185	TMEM243	0.330305316510603	5.403408620161306e-6	0.689	0.597	0.11018090517370918
ENSG00000188243	COMMD6	0.3300897784852095	1.0306560348894884e-13	0.868	0.69	2.1016107207431557e-9
ENSG00000170638	TRABD	0.32968332940479805	1.7460415896721456e-5	0.728	0.658	0.3560353405500472
ENSG00000198804	MT-CO1	0.32954047876476533	1.826302161816181e-13	1	1	3.7240127381593747e-9
ENSG00000100632	ERH	0.328878588365491	1.2956956440281517e-12	0.833	0.726	2.6420529877378042e-8
ENSG00000135624	CCT7	0.32860322355546345	1.2711643346866205e-7	0.781	0.713	0.0025920311948594878
ENSG00000197535	MYO5A	0.3284066179363867	4.771931758331636e-7	0.596	0.455	0.009730446048414039
ENSG00000123983	ACSL3	0.32815279273300113	2.1735681909382236e-8	0.667	0.548	4.4321228981421317e-4
ENSG00000125520	SLC2A4RG	0.3276372325018564	7.725392375816724e-12	0.513	0.274	1.575284759352788e-7
ENSG00000075292	ZNF638	0.3270711417484059	2.5363179789237015e-8	0.719	0.561	5.171805990823319e-4
ENSG00000048544	MRPS10	0.3270606613635546	1.0177694006519951e-11	0.728	0.539	2.0753335848694832e-7
ENSG00000062524	LTK	0.32655903213185444	6.999414153468909e-15	0.368	0.11	1.4272505400338452e-10
ENSG00000105401	CDC37	0.32640096363660587	2.433787561729391e-10	0.754	0.623	4.962736217122401e-6
ENSG00000142867	BCL10	0.3263978386799748	7.686933532147663e-10	0.654	0.474	1.56744261654023e-5
ENSG00000187688	TRPV2	0.3263231120122043	1.6780805295920798e-12	0.417	0.171	3.4217740078912096e-8
ENSG00000253276	CCDC71L	0.32628265253567407	1.1391543378644309e-6	0.596	0.487	0.02322849610339361
ENSG00000120616	EPC1	0.3254459262639646	1.3813322777341826e-9	0.772	0.668	2.8166746475277717e-5
ENSG00000198843	SELENOT	0.32517371228206104	2.922185812235902e-10	0.939	0.887	5.958629089730228e-6
ENSG00000158195	WASF2	0.3249821512104025	1.39801157713735e-7	0.816	0.797	0.0028506854069407705
ENSG00000125970	RALY	0.32490319678947466	3.234695545153469e-7	0.829	0.771	0.006595867686122438
ENSG00000127666	TICAM1	0.3241888552451332	2.7901621784733777e-19	0.439	0.116	5.689419698125065e-15
ENSG00000134809	TIMM10	0.32412395520970927	4.141762037815455e-12	0.671	0.465	8.445466971309494e-8
ENSG00000132963	POMP	0.3239879008890967	3.049521808625361e-7	0.899	0.858	0.0062182799199679735
ENSG00000170043	TRAPPC1	0.32395799197908426	3.344747907637926e-7	0.706	0.623	0.006820275458464495
ENSG00000118217	ATF6	0.3233976042318272	2.2669727576372625e-6	0.763	0.69	0.04622584150098142
ENSG00000170776	AKAP13	0.3233321975402509	1.3883513159993388e-6	0.776	0.674	0.028309871684542517
ENSG00000162910	MRPL55	0.3230281768284079	7.698141744283613e-6	0.732	0.658	0.15697280830768714
ENSG00000107745	MICU1	0.3227907356921854	7.282904000741292e-10	0.64	0.487	1.485056954791157e-5
ENSG00000156976	EIF4A2	0.32265530065033277	5.199575228638186e-7	0.904	0.845	0.010602453848716125
ENSG00000153037	SRP19	0.32251583435932196	9.003417662690959e-6	0.825	0.755	0.18358868955993135
ENSG00000196712	NF1	0.3225098253719454	1.5039014406463147e-8	0.583	0.423	3.0666054276219006e-4
ENSG00000100519	PSMC6	0.32236693463405597	1.5713558277063494e-10	0.768	0.623	3.2041516682760173e-6
ENSG00000179299	NSUN7	0.322084750154592	1.9655590693487924e-17	0.364	0.084	4.007971498309123e-13
ENSG00000186654	PRR5	0.32207072558228544	0.003347686107129282	0.346	0.284	1
ENSG00000038274	MAT2B	0.3219203834512552	1.317172524481363e-6	0.759	0.684	0.026858464946699474
ENSG00000104412	EMC2	0.32185399261957637	3.4751090592151976e-10	0.789	0.668	7.086094882645709e-6
ENSG00000185650	ZFP36L1	0.3214038878201902	3.4832685572303465e-12	0.57	0.31	7.1027329150484e-8
ENSG00000140262	TCF12	0.3212384396597551	1.1245826668845904e-11	0.482	0.245	2.2931365160443682e-7
ENSG00000123106	CCDC91	0.32116438262813174	1.1286496668798583e-7	0.654	0.529	0.002301429535734719
ENSG00000188725	SMIM15	0.32098008632847447	6.470533666545919e-10	0.702	0.539	1.3194065199453783e-5
ENSG00000254999	BRK1	0.3206942586198753	6.1534620021023835e-9	0.89	0.835	1.254752436848697e-4
ENSG00000279765	AC013394.1	0.32058165303296116	2.4640272303541434e-15	0.548	0.274	5.0243979254151336e-11
ENSG00000172432	GTPBP2	0.3204452621797531	2.6367089885546754e-16	0.491	0.2	5.376513298561839e-12
ENSG00000153006	SREK1IP1	0.32043370305981284	3.8783891968828913e-08	0.662	0.555	7.908423411363903e-4
ENSG00000114520	SNX4	0.3203703457357009	1.5435736143512427e-10	0.509	0.3	3.147500957023619e-6
ENSG00000204370	SDHD	0.32025730457924817	2.013994974836525e-11	0.772	0.626	4.1067371531891583e-7
ENSG00000113240	CLK4	0.3200596087270012	4.0648597297404446e-9	0.513	0.329	8.288655474913741e-5
ENSG00000082898	XPO1	0.31946880107130293	3.7095787903152114e-09	0.803	0.713	7.564202111331748e-5
ENSG00000107372	ZFAND5	0.3191854087378867	6.83133192267113e-8	0.754	0.658	0.0013929768923518701
ENSG00000138640	FAM13A	0.3190702343653006	4.83215566412869e-7	0.465	0.303	0.009853248614724811
ENSG00000168385	SEPTIN2	0.31904141129001573	1.4817290379151132e-8	0.842	0.752	3.0213936812127076e-4
ENSG00000175390	EIF3F	0.3188249885891379	5.3543202833172567e-8	0.886	0.832	0.0010917994489712218
ENSG00000163950	SLBP	0.3187685705399878	1.2711823633282275e-10	0.68	0.49	2.592067957062589e-6
ENSG00000180979	LRRC57	0.3186430855233818	2.084588786862718e-9	0.689	0.545	4.250684995291768e-5
ENSG00000258102	MAP1LC3B2	0.3185711761122618	6.878445156825747e-13	0.491	0.239	1.402583751928338e-8
ENSG00000177301	KCNA2	0.31830514711924435	9.36383462416351e-11	0.417	0.187	1.909379518213181e-6
ENSG00000172172	MRPL13	0.31823054965125147	1.3432670915085382e-8	0.667	0.539	2.7390559262950603e-4
ENSG00000107341	UBE2R2	0.31820568160877183	4.38327628801649e-12	0.724	0.523	8.937938678894424e-8
ENSG00000165516	KLHDC2	0.3181801932305828	2.4460787856849094e-12	0.474	0.232	4.987799251890099e-8
ENSG00000107581	EIF3A	0.3178768377985415	1.177732217239551e-5	0.917	0.919	0.24015137641731685
ENSG00000255823	MTRNR2L8	0.31766763136938847	2.2142987518053407e-12	0.978	0.987	4.51517658480627e-8
ENSG00000135956	TMEM127	0.3170260372061903	1.3620274118292265e-9	0.588	0.41	2.7773100954609757e-5
ENSG00000115514	TXNDC9	0.3167439153218634	6.102902566857715e-10	0.675	0.506	1.2444428624079566e-5
ENSG00000197111	PCBP2	0.3167236968456588	1.1280996733346746e-17	0.93	0.868	2.3003080438967347e-13
ENSG00000180398	MCFD2	0.31656584866138304	1.7803808184014043e-6	0.846	0.816	0.03630374526802303
ENSG00000139636	LMBR1L	0.31645145346472525	8.551341494160296e-11	0.513	0.287	1.743704044074226e-6
ENSG00000169599	NFU1	0.31635240832591566	4.186873019354984e-6	0.627	0.535	0.08537452773766747
ENSG00000134049	IER3IP1	0.31632328102357266	1.4717155694351357e-7	0.781	0.713	0.003000975217635185
ENSG00000131437	KIF3A	0.31575682910313885	1.8964516908732977e-8	0.531	0.374	3.8670546428597413e-4
ENSG00000137601	NEK1	0.31565546409150913	5.812584628046981e-9	0.509	0.306	1.1852441315050599e-4
ENSG00000155307	SAMSN1	0.3149763207696983	9.482710162423189e-4	0.596	0.535	1
ENSG00000147065	MSN	0.314843778474749	4.6985280231475537e-7	0.741	0.603	0.009580768492000177
ENSG00000145495	MARCHF6	0.3147363286812195	1.690632581193579e-8	0.93	0.868	3.447368896311827e-4
ENSG00000167196	FBXO22	0.3142268880877105	1.8605289608713993e-9	0.632	0.468	3.79380460411287e-5
ENSG00000153214	TMEM87B	0.314126141521471	1.1757950043488494e-8	0.496	0.316	2.3975635933677386e-4
ENSG00000075407	ZNF37A	0.3138448972847614	4.200642073127235e-5	0.732	0.703	0.8565529251313745
ENSG00000114744	COMMD2	0.31319211993785795	5.1285309649104196e-9	0.575	0.39	1.0457587490548837e-4
ENSG00000176485	PLAAT3	0.3130914051507855	1.2270722190089735e-8	0.798	0.681	2.5021229617811977e-4
ENSG00000149182	ARFGAP2	0.31307984399063127	9.27431545081812e-12	0.667	0.458	1.8911256635763226e-7
ENSG00000205189	ZBTB10	0.3129862092793416	8.504156758673257e-18	0.434	0.119	1.7340826046610638e-13
ENSG00000137815	RTF1	0.31276161222799614	9.34695972328446e-10	0.811	0.732	1.905938557174934e-5
ENSG00000054267	ARID4B	0.3126717128836458	9.880046317741446e-9	0.807	0.719	2.0146402446506582e-4
ENSG00000146457	WTAP	0.3123315662090602	1.0234413988086707e-6	0.763	0.706	0.020868993563107605
ENSG00000178980	SELENOW	0.3118834079634445	3.019303298084296e-11	0.68	0.494	6.156661355123688e-7
ENSG00000115419	GLS	0.31175284023096106	3.112398712157232e-6	0.763	0.687	0.06346492213959812
ENSG00000177885	GRB2	0.3113058527157113	4.094134047445346e-7	0.886	0.871	0.008348348736145806
ENSG00000143183	TMCO1	0.3112472331087326	3.519161106018492e-6	0.908	0.874	0.07175921411282307
ENSG00000152620	NADK2	0.31107202484059315	4.137210180822858e-9	0.518	0.342	8.43618527971589e-5
ENSG00000122299	ZC3H7A	0.3107812311943773	1.2165820063973958e-9	0.658	0.474	2.4807323692449297e-5
ENSG00000125818	PSMF1	0.3106010943701787	4.130688359992603e-6	0.601	0.529	0.08422886634860917
ENSG00000102189	EEA1	0.3100447805345029	1.1285938007367473e-4	0.531	0.465	1
ENSG00000159267	HLCS	0.309868980112328	3.274989373239799e-11	0.425	0.206	6.678030830973274e-7
ENSG00000165410	CFL2	0.30940000847921456	1.502590703384908e-6	0.408	0.268	0.030639327032721656
ENSG00000155438	NIFK	0.3091832263352081	1.4682355758011086e-8	0.654	0.503	2.9938791626160405e-4
ENSG00000154874	CCDC144B	0.30911385538441016	5.174718420346085e-5	0.855	0.752	1
ENSG00000274523	RCC1L	0.30903778605429694	8.054643106635837e-14	0.421	0.168	1.6424222758741135e-9
ENSG00000129187	DCTD	0.3089527995400056	2.728977689982966e-10	0.539	0.345	5.564658407644266e-6
ENSG00000197860	SGTB	0.30845006746841847	7.829791162847458e-12	0.469	0.235	1.5965727160162253e-7
ENSG00000197343	ZNF655	0.3079864334786453	2.1626399064095976e-6	0.601	0.497	0.044098390331598104
ENSG00000120925	RNF170	0.30770104520253505	5.741916570872545e-13	0.579	0.335	1.1708342079666206e-8
ENSG00000128708	HAT1	0.3074497209092734	1.7733082242488986e-8	0.614	0.477	3.6159528000659293e-4
ENSG00000196504	PRPF40A	0.3074135956159566	4.161810505504906e-8	0.846	0.816	8.486347801775054e-4
ENSG00000011132	APBA3	0.30712410030928206	3.1856051400728205e-11	0.482	0.258	6.495767441122488e-7
ENSG00000136463	TACO1	0.3070931042796034	8.511973104175255e-11	0.465	0.258	1.7356764356723764e-6
ENSG00000137207	YIPF3	0.3070327447114565	9.868670646293729e-9	0.899	0.832	2.0123206314857543e-4
ENSG00000099795	NDUFB7	0.30701072001961416	2.7591362566565975e-7	0.939	0.874	0.005626154740948468
ENSG00000167306	MYO5B	0.30689437929367114	1.8890099747986313e-10	0.421	0.2	3.851880239611889e-6
ENSG00000198791	CNOT7	0.30680297521501776	6.1524149548294574e-6	0.746	0.655	0.12545389334392745
ENSG00000167862	MRPL58	0.30675284717675205	2.6778098621018292e-11	0.575	0.394	5.46032208981184e-7
ENSG00000073578	SDHA	0.30622669278567377	1.6214649559005463e-9	0.697	0.584	3.306329191576804e-5
ENSG00000137393	RNF144B	0.3058376227244334	2.936325501299745e-9	0.268	0.087	5.98746132970031e-5
ENSG00000197956	S100A6	0.30525981791636836	2.0769393766333815e-7	0.987	0.981	0.004235087082893128
ENSG00000166432	ZMAT1	0.30501059945434295	3.32793365581961e-9	0.408	0.206	6.785989517581767e-5
ENSG00000197771	MCMBP	0.3049579617681255	3.3335228144102756e-11	0.504	0.287	6.797386370863993e-7
ENSG00000118579	MED28	0.3048928699585322	4.157839949232733e-7	0.61	0.523	0.008478251440480465
ENSG00000115084	SLC35F5	0.30445724776766137	1.0541060597208206e-6	0.724	0.677	0.021494276663767253
ENSG00000107771	CCSER2	0.3039686376668868	1.4139139173678784e-6	0.531	0.413	0.028831118689048408
ENSG00000275074	NUDT18	0.3038629503538471	1.8731676118298686e-18	0.39	0.094	3.819576077282285e-14
ENSG00000145545	SRD5A1	0.3038132241236627	5.588348428152482e-9	0.588	0.397	1.1395201279845726e-4
ENSG00000090989	EXOC1	0.303717058944371	4.107721900672891e-12	0.636	0.416	8.376055727662092e-8
ENSG00000131828	PDHA1	0.3036162426842128	1.8024705431848658e-10	0.627	0.465	3.6754176846082596e-6
ENSG00000175387	SMAD2	0.3034453482885293	1.4369133584697256e-6	0.82	0.803	0.029300100292556176
ENSG00000067066	SP100	0.3028975771041056	3.87116815576925e-8	0.855	0.794	7.893698986429078e-4
ENSG00000168259	DNAJC7	0.30283623565949225	4.827924973931682e-7	0.895	0.842	0.009844621814344092
ENSG00000037637	FBXO42	0.3026547329861765	5.097571423975688e-9	0.408	0.206	1.0394457890628826e-4
ENSG00000178896	EXOSC4	0.3025891760703209	5.234508568343688e-11	0.513	0.281	1.0673686421709614e-6
ENSG00000160058	BSDC1	0.30216149658456104	2.669497060666101e-8	0.583	0.432	5.443371456404246e-4
ENSG00000157954	WIPI2	0.30159010780884155	9.900231795914605e-9	0.737	0.6	2.0187562655049472e-4
ENSG00000115520	COQ10B	0.3015529809616595	3.992371569136629e-7	0.654	0.555	0.008140844866626501
ENSG00000112200	ZNF451	0.3015037226905385	7.105944215817691e-8	0.68	0.545	0.0014489730850473853
ENSG00000171735	CAMTA1	0.3015026314565895	4.258029687101252e-7	0.781	0.7	0.008682548334968163
ENSG00000155959	VBP1	0.30106194936174874	3.6816460956192643e-9	0.697	0.59	7.507244553577242e-5
ENSG00000133313	CNDP2	0.30093703238517877	1.263054649292265e-8	0.741	0.635	2.5754947353718574e-4
ENSG00000134375	TIMM17A	0.30044601623041334	9.843195824234475e-6	0.658	0.597	0.20071260605196517
ENSG00000196576	PLXNB2	0.3001990487709928	5.1484021944808906e-17	0.368	0.087	1.0498106914765984e-12
ENSG00000215845	TSTD1	0.2999472296022463	1.5587265701718305e-7	0.838	0.758	0.0031783993492373796
ENSG00000105639	JAK3	0.29991952690166224	4.7123423225483486e-7	0.627	0.503	0.009608937229908337
ENSG00000204178	MACO1	0.29967122051518524	1.7802835183406988e-5	0.61	0.513	0.3630176122248519
ENSG00000139180	NDUFA9	0.2996507219636487	8.229437794669848e-9	0.728	0.59	1.6780646607111285e-4
ENSG00000198242	RPL23A	0.29951785023914024	1.3237200722100935e-11	0.996	0.987	2.6991975992436017e-7
ENSG00000133315	MACROD1	0.2994706724880921	4.995439778887516e-11	0.439	0.203	1.0186201253129534e-6
ENSG00000136521	NDUFB5	0.2991383043538116	2.14114590000732e-6	0.803	0.771	0.04366010604704926
ENSG00000125354	SEPTIN6	0.2988188613099126	4.489851305367399e-5	0.496	0.384	0.9155255796774663
ENSG00000025293	PHF20	0.298680245869807	3.4859697956962212e-6	0.596	0.49	0.07108241010404165
ENSG00000188938	FAM120AOS	0.2985976219024954	6.204921261625664e-7	0.684	0.587	0.012652454944580891
ENSG00000126653	NSRP1	0.29822818918204674	6.446217895018843e-8	0.82	0.713	0.0013144482909732923
ENSG00000163110	PDLIM5	0.29822768199842153	3.837990093455764e-7	0.601	0.465	0.007826045599565649
ENSG00000126254	RBM42	0.2979383753557238	3.520696120669185e-8	0.553	0.41	7.179051459656535e-4
ENSG00000197451	HNRNPAB	0.2976213787005868	1.5024809463583653e-5	0.746	0.684	0.3063708897719343
ENSG00000059728	MXD1	0.2975698972205056	1.4944330820190421e-5	0.452	0.335	0.3047298497545029
ENSG00000256053	COA8	0.2975029429794675	8.330007133515664e-13	0.575	0.316	1.698571754595179e-8
ENSG00000135845	PIGC	0.29746789618429814	7.778006796990817e-10	0.513	0.326	1.5860133659743976e-5
ENSG00000165476	REEP3	0.29737115652300883	2.824237843477683e-7	0.645	0.526	0.005758903386635344
ENSG00000198855	FICD	0.297309809670802	0.223303719594846	0.623	0.665	1
ENSG00000116918	TSNAX	0.2972479441694417	6.345962459855854e-7	0.535	0.39	0.012940052051892071
ENSG00000196628	TCF4	0.29701890970044076	4.643280125489875e-4	0.86	0.842	1
ENSG00000126945	HNRNPH2	0.2969377121435196	1.7931463785111764e-8	0.645	0.477	3.6564047804221397e-4
ENSG00000128989	ARPP19	0.29665012454461137	5.422258446432354e-9	0.746	0.629	1.1056527198120212e-4
ENSG00000138592	USP8	0.2961161835650199	1.392866177425943e-7	0.82	0.758	0.0028401934223892403
ENSG00000183283	DAZAP2	0.29608326338979696	3.0334599833807462e-12	0.754	0.532	6.18552825211168e-8
ENSG00000180817	PPA1	0.29596923610155645	3.569581972293346e-7	0.904	0.855	0.007278734599703362
ENSG00000101160	CTSZ	0.29589639542929125	9.714480171426723e-9	0.803	0.7	1.980879651755623e-4
ENSG00000069345	DNAJA2	0.2957816806297987	2.3824174313359745e-9	0.719	0.61	4.857987384237186e-5
ENSG00000125877	ITPA	0.29550029694023394	2.3937688109047015e-9	0.443	0.248	4.881133982315777e-5
ENSG00000114626	ABTB1	0.29527844902931355	1.5974574579542893e-10	0.482	0.268	3.2573755025145914e-6
ENSG00000147162	OGT	0.2951670966225284	6.121801865056068e-6	0.781	0.703	0.12482966183035829
ENSG00000086061	DNAJA1	0.2951383599965587	1.4328655484557746e-5	0.851	0.797	0.292175613985617
ENSG00000115539	PDCL3	0.29509685633031163	1.8137948904749997e-7	0.618	0.49	0.003698509161167572
ENSG00000198612	COPS8	0.2950375093558677	1.1216155456474212e-8	0.531	0.368	2.2870862591296566e-4
ENSG00000112851	ERBIN	0.2950300119988948	6.855157539956144e-7	0.693	0.623	0.013978351739724573
ENSG00000146731	CCT6A	0.29482588783692476	1.276796377984848e-7	0.838	0.787	0.0026035154943489036
ENSG00000185608	MRPL40	0.2946794760131559	6.832660757070494e-6	0.798	0.768	0.13932478549742444
ENSG00000184281	TSSC4	0.294286629493291	1.1185401483674133e-7	0.596	0.468	0.0022808152165359925
ENSG00000205981	DNAJC19	0.29393169558991733	3.1090684132377183e-7	0.667	0.561	0.0063397014014330315
ENSG00000178952	TUFM	0.2937471874540951	8.669368950486424e-8	0.89	0.861	0.0017677710226936868
ENSG00000182004	SNRPE	0.2936460875793394	4.667488909313758e-12	0.741	0.581	9.517476634981684e-8
ENSG00000176624	MEX3C	0.2925456437809855	2.6644813654087466e-12	0.5	0.252	5.4331439522049755e-8
ENSG00000149089	APIP	0.29241054392230004	4.2662248795256994e-8	0.57	0.439	8.699259151840853e-4
ENSG00000160710	ADAR	0.2922173599874356	4.552360241213119e-9	0.811	0.742	9.282717767857671e-5
ENSG00000110321	EIF4G2	0.29181758885443876	4.3952341674132046e-13	0.939	0.855	8.962321990772265e-9
ENSG00000104219	ZDHHC2	0.29178202424703326	6.169236410496737e-10	0.535	0.339	1.2579689964643898e-5
ENSG00000131013	PPIL4	0.2915928439923994	1.305532682922924e-11	0.618	0.39	2.662111693748134e-7
ENSG00000164167	LSM6	0.29117713502244086	1.483959784743231e-7	0.64	0.548	0.0030259423970699223
ENSG00000108774	RAB5C	0.29114758958115555	1.2025523870536793e-11	0.675	0.471	2.4521245724411577e-7
ENSG00000090273	NUDC	0.2909495760639389	1.3636808947055677e-7	0.811	0.735	0.002780681712394123
ENSG00000109046	WSB1	0.2907409597821222	7.663662316980012e-10	0.728	0.577	1.5626973830553942e-5
ENSG00000107829	FBXW4	0.2907186986486601	5.361916894454217e-10	0.491	0.31	1.0933484739481594e-5
ENSG00000198231	DDX42	0.29070395707092567	5.679369344320374e-5	0.579	0.532	1
ENSG00000161202	DVL3	0.29038643012935955	1.5213629838201736e-8	0.535	0.361	3.102211260307716e-4
ENSG00000063245	EPN1	0.29024561542510513	1.6959935942642076e-11	0.728	0.539	3.4583005380641454e-7
ENSG00000073584	SMARCE1	0.2900104704122403	1.0780701563393518e-7	0.561	0.413	0.0021982928557915723
ENSG00000160999	SH2B2	0.28992259620093463	1.1038064950980527e-9	0.474	0.271	2.250771824154439e-5
ENSG00000144029	MRPS5	0.28965086768951115	3.2734518020245004e-6	0.654	0.568	0.06674895569508159
ENSG00000166228	PCBD1	0.2896311639696812	1.2953072612323417e-5	0.57	0.477	0.2641261036378868
ENSG00000106299	WASL	0.2895979701021125	1.0851072050088983e-8	0.421	0.239	2.2126421017336446e-4
ENSG00000065923	SLC9A7	0.2894087117165466	1.450418108433321e-10	0.425	0.206	2.957547564906385e-6
ENSG00000151923	TIAL1	0.2893954511113651	2.5930249013335152e-8	0.75	0.645	5.287437076309171e-4
ENSG00000010017	RANBP9	0.2892491903377955	9.560759270188621e-11	0.518	0.3	1.9495344227841618e-6
ENSG00000110429	FBXO3	0.2884735490061308	1.1222712416345569e-8	0.496	0.313	2.2884232888170249e-4
ENSG00000163682	RPL9	0.2884247453015485	6.074321177801892e-11	0.649	0.448	1.2386148313655837e-6
ENSG00000105968	H2AZ2	0.2883052631301515	1.2093429125297068e-8	0.904	0.852	2.4659711329393254e-4
ENSG00000136010	ALDH1L2	0.288276541606603	2.0302580685016435e-5	0.719	0.652	0.41398992274817015
ENSG00000277147	LINC00869	0.28827565809789707	2.830236916346504e-10	0.452	0.226	5.771136096122157e-6
ENSG00000153922	CHD1	0.2882489401502236	1.4270783047830842e-7	0.719	0.6	0.002909955371283187
ENSG00000162928	PEX13	0.28816855345900894	6.322167163435092e-12	0.482	0.255	1.2891531062960496e-7
ENSG00000078687	TNRC6C	0.2880223852528434	1.7453854102574078e-7	0.395	0.223	0.00355901539005588
ENSG00000106993	CDC37L1	0.2879643888249989	2.3155616099884606e-9	0.592	0.397	4.72166167892747e-5
ENSG00000113810	SMC4	0.28783712617732504	3.9132704543346134e-8	0.61	0.445	7.97954978343371e-4
ENSG00000134186	PRPF38B	0.2877214542597972	1.7550148466602175e-7	0.829	0.761	0.0035786507738248497
ENSG00000067167	TRAM1	0.2874650592029644	7.659114507515775e-5	0.974	0.968	1
ENSG00000166619	BLCAP	0.2871731381930005	3.6422758956824203e-6	0.443	0.294	0.07426964778886024
ENSG00000101782	RIOK3	0.28704958754709986	1.673293622762099e-4	0.64	0.597	1
ENSG00000106591	MRPL32	0.28702551926462716	7.506339621668938e-6	0.776	0.761	0.1530617712254513
ENSG00000109083	IFT20	0.2867928933084287	2.7391345043956394e-9	0.579	0.403	5.585369167913149e-5
ENSG00000131080	EDA2R	0.2865928837660002	1.8890566659465695e-18	0.386	0.087	3.85197544753165e-14
ENSG00000133884	DPF2	0.28656243821739136	1.5980817664837372e-8	0.61	0.442	3.2586485300369885e-4
ENSG00000122958	VPS26A	0.28633046593176004	8.88160223096054e-9	0.645	0.474	1.8110475109151637e-4
ENSG00000182247	UBE2E2	0.2861126936773043	2.2908989010361393e-7	0.596	0.468	0.004671371949102792
ENSG00000114446	IFT57	0.28598050838538136	0.0013230443973678721	0.732	0.723	1
ENSG00000037241	RPL26L1	0.2857325922247255	1.6311276120032212e-9	0.623	0.461	3.326032313635768e-5
ENSG00000107897	ACBD5	0.28562013041690765	5.6827703500311266e-8	0.645	0.529	0.001158773702074847
ENSG00000154813	DPH3	0.2855541413600322	1.5912297417087542e-7	0.654	0.5	0.003244676566318321
ENSG00000100380	ST13	0.28549304151214394	2.364356068786972e-8	0.895	0.829	4.821158459863515e-4
ENSG00000174886	NDUFA11	0.2852707048989005	4.5692264843607666e-8	0.921	0.877	9.31710972426004e-4
ENSG00000186522	SEPTIN10	0.2849216381933881	1.1479884993023607e-5	0.649	0.565	0.23408633489274436
ENSG00000138449	SLC40A1	0.28435755684856556	3.0781356437910485e-7	0.487	0.345	0.006276626391254327
ENSG00000009954	BAZ1B	0.2842635988422618	4.796789982186517e-9	0.75	0.61	9.781134452676527e-5
ENSG00000106052	TAX1BP1	0.2842441816980801	5.553409779760797e-7	0.952	0.887	0.01132395788191024
ENSG00000140406	TLNRD1	0.2841957009277632	3.852958222589069e-11	0.526	0.265	7.85656711168137e-7
ENSG00000066427	ATXN3	0.2840758338255835	7.068908883229247e-4	0.474	0.39	1
ENSG00000173208	ABCD2	0.28406105236937185	8.109555066537629e-16	0.346	0.081	1.6536193736176878e-11
ENSG00000107874	CUEDC2	0.28390435322340857	2.950780268647764e-11	0.675	0.513	6.016936045799655e-7
ENSG00000130726	TRIM28	0.2838776603544406	7.22277910301258e-8	0.522	0.39	0.0014727968868952952
ENSG00000197329	PELI1	0.28386286995465815	0.029844085537824132	0.57	0.558	1
ENSG00000129292	PHF20L1	0.2838497991526272	2.735435572433594e-7	0.732	0.629	0.005577826675749341
ENSG00000107371	EXOSC3	0.2838386108605489	2.2446814852571665e-8	0.544	0.387	4.5771300165878883e-4
ENSG00000178764	ZHX2	0.2838329446437193	1.4498026364051212e-11	0.434	0.2	2.956292555893683e-7
ENSG00000138750	NUP54	0.283686356345869	3.743085243283429e-9	0.447	0.261	7.63252511957924e-5
ENSG00000168397	ATG4B	0.28364420057078976	4.105138871079468e-9	0.395	0.2	8.370788672018143e-5
ENSG00000144659	SLC25A38	0.2834086900529913	3.6381620295095994e-8	0.478	0.29	7.418576194373024e-4
ENSG00000118972	FGF23	0.2830819766588826	2.9266631235430134e-7	0.987	0.958	0.005967758775216559
ENSG00000128609	NDUFA5	0.28304845168464465	7.362545202053176e-7	0.829	0.806	0.015012965921506633
ENSG00000189227	C15orf61	0.2829537708537032	2.83442825667103e-6	0.649	0.59	0.057796826581778975
ENSG00000185721	DRG1	0.2827047674759513	9.28353631193233e-10	0.526	0.323	1.8930058893661215e-5
ENSG00000119318	RAD23B	0.2824967100211987	1.3134643026180521e-9	0.741	0.603	2.6782850594684702e-5
ENSG00000223532	NA	0.28235712130407653	1.021559639320123e-6	0.706	0.613	0.02083062260537663
ENSG00000175220	ARHGAP1	0.2821853028783785	3.1217085414458973e-10	0.509	0.29	6.365475886862329e-6
ENSG00000180370	PAK2	0.28216629018804484	9.394363054071114e-7	0.833	0.755	0.019156045703556408
ENSG00000101343	CRNKL1	0.2820938954045977	1.7956504566211037e-7	0.575	0.435	0.0036615108460960927
ENSG00000114353	GNAI2	0.28206996981747345	7.164220884239995e-10	0.864	0.745	1.4608562805053773e-5
ENSG00000110090	CPT1A	0.2816081151142379	1.6522980705442684e-8	0.461	0.277	3.3692009956468174e-4
ENSG00000114062	UBE3A	0.28152987317525047	7.6392651222553e-4	0.706	0.716	1
ENSG00000068400	GRIPAP1	0.28138312846160235	2.1543264333628444e-7	0.535	0.39	0.004392887030270176
ENSG00000120063	GNA13	0.2812491420244076	6.11488405182849e-13	0.544	0.274	1.2468860070083474e-8
ENSG00000125656	CLPP	0.28104041083191456	6.030796681507956e-9	0.759	0.652	1.2297397513262871e-4
ENSG00000101928	MOSPD1	0.2810215247740309	4.095961255208901e-8	0.474	0.306	8.35207459549647e-4
ENSG00000213741	RPS29	0.2810075821909601	1.4116236895550426e-20	0.996	0.984	2.8784418653716873e-16
ENSG00000184743	ATL3	0.2807014089162448	3.547529945870025e-5	0.632	0.561	0.7233768312623567
ENSG00000132570	PCBD2	0.2806241114943889	1.0999917345337016e-6	0.518	0.361	0.02242993145887671
ENSG00000181929	PRKAG1	0.28057666715941953	3.9479389924311986e-8	0.575	0.41	8.050242399466457e-4
ENSG00000121864	ZNF639	0.28056939135077863	7.288302161998505e-6	0.478	0.352	0.1486157693853115
ENSG00000164902	PHAX	0.2803153474927669	2.0899127255370367e-6	0.671	0.581	0.04261541038642572
ENSG00000120509	PDZD11	0.279870245507947	3.832987635358386e-6	0.5	0.368	0.07815845087259285
ENSG00000143793	C1orf35	0.27957999805447015	1.8699602512236165e-6	0.447	0.306	0.038130359482700764
ENSG00000205937	RNPS1	0.2790743797368148	1.141524526465135e-10	0.759	0.603	2.3276826619150567e-6
ENSG00000100418	DESI1	0.2786467429781476	2.971741106370513e-5	0.798	0.755	0.6059677290000113
ENSG00000164031	DNAJB14	0.27853423707794356	3.42778567226321e-6	0.724	0.668	0.06989597764311911
ENSG00000100221	JOSD1	0.2783097279469427	5.72638415923823e-9	0.539	0.361	1.1676669939102674e-4
ENSG00000134352	IL6ST	0.27828525659732206	9.69865999695373e-4	0.776	0.755	1
ENSG00000138029	HADHB	0.2782563217411261	1.8132253182307358e-6	0.605	0.49	0.036973477464042934
ENSG00000138081	FBXO11	0.2781800727501594	1.4603955733573463e-5	0.487	0.365	0.2977892613632965
ENSG00000168724	DNAJC21	0.2781259568661367	4.469943700870878e-6	0.789	0.755	0.09114662200445807
ENSG00000134453	RBM17	0.2781023373134974	1.6047451516706554e-9	0.825	0.723	3.272235838771634e-5
ENSG00000197170	PSMD12	0.27797557315009036	7.544999877196741e-7	0.807	0.748	0.015385009249591875
ENSG00000167315	ACAA2	0.27784601465098396	6.053202695787103e-7	0.496	0.368	0.012343085616979482
ENSG00000221823	PPP3R1	0.27780970781349634	3.1071883984480998e-9	0.443	0.245	6.33586786327552e-5
ENSG00000159461	AMFR	0.27765795392036446	5.391357466243768e-10	0.553	0.352	1.0993517009417667e-5
ENSG00000125875	TBC1D20	0.27762651163087576	4.258068631609053e-9	0.605	0.465	8.68262774671402e-5
ENSG00000110880	CORO1C	0.2776008966764869	5.930384727521853e-6	0.675	0.577	0.12092647497889811
ENSG00000107872	FBXL15	0.27749303600362374	9.16994398517771e-9	0.601	0.445	1.8698432780175868e-4
ENSG00000120837	NFYB	0.2774283443272468	9.524127753011802e-7	0.504	0.335	0.019420648901166366
ENSG00000059758	CDK17	0.2773089599851422	3.972987314339568e-6	0.583	0.474	0.08101318432669813
ENSG00000181061	HIGD1A	0.2772696664955668	0.008529949904941795	0.513	0.471	1
ENSG00000136827	TOR1A	0.27702223001683945	1.9953430463618258e-7	0.605	0.465	0.004068704005836399
ENSG00000125457	MIF4GD	0.2769948291827009	1.35334305803319e-6	0.425	0.284	0.027596018296354777
ENSG00000024048	UBR2	0.27681476949856143	4.090909925594852e-10	0.759	0.616	8.341774429280463e-6
ENSG00000140564	FURIN	0.27674241635455643	7.636246695629936e-9	0.535	0.335	1.5571070637059002e-4
ENSG00000198492	YTHDF2	0.276402177101424	1.206622387074442e-8	0.719	0.587	2.460423709483495e-4
ENSG00000111328	CDK2AP1	0.2762949140796954	3.962761080835959e-7	0.491	0.329	0.008080466119932605
ENSG00000006757	PNPLA4	0.27583010003918895	2.1852544853926313e-9	0.465	0.252	4.455952421164115e-5
ENSG00000139083	ETV6	0.27554274955770897	6.474848663281364e-7	0.645	0.532	0.01320286390929703
ENSG00000103254	ANTKMT	0.2753729448876059	6.79763821967395e-5	0.667	0.623	1
ENSG00000175334	BANF1	0.27529587894043883	2.484245710751756e-5	0.776	0.774	0.5065625428793905
ENSG00000060339	CCAR1	0.2752569376926515	3.6605409076486453e-6	0.61	0.494	0.07464208964786352
ENSG00000101367	MAPRE1	0.27517856630848464	4.322701848069472e-9	0.57	0.384	8.814421338398461e-5
ENSG00000144744	UBA3	0.27478193205972606	4.911531944007843e-9	0.553	0.358	1.0015104787026393e-4
ENSG00000168495	POLR3D	0.2747281715718023	5.977047929742559e-6	0.548	0.445	0.12187798433538052
ENSG00000105058	FAM32A	0.274491515990181	8.777720675305198e-7	0.553	0.419	0.01789865022901483
ENSG00000133773	CCDC59	0.27435663764583595	2.442600867196907e-8	0.746	0.619	4.980707428301213e-4
ENSG00000099624	ATP5F1D	0.2743133844450425	1.2078768554998404e-6	0.947	0.939	0.024629816960497247
ENSG00000114416	FXR1	0.27423884694991996	6.123628232826147e-7	0.82	0.742	0.012486690329555798
ENSG00000110274	CEP164	0.27402107314136576	5.859291865497557e-9	0.395	0.194	1.1947682042936068e-4
ENSG00000131931	THAP1	0.2736670571480845	9.980159491039818e-10	0.531	0.329	2.0350543218179294e-5
ENSG00000122783	CYREN	0.27339566572584456	2.2778437274840426e-5	0.395	0.274	0.4644751144712711
ENSG00000101290	CDS2	0.27331772365951335	4.4208737069914835e-8	0.654	0.51	9.014603575926334e-4
ENSG00000166046	TCP11L2	0.2732740378586418	3.958611993647196e-9	0.329	0.135	8.072005716245997e-5
ENSG00000124571	XPO5	0.2728499026287749	5.379197964898062e-10	0.465	0.248	1.0968722570223638e-5
ENSG00000071889	FAM3A	0.27218378353386097	7.2904552236750355e-9	0.601	0.416	1.4865967246595766e-4
ENSG00000101856	PGRMC1	0.2720132935713483	3.916185640676226e-12	0.539	0.306	7.985494139902892e-8
ENSG00000099995	SF3A1	0.27196485103407664	9.380795803745725e-6	0.456	0.31	0.19128380723417907
ENSG00000156675	RAB11FIP1	0.27158093568585295	2.299956349602167e-5	0.57	0.468	0.46898409924737783
ENSG00000167323	STIM1	0.27146719615166054	1.951092882104693e-8	0.425	0.239	3.97847349589968e-4
ENSG00000141385	AFG3L2	0.2713271026615418	1.13996303757431e-6	0.504	0.361	0.023244986299177758
ENSG00000109854	HTATIP2	0.2708540122057578	2.232138927582769e-4	0.702	0.665	1
ENSG00000141510	TP53	0.27081128654343983	2.5197777431487944e-10	0.518	0.306	5.138078796054707e-6
ENSG00000102309	PIN4	0.2706053577426679	2.558632852790311e-8	0.601	0.445	5.217308250124723e-4
ENSG00000205629	LCMT1	0.270547150973626	4.3300921484288814e-9	0.487	0.294	8.829490899861332e-5
ENSG00000198900	TOP1	0.2704709793957112	1.9432145900257973e-6	0.921	0.865	0.03962408870521603
ENSG00000158092	NCK1	0.2703042235427179	7.093503721070655e-8	0.561	0.394	0.0014464363437635172
ENSG00000247596	TWF2	0.27017330543045426	3.5286366860937986e-8	0.465	0.294	7.195243066613864e-4
ENSG00000149781	FERMT3	0.2700311890174414	3.502389763351067e-8	0.658	0.503	7.141722966449161e-4
ENSG00000197696	NMB	0.2694110790049118	7.216972500028658e-7	0.294	0.132	0.014716128624808436
ENSG00000116750	UCHL5	0.2693426176881175	1.4132779946439463e-4	0.518	0.419	1
ENSG00000178295	GEN1	0.2693178752351951	1.2408363485285818e-6	0.412	0.261	0.02530189398284631
ENSG00000122359	ANXA11	0.26890575450606746	4.067298455621912e-6	0.811	0.765	0.0829362828085864
ENSG00000136527	TRA2B	0.26863486538752396	6.218205796176436e-6	0.601	0.5	0.1267954343898337
ENSG00000116266	STXBP3	0.26863169664416753	3.3990473139540225e-8	0.632	0.487	6.930997377883648e-4
ENSG00000155090	KLF10	0.26861554647988845	3.880550891406411e-7	0.364	0.19	0.007912831322666812
ENSG00000141279	NPEPPS	0.2681055515382268	4.212480097878786e-9	0.763	0.629	8.589668167584634e-5
ENSG00000132467	UTP3	0.26795073581373186	1.604135860252045e-5	0.456	0.339	0.32709934326399454
ENSG00000134851	TMEM165	0.26779600627287314	6.341683281393998e-5	0.816	0.771	1
ENSG00000117305	HMGCL	0.26777807267487735	3.8197420547700553e-10	0.496	0.29	7.78883602388162e-6
ENSG00000100784	RPS6KA5	0.2668117090179054	2.1540866650844517e-9	0.658	0.481	4.3923981187737056e-5
ENSG00000136997	MYC	0.26666732124403486	0.024537608611446188	0.219	0.155	1
ENSG00000023892	DEF6	0.26638530189209286	3.210662485215394e-7	0.535	0.403	0.00654686187360271
ENSG00000049245	VAMP3	0.2661472815226646	5.2712613815185686e-9	0.557	0.381	1.0748629083054513e-4
ENSG00000100401	RANGAP1	0.26610446875391114	7.829951715325793e-9	0.5	0.31	1.5966054542720825e-4
ENSG00000183978	COA3	0.2660308887806162	6.987315591798831e-6	0.697	0.655	0.14247835223236996
ENSG00000074356	NCBP3	0.265942927563798	1.0554009960683023e-5	0.618	0.503	0.2152068171082875
ENSG00000108669	CYTH1	0.2656251934533469	1.18743595465251e-7	0.596	0.419	0.002421300655131933
ENSG00000264364	DYNLL2	0.2654504197952587	6.236690215447848e-9	0.561	0.352	1.2717235018319708e-4
ENSG00000124226	RNF114	0.2653705478525104	8.005434261273903e-6	0.601	0.487	0.16323881002163618
ENSG00000197586	ENTPD6	0.26521616496875616	1.356086626724839e-12	0.399	0.158	2.7651962405546193e-8
ENSG00000085832	EPS15	0.2652049139810204	2.3729057996622978e-6	0.781	0.716	0.04838592216091391
ENSG00000138768	USO1	0.2650430997704998	4.0430021573003314e-4	0.772	0.752	1
ENSG00000095370	SH2D3C	0.26500389922382844	4.188117839693338e-16	0.346	0.077	8.539991086918686e-12
ENSG00000156232	WHAMM	0.2648045661536252	4.771091136275528e-7	0.535	0.365	0.00972873193597943
ENSG00000150753	CCT5	0.2647302910860707	6.388786642563093e-6	0.702	0.597	0.13027374842850403
ENSG00000166913	YWHAB	0.2646441144086167	4.456942191768979e-10	0.978	0.932	9.088150823236126e-6
ENSG00000184752	NDUFA12	0.26462418490012696	1.6658223280709486e-7	0.877	0.816	0.0033967783091694713
ENSG00000124228	DDX27	0.26460199124027745	7.934411881820363e-7	0.649	0.51	0.0161790592682199
ENSG00000166073	GPR176	0.26440572209035706	4.9186369813206655e-15	0.281	0.045	1.002959266861097e-10
ENSG00000136247	ZDHHC4	0.26437366408298896	1.6381637297449063e-6	0.531	0.39	0.033403796613228384
ENSG00000197063	MAFG	0.2643322500120002	5.754405597246787e-4	0.583	0.503	1
ENSG00000122140	MRPS2	0.26430260194079963	3.4686964179181875e-5	0.487	0.387	0.7073018865776977
ENSG00000178307	TMEM11	0.26396912018462804	2.8217191427189083e-5	0.5	0.41	0.5753767503918126
ENSG00000035687	ADSS2	0.2638077824324795	1.0219008651166315e-8	0.605	0.439	2.0837580540593233e-4
ENSG00000166579	NDEL1	0.2637380265436726	1.0448184107575274e-5	0.456	0.332	0.2130489221375674
ENSG00000158552	ZFAND2B	0.2634249151697439	3.761629583998759e-5	0.566	0.481	0.767033888473187
ENSG00000161791	FMNL3	0.2633480839803617	1.1083472815280172e-11	0.43	0.19	2.2600309417637797e-7
ENSG00000198911	SREBF2	0.2633054832014582	1.0358498188031812e-6	0.553	0.41	0.02112201365521567
ENSG00000182481	KPNA2	0.2632141812921107	2.4408007682715362e-5	0.548	0.458	0.49770368465824893
ENSG00000166224	SGPL1	0.2631825186253566	5.011100587237818e-7	0.439	0.274	0.010218135207436635
ENSG00000105568	PPP2R1A	0.2630213285050438	1.1005197305068343e-9	0.57	0.374	2.244069782476486e-5
ENSG00000181038	METTL23	0.2630115680866033	1.4308890499989551e-5	0.645	0.574	0.29177258618528695
ENSG00000102390	PBDC1	0.26294691794729275	8.291406105219945e-6	0.491	0.352	0.1690700618915399
ENSG00000148572	NRBF2	0.2629066648445326	7.398718917917077e-7	0.544	0.426	0.015086727745524713
ENSG00000135862	LAMC1	0.2628861158854531	6.038930330082201e-6	0.36	0.219	0.12313982836070615
ENSG00000148841	ITPRIP	0.26278700144103506	2.6595008409527976e-13	0.368	0.123	5.42298816478685e-9
ENSG00000132376	INPP5K	0.2624288480879857	2.30265384048582e-6	0.421	0.268	0.04695341446134635
ENSG00000113163	CERT1	0.26240665942627606	4.14334698126679e-6	0.719	0.635	0.08448698829501111
ENSG00000169087	HSPBAP1	0.2624013135491065	4.67794051128735e-6	0.364	0.21	0.09538788496566035
ENSG00000164961	WASHC5	0.26229118538457996	8.009891050081427e-7	0.39	0.232	0.01633296884022104
ENSG00000186834	HEXIM1	0.26222403008103923	2.1834703007006336e-4	0.443	0.345	1
ENSG00000064547	LPAR2	0.2622197453744295	8.646681913032188e-9	0.368	0.171	1.7631449088863934e-4
ENSG00000104979	C19orf53	0.2621694198101525	1.1213495683512684e-6	0.952	0.89	0.022865439048250714
ENSG00000106397	PLOD3	0.2618888669776403	4.873369137259263e-5	0.645	0.558	0.9937287007785363
ENSG00000105723	GSK3A	0.26183536002292307	3.297142789589423e-8	0.579	0.435	6.723203862251793e-4
ENSG00000105819	PMPCB	0.26166222436899633	5.645329624725465e-8	0.614	0.429	0.0011511391637777696
ENSG00000079785	DDX1	0.2614486518708302	1.3828911122484838e-5	0.697	0.626	0.28198532669858833
ENSG00000164758	MED30	0.26143919321137865	1.7385083148766432e-9	0.408	0.2	3.544992304864963e-5
ENSG00000144579	CTDSP1	0.261387933856035	1.2526672420842237e-7	0.469	0.294	0.0025543137733339406
ENSG00000102030	NAA10	0.2611060826804379	2.0468428085491125e-5	0.715	0.658	0.41737171709124954
ENSG00000157349	DDX19B	0.26088188900177856	6.632393521802831e-13	0.443	0.19	1.3524113630308153e-8
ENSG00000189241	TSPYL1	0.2608393343925076	4.066156325966443e-4	0.658	0.655	1
ENSG00000166012	TAF1D	0.2607290898131067	2.5559873831896066e-4	0.781	0.739	1
ENSG00000114956	DGUOK	0.2603866619069122	5.531210472910267e-9	0.741	0.616	1.1278691275311324e-4
ENSG00000211460	TSN	0.2603062702851896	7.0506373433465785e-9	0.61	0.455	1.437695460681801e-4
ENSG00000100129	EIF3L	0.2602154602167831	4.970324754354168e-7	0.763	0.645	0.010134989206603584
ENSG00000182117	NOP10	0.260213590506148	1.812201018907057e-8	0.921	0.877	3.69525909765338e-4
ENSG00000147687	TATDN1	0.2601941739876851	5.742395856598403e-7	0.614	0.506	0.011709319391189804
ENSG00000166401	SERPINB8	0.26017954029804197	3.4413268809407216e-16	0.285	0.039	7.0172096429262256e-12
ENSG00000048649	RSF1	0.26006925072667153	2.2557169003961894e-4	0.697	0.658	1
ENSG00000100220	RTCB	0.260064180828248	2.3009378637432584e-7	0.539	0.387	0.004691842397958878
ENSG00000152520	PAN3	0.2597799879692614	4.202250625444323e-5	0.447	0.326	0.856880925034352
ENSG00000090470	PDCD7	0.2595431287575535	6.412753027103277e-8	0.518	0.352	0.0013076244697566293
ENSG00000133731	IMPA1	0.25937162808655456	5.143335977657303e-7	0.461	0.306	0.010487776392041006
ENSG00000115271	GCA	0.259346027458762	3.284828072157095e-8	0.456	0.281	6.698092921935533e-4
ENSG00000103671	TRIP4	0.25932190899173346	6.886809560303886e-14	0.461	0.197	1.4042893374415654e-9
ENSG00000093144	ECHDC1	0.2589344863133648	2.221162883624522e-9	0.728	0.587	4.5291732359987627e-5
ENSG00000119397	CNTRL	0.2586806171741228	3.580564722414874e-8	0.491	0.3	7.30112952547617e-4
ENSG00000158604	TMED4	0.2585727661247057	1.4900319574568929e-5	0.908	0.887	0.303832416445035
ENSG00000141759	TXNL4A	0.2584687523463308	2.066845939035508e-6	0.86	0.806	0.042145055542873046
ENSG00000163558	PRKCI	0.2584320391937032	3.1718571195224987e-6	0.474	0.342	0.06467733852418327
ENSG00000102897	LYRM1	0.25818084075936637	1.1447366669623653e-7	0.513	0.342	0.002334232537602959
ENSG00000165102	HGSNAT	0.25811333033667944	2.7557575758847488e-8	0.452	0.268	5.619265272986591e-4
ENSG00000138767	CNOT6L	0.2581112850843331	9.257258209738103e-7	0.684	0.552	0.018876475215476966
ENSG00000089820	ARHGAP4	0.2579798134708072	1.3602927281233185e-11	0.329	0.106	2.773772901916259e-7
ENSG00000163605	PPP4R2	0.2578961996011228	8.081557824390713e-6	0.636	0.51	0.16479104559715102
ENSG00000023041	ZDHHC6	0.25788296106306174	7.996272182784454e-12	0.57	0.316	1.630519860791578e-7
ENSG00000185436	IFNLR1	0.2578487748151752	1.657510206929791e-7	0.333	0.165	0.0033798290629505367
ENSG00000198783	ZNF830	0.2577479839159612	2.659081415391115e-7	0.522	0.371	0.005422132914124023
ENSG00000160714	UBE2Q1	0.25753663380097847	3.288118915121138e-7	0.522	0.368	0.006704803279823513
ENSG00000115947	ORC4	0.25736628294787345	4.112622425480034e-5	0.697	0.613	0.8386048387796338
ENSG00000157601	MX1	0.2572849977666097	0.003408617710464538	0.518	0.439	1
ENSG00000068120	COASY	0.2572790994036286	4.3201847097880584e-7	0.452	0.29	0.00880928864172883
ENSG00000055147	FAM114A2	0.2570563257677587	5.798100864479822e-4	0.531	0.455	1
ENSG00000166197	NOLC1	0.2568595048827855	1.4654468139939188e-5	0.474	0.355	0.2988192598415
ENSG00000169905	TOR1AIP2	0.25676665884738104	4.897475419891067e-7	0.842	0.771	0.009986442128699874
ENSG00000141027	NCOR1	0.25660752766476347	2.560708876661844e-6	0.838	0.806	0.052215414704011656
ENSG00000122068	FYTTD1	0.2563833502802025	1.3882377281150287e-8	0.68	0.548	2.830755551399355e-4
ENSG00000224051	CPTP	0.2563267008324879	2.925425137372478e-11	0.382	0.158	5.965234397616221e-7
ENSG00000136813	ECPAS	0.2563249594178994	3.75015143923436e-5	0.605	0.516	0.7646933799742783
ENSG00000136436	CALCOCO2	0.2562635029749676	1.006763684450518e-5	0.82	0.794	0.20528918289630516
ENSG00000100614	PPM1A	0.25614339549429127	9.120224218711241e-7	0.469	0.313	0.01859704920437409
ENSG00000102119	EMD	0.2561312387458443	2.3154432351962606e-6	0.667	0.584	0.04721420300888695
ENSG00000138794	CASP6	0.2561300770300592	3.5037199337682825e-8	0.439	0.252	7.144435316946905e-4
ENSG00000171314	PGAM1	0.2558089250084755	4.578016586240449e-11	0.772	0.642	9.335033621002899e-7
ENSG00000061676	NCKAP1	0.2557003930091772	2.827215289332731e-7	0.548	0.384	0.0057649746964783715
ENSG00000159479	MED8	0.2556895261130351	3.597207837723873e-4	0.566	0.516	1
ENSG00000114354	TFG	0.25540336561877464	2.972176169782974e-4	0.763	0.732	1
ENSG00000143553	SNAPIN	0.2553400439367579	5.650734608821917e-9	0.504	0.326	1.152241294084877e-4
ENSG00000165669	FAM204A	0.25525355440418573	0.0015889932353933076	0.662	0.655	1
ENSG00000148690	FRA10AC1	0.2552459985663424	2.3745117785395343e-5	0.601	0.5	0.48418669676199644
ENSG00000164609	SLU7	0.25479015838081176	3.19124781867782e-7	0.706	0.571	0.006507273427065943
ENSG00000153914	SREK1	0.2547301223515199	1.9195890376458172e-5	0.662	0.594	0.3914234006663586
ENSG00000167881	SRP68	0.2542765628421855	9.888616589937063e-4	0.553	0.5	1
ENSG00000144560	VGLL4	0.25413561490382103	3.3036521103187627e-9	0.509	0.306	6.736477018150989e-5
ENSG00000198663	C6orf89	0.25412797387046016	1.4994442843778067e-6	0.759	0.684	0.030575168402747856
ENSG00000168488	ATXN2L	0.2540686142222716	5.717880768150384e-7	0.561	0.435	0.011659330674335448
ENSG00000112237	CCNC	0.2536698391475821	7.810004119611472e-4	0.798	0.8	1
ENSG00000101752	MIB1	0.25364199043204055	1.610622088403783e-5	0.509	0.39	0.3284219500464154
ENSG00000180354	MTURN	0.25354858417132753	8.678780176563901e-10	0.425	0.21	1.769690065803145e-5
ENSG00000160410	SHKBP1	0.2534707486370315	8.749231424501536e-7	0.474	0.335	0.017840557797701082
ENSG00000146872	TLK2	0.2533416534544721	6.8228009967234686e-6	0.522	0.406	0.13912373512418824
ENSG00000131100	ATP6V1E1	0.2531951004867089	2.4054909442258253e-7	0.763	0.674	0.0049050365843708804
ENSG00000187239	FNBP1	0.2531390033732006	2.6663679015872957e-6	0.807	0.71	0.05436990788126655
ENSG00000158290	CUL4B	0.2530601953006668	4.030076133116639e-4	0.789	0.745	1
ENSG00000158286	RNF207	0.252669697528923	1.9929131111974286e-8	0.404	0.21	4.0637491250426766e-4
ENSG00000167658	EEF2	0.2524871631933516	3.0618472537310726e-7	0.956	0.952	0.00624341273508303
ENSG00000048828	FAM120A	0.25235379205227126	0.0010993268432014775	0.623	0.59	1
ENSG00000163608	NEPRO	0.25234904765101146	4.280297752919859e-6	0.461	0.323	0.08727955147978884
ENSG00000100100	PIK3IP1	0.2522005804654254	2.7129954662526183e-8	0.539	0.358	5.532069055235714e-4
ENSG00000156603	MED19	0.25215397975869747	1.2800902139258109e-5	0.465	0.342	0.2610231955216121
ENSG00000235750	KIAA0040	0.25206529615065176	2.132714159185414e-4	0.654	0.584	1
ENSG00000162231	NXF1	0.2520149922787349	3.1260741418212503e-12	0.382	0.139	6.374377782587711e-8
ENSG00000176903	PNMA1	0.2519842991845367	4.0036671870996855e-14	0.276	0.048	8.163877761214969e-10
ENSG00000280759	NA	0.2519567685220406	1.6325886982949015e-16	0.338	0.071	3.3290116146931336e-12
ENSG00000147905	ZCCHC7	0.25184631570834665	2.439442691360609e-7	0.618	0.494	0.004974267591953418
ENSG00000128335	APOL2	0.25179021303681026	0.0025863264820509464	0.61	0.561	1
ENSG00000116604	MEF2D	0.25162519384707444	1.27633892458789e-4	0.592	0.539	1
ENSG00000064666	CNN2	0.25159287646048784	7.130380837502195e-7	0.548	0.419	0.014539559565750726
ENSG00000204070	SYS1	0.25148309633770966	3.8949856400586036e-5	0.491	0.394	0.7942265218643498
ENSG00000102910	LONP2	0.25134094818181246	6.039513266490989e-6	0.671	0.548	0.12315171501701777
ENSG00000140374	ETFA	0.25120486887578064	4.378126514787838e-8	0.675	0.539	8.927437776303881e-4
ENSG00000101150	TPD52L2	0.251079045387256	1.8445789830418747e-11	0.588	0.355	3.7612810043206866e-7
ENSG00000138593	SECISBP2L	0.2509935318870964	6.685636656514296e-6	0.61	0.523	0.13632681706298302
ENSG00000151239	TWF1	0.2509703199525263	2.3760742882658237e-5	0.544	0.442	0.48450530812028414
ENSG00000168439	STIP1	0.25067462617344255	1.1550201435138959e-4	0.596	0.529	1
ENSG00000122257	RBBP6	0.2505389944139549	1.7701463518150696e-5	0.711	0.626	0.36095054259861087
ENSG00000165478	HEPACAM	-2.103052103147652	9.057374226460509e-64	0.776	0.945	1.8468891785175623e-59
ENSG00000090382	LYZ	-1.6026578428923428	3.0790132441584965e-56	0.083	0.813	6.27841590616359e-52
ENSG00000138061	CYP1B1	-1.5856535087445294	2.072700683386593e-10	0.026	0.219	4.226443963493602e-6
ENSG00000134285	FKBP11	-1.5374350671903274	6.411124486201199e-53	0.557	0.926	1.3072923939812865e-48
ENSG00000164266	SPINK1	-1.5356971309399199	0.0027632956744632763	0.035	0.103	1
ENSG00000170476	MZB1	-1.5353876520236471	4.6669015042373585e-39	0.934	0.932	9.516278857290398e-35
ENSG00000244734	HBB	-1.3757412545480718	0.5773036259267207	0.895	0.9	1
ENSG00000123131	PRDX4	-1.2738778811343368	1.9046899798380553e-47	0.829	0.929	3.883853337887778e-43
ENSG00000019582	CD74	-1.2663683288843386	7.577652501708509e-45	0.654	0.942	1.545159121623382e-40
ENSG00000074842	MYDGF	-1.2353373291938856	7.86412480267449e-43	0.807	0.919	1.6035736885133553e-38
ENSG00000183508	TENT5C	-1.2157384312837083	1.4623477776109298e-44	0.496	0.884	2.981873353326447e-40
ENSG00000163131	CTSS	-1.1820051120096737	2.4158900011681822e-36	0.649	0.942	4.92624130138204e-32
ENSG00000068912	ERLEC1	-1.0968960067718019	4.849113457633863e-36	0.794	0.923	9.88782725146121e-32
ENSG00000074695	LMAN1	-1.0550507358938148	2.51231642028724e-39	0.785	0.932	5.122864412607711e-35
ENSG00000128228	SDF2L1	-1.0454586404444395	2.5801076119933616e-33	0.645	0.89	5.261097431615663e-29
ENSG00000145088	EAF2	-0.9865150698388006	4.4386569851225475e-39	0.259	0.803	9.050865458363387e-35
ENSG00000196154	S100A4	-0.9831770442318348	2.7645382649104738e-18	0.25	0.642	5.637169975978947e-14
ENSG00000129128	SPCS3	-0.9080863327870401	3.3506868810824353e-34	0.89	0.926	6.832385619215194e-30
ENSG00000070081	NUCB2	-0.8870192352853843	1.2277624159832474e-30	0.763	0.929	2.5035303424314398e-26
ENSG00000169429	CXCL8	-0.8807758747545825	0.013371375546451314	0.066	0.132	1
ENSG00000167004	PDIA3	-0.8535584958209466	2.4266693216208924e-28	0.566	0.894	4.9482214137171615e-24
ENSG00000166562	SEC11C	-0.8520016777925963	1.0598608644412658e-22	0.969	0.932	2.161162288682185e-18
ENSG00000122862	SRGN	-0.8260470463616079	5.384673984175808e-17	0.825	0.958	1.0979888721132891e-12
ENSG00000152256	PDK1	-0.8200727321632151	2.2457815440480133e-26	0.504	0.868	4.579373146468304e-22
ENSG00000153066	TXNDC11	-0.8008052743741353	2.2314807812952723e-19	0.504	0.752	4.55021246113919e-15
ENSG00000167815	PRDX2	-0.7958149876071156	2.300795857220228e-28	0.64	0.894	4.691552832457767e-24
ENSG00000105404	RABAC1	-0.7854822265891102	1.331228649183455e-28	0.904	0.935	2.714508338549983e-24
ENSG00000155660	PDIA4	-0.7830433517957855	9.025701631885306e-26	0.557	0.852	1.8404308197577325e-21
ENSG00000122884	P4HA1	-0.7824672222870666	1.190723545923727e-35	0.294	0.806	2.428004382493072e-31
ENSG00000112096	SOD2	-0.7702185373934995	0.10398015816011648	0.899	0.926	1
ENSG00000211592	IGKC	-0.7619390011475833	1.0326499666679995e-39	1	1	2.105676547032718e-35
ENSG00000115884	SDC1	-0.7584668291105218	7.183330981550931e-26	0.316	0.723	1.4647530204480505e-21
ENSG00000146070	PLA2G7	-0.7435279092366622	1.1674426392995818e-7	0.004	0.126	0.002380532285795777
ENSG00000147145	LPAR4	-0.7337383507700118	6.955560442559547e-39	0.281	0.787	1.4183083298423173e-34
ENSG00000125844	RRBP1	-0.7137427983075935	2.6109219628772316e-23	0.544	0.845	5.323930974502963e-19
ENSG00000125148	MT2A	-0.7110191005523885	3.8180903362981545e-4	0.075	0.187	1
ENSG00000198832	SELENOM	-0.7013242595424862	3.1437170368193457e-23	0.711	0.877	6.410353409778327e-19
ENSG00000135916	ITM2C	-0.6976234952879952	8.051605527084544e-14	0.93	0.913	1.6418028830278093e-9
ENSG00000081189	MEF2C	-0.6942673879156236	1.324752591952112e-18	0.697	0.894	2.7013030102495518e-14
ENSG00000135929	CYP27A1	-0.6841735966050176	3.7331944529755475e-9	0.009	0.161	7.612356809062439e-5
ENSG00000261371	PECAM1	-0.6803475004991886	9.090858179720787e-34	0.232	0.723	1.8537168914268657e-29
ENSG00000073849	ST6GAL1	-0.6799930683393887	1.2674064578584219e-20	0.645	0.865	2.584368508219108e-16
ENSG00000198833	UBE2J1	-0.6782023806530006	4.137787739904238e-18	0.873	0.916	8.437362980438732e-14
ENSG00000124783	SSR1	-0.6763327658150998	3.129994304325991e-24	0.662	0.897	6.382371385951129e-20
ENSG00000030582	GRN	-0.6709259416158684	2.059424292091886e-24	0.32	0.742	4.199372074004565e-20
ENSG00000173221	GLRX	-0.643275217406321	3.927963194789602e-16	0.693	0.89	8.009509750495478e-12
ENSG00000166598	HSP90B1	-0.6390093523869176	3.050338358828554e-17	0.969	0.958	6.219944947487304e-13
ENSG00000175315	CST6	-0.6300251940465849	2.853484120273971e-19	0.785	0.874	5.818539469650654e-15
ENSG00000184164	CRELD2	-0.6276027717582217	4.0429244913054067e-22	0.504	0.835	8.243927330220855e-18
ENSG00000151012	SLC7A11	-0.6270282346337395	0.7839705515939719	0.263	0.277	1
ENSG00000118705	RPN2	-0.6030119967021716	9.331490675694543e-19	0.886	0.935	1.902784263680874e-14
ENSG00000011600	TYROBP	-0.6007575257780742	3.3042549759089486e-10	0.035	0.232	6.737706321375937e-6
ENSG00000026508	CD44	-0.5943482807315863	0.0015078079671479957	0.118	0.226	1
ENSG00000112576	CCND3	-0.5885359116704305	7.80822427949968e-15	0.693	0.839	1.59217501283278e-10
ENSG00000123352	SPATS2	-0.5883442579455409	1.2628337262665482e-22	0.566	0.865	2.5750442512301186e-18
ENSG00000116191	RALGPS2	-0.5859010179268237	1.4093874246047853e-25	0.232	0.665	2.8738818975116176e-21
ENSG00000244038	DDOST	-0.5837483288621348	1.726740293262881e-19	0.899	0.906	3.5209961319923405e-15
ENSG00000117091	CD48	-0.5820406213753144	8.310736023779427e-18	0.342	0.719	1.694642182608863e-13
ENSG00000188536	HBA2	-0.5745188466078641	1.037791582891878e-10	0.263	0.561	2.1161608166748285e-6
ENSG00000165168	CYBB	-0.5723834594436806	2.0771839266859534e-17	0.022	0.316	4.235585744905328e-13
ENSG00000028277	POU2F2	-0.5703825193415172	5.709458198920234e-18	0.224	0.581	1.164215621341825e-13
ENSG00000136160	EDNRB	-0.5658698160829276	3.881148913138041e-21	0.048	0.41	7.91405074877978e-17
ENSG00000110917	MLEC	-0.5533287204052448	2.677409705036006e-22	0.614	0.884	5.4595061295389196e-18
ENSG00000198786	MT-ND5	-0.549958988030534	1.1416409728322902e-14	0.974	0.987	2.327920107702323e-10
ENSG00000185215	TNFAIP2	-0.5481040677848058	1.458239273162677e-4	0.127	0.258	1
ENSG00000159199	ATP5MC1	-0.5389695670255894	1.7351175590385403e-22	0.583	0.881	3.538078214635487e-18
ENSG00000187514	PTMA	-0.5294471016785303	1.5293545950317125e-7	0.991	0.997	0.003118506954729165
ENSG00000049656	CLPTM1L	-0.5286754164349956	2.5335525270760337e-15	0.781	0.884	5.16616695796074e-11
ENSG00000179085	DPM3	-0.5275797507746267	4.0535998136868067e-20	0.636	0.861	8.265695380088767e-16
ENSG00000121064	SCPEP1	-0.5269333203298399	3.767154890215853e-22	0.32	0.729	7.681605536639146e-18
ENSG00000187193	MT1X	-0.5240842852096605	0.005238911012107831	0.088	0.174	1
ENSG00000100644	HIF1A	-0.5118441603838391	0.8679278707515704	0.105	0.097	1
ENSG00000151914	DST	-0.5117393543838503	6.578325288064964e-10	0.64	0.839	1.341386309489327e-5
ENSG00000119655	NPC2	-0.5063722362444378	3.6481079455803564e-13	0.623	0.871	7.438856911832905e-9
ENSG00000143870	PDIA6	-0.5030196684460966	3.181781594314716e-18	0.697	0.906	6.487970848967137e-14
ENSG00000185432	METTL7A	-0.5004438884023685	3.7473504885178095e-12	0.548	0.777	7.641222381136665e-8
ENSG00000163902	RPN1	-0.48854110991717914	1.0037192700651531e-14	0.693	0.858	2.0466839635898536e-10
ENSG00000104763	ASAH1	-0.4879073347897547	1.7006402488737652e-12	0.408	0.697	3.4677755314784945e-8
ENSG00000179218	CALR	-0.4841669167007927	3.386580857604656e-14	0.908	0.935	6.905577026741655e-10
ENSG00000147535	PLPP5	-0.479307898767819	6.511219262843486e-15	0.811	0.91	1.3277027198864152e-10
ENSG00000183091	NEB	-0.47705757529449755	4.492629762522997e-12	0.417	0.674	9.160921348760644e-8
ENSG00000114902	SPCS1	-0.4737470724770061	5.733692789347278e-13	0.978	0.968	1.1691572966758036e-8
ENSG00000153944	MSI2	-0.4672910864952686	3.256981392126984e-17	0.382	0.729	6.641310756686133e-13
ENSG00000182158	CREB3L2	-0.4672312066218769	3.973358575974598e-13	0.487	0.739	8.102075472269802e-9
ENSG00000115415	STAT1	-0.4648208211846987	2.4174071108760134e-4	0.465	0.632	1
ENSG00000143297	FCRL5	-0.4533863482946603	7.126185640044577e-13	0.36	0.632	1.4531005138614897e-8
ENSG00000173821	RNF213	-0.4528844683901543	0.0047300057023138276	0.772	0.855	1
ENSG00000129226	CD68	-0.45041234580610456	1.4825377769600733e-6	0.057	0.203	0.030230427809992855
ENSG00000147123	NDUFB11	-0.44917142193564197	2.7463597945084784e-16	0.851	0.939	5.6001022569822384e-12
ENSG00000184840	TMED9	-0.4489178553813207	2.81612366258565e-13	0.939	0.926	5.7423577603783995e-9
ENSG00000140678	ITGAX	-0.4447331693124255	2.561895882788008e-4	0.066	0.174	1
ENSG00000239672	NME1	-0.4410802390315187	5.2145270543627255e-18	0.404	0.771	1.0632942116551034e-13
ENSG00000102393	GLA	-0.4354622662774783	3.451320471671969e-5	0.382	0.584	0.70375875737863125
ENSG00000267640	AC016582.2	-0.4300278593467623	6.9345911237035934e-15	0.351	0.681	1.4140324760343998e-10
ENSG00000183011	NAA38	-0.4299791739147666	2.5960845103330535e-12	0.636	0.826	5.2936759250201296e-8
ENSG00000178104	PDE4DIP	-0.42587045664399265	6.303190660492027e-4	0.417	0.584	1
ENSG00000177830	CHID1	-0.4251580055712773	2.3049846979946836e-18	0.474	0.8	4.7000942976809593e-14
ENSG00000198899	MT-ATP6	-0.42512116450548554	4.551130252390231e-6	0.996	1	0.0928020969764892
ENSG00000163463	KRTCAP2	-0.41541108292550866	1.7569666347700654e-11	0.947	0.935	3.5826306649596403e-7
ENSG00000133657	ATP13A3	-0.4151582683424314	0.19591276394774298	0.276	0.342	1
ENSG00000087086	FTL	-0.4150966307870956	0.025261518987490215	1	1	1
ENSG00000137265	IRF4	-0.41496483884127544	0.12049109727184826	0.768	0.752	1
ENSG00000121966	CXCR4	-0.413851741160859	3.5859166067760234e-5	0.57	0.781	0.731204255287699
ENSG00000155368	DBI	-0.41327800642427026	9.320151563552922e-9	0.873	0.932	1.9004721053240763e-4
ENSG00000130303	BST2	-0.40679208229230257	2.5044328846386464e-8	0.873	0.923	5.106789095066664e-4
ENSG00000002549	LAP3	-0.4024819927490385	5.868205013946541e-7	0.557	0.732	0.011965856843938392
ENSG00000130748	TMEM160	-0.4023937154035641	1.7611675520900205e-15	0.399	0.739	3.591196755466761e-11
ENSG00000136235	GPNMB	-0.39970117548577855	1.0012462066047142e-9	0.096	0.326	2.041641139887673e-5
ENSG00000169223	LMAN2	-0.3951551023331281	2.9836535682298224e-14	0.908	0.919	6.083967990977431e-10
ENSG00000026751	SLAMF7	-0.3935209527719312	3.300023364132822e-7	0.768	0.89	0.006729077641803238
ENSG00000104870	FCGRT	-0.39312861294867263	6.1276985400723974e-12	0.548	0.794	1.2494990093061625e-7
ENSG00000129534	MIS18BP1	-0.39153704756546615	1.7829776210284772e-6	0.206	0.397	0.03635669667039168
ENSG00000112667	DNPH1	-0.3913798987595616	7.352450738781109e-24	0.171	0.603	1.499238230144856e-19
ENSG00000198363	ASPH	-0.3907957068628309	3.785876631430882e-11	0.132	0.4	7.719781039150712e-7
ENSG00000064393	HIPK2	-0.38730093998020776	3.1821551333659e-10	0.5	0.771	6.488732532446406e-6
ENSG00000225840	AC010970.1	-0.38456801165086274	0.3173779393692845	0.974	0.968	1
ENSG00000157654	PALM2AKAP2	-0.38354363809884706	3.2745315930295657e-9	0.408	0.642	6.677097371346587e-5
ENSG00000143401	ANP32E	-0.379074286277885	7.14278527096291e-8	0.461	0.703	0.001456485344602047
ENSG00000169554	ZEB2	-0.37799636722824226	0.0045374960922878	0.11	0.203	1
ENSG00000087502	ERGIC2	-0.3729804143732405	9.449212438395384e-12	0.601	0.813	1.9267889083132027e-7
ENSG00000228080	NA	-0.3656382145681504	8.700655400959731e-12	0	0.184	1.7741506428096988e-7
ENSG00000100292	HMOX1	-0.36453503371983875	0.062122554782479925	0.211	0.148	1
ENSG00000147684	NDUFB9	-0.36189912932334733	4.712273515940428e-15	0.627	0.858	9.608796926354125e-11
ENSG00000102096	PIM2	-0.36079610636529935	1.5395030807810114e-6	0.724	0.839	0.031392007320205605
ENSG00000071537	SEL1L	-0.35960946823696105	1.6090588877619e-8	0.939	0.926	3.28103197803529e-4
ENSG00000102575	ACP5	-0.3587614606170733	1.8741355006158347e-13	0.022	0.258	3.821549699305749e-9
ENSG00000211598	IGKV4-1	-0.3582798609103528	1.1930185526076396e-7	0.614	0.781	0.002432684130622238
ENSG00000111640	GAPDH	-0.35549782734596524	0.41914341327692234	0.982	0.974	1
ENSG00000170348	TMED10	-0.35356631623410717	4.381111587182972e-11	0.724	0.877	8.933524637424799e-7
ENSG00000129317	PUS7L	-0.35276766672024806	3.232242521552444e-14	0.355	0.674	6.590865725697589e-10
ENSG00000100600	LGMN	-0.35161652150383327	2.573266259208158e-4	0.193	0.358	1
ENSG00000116701	NCF2	-0.35086897655331106	0.026958312515036394	0.101	0.168	1
ENSG00000163527	STT3B	-0.34945831593145626	4.041921957902565e-11	0.711	0.894	8.24188306435912e-7
ENSG00000101294	HM13	-0.3474444599902924	1.4313954548188428e-12	0.811	0.923	2.9187584719211023e-8
ENSG00000110852	CLEC2B	-0.34705471302184976	0.006744660194759577	0.075	0.152	1
ENSG00000101596	SMCHD1	-0.3445810279020515	7.610992081225165e-6	0.557	0.761	0.15519573952826235
ENSG00000206172	HBA1	-0.3438823522941985	6.649724560241518e-11	0.11	0.368	1.3559453350788478e-6
ENSG00000184588	PDE4B	-0.3434549318754656	6.2620093586523855e-12	0.202	0.503	1.276886328322808e-7
ENSG00000003400	CASP10	-0.34025808908930594	3.0759300909604566e-12	0.412	0.687	6.272129048477467e-8
ENSG00000169435	RASSF6	-0.33986136923381943	1.4742502287184033e-7	0.333	0.571	0.003006143641379696
ENSG00000142534	RPS11	-0.3391576118260171	4.8426226265733824e-5	0.978	0.994	0.9874591797845784
ENSG00000136167	LCP1	-0.33825644200132354	6.830074775780456e-4	0.066	0.161	1
ENSG00000132334	PTPRE	-0.33651073002149323	0.002239283561526063	0.175	0.294	1
ENSG00000166920	C15orf48	-0.33622457010957735	0.7994967024010846	0.246	0.258	1
ENSG00000058091	CDK14	-0.3361720824955793	8.028233912747403e-20	0.127	0.51	1.6370371771483228e-15
ENSG00000116209	TMEM59	-0.3334590572838412	4.1265190598823106e-13	0.969	0.965	8.41438501500602e-9
ENSG00000115541	HSPE1	-0.3303279064017255	4.577926278004214e-8	0.741	0.871	9.334849473478392e-4
ENSG00000121858	TNFSF10	-0.3278940459944616	6.053812900949918e-6	0.184	0.352	0.12344329886326978
ENSG00000118985	ELL2	-0.3272514309663519	4.1528442065928396e-9	0.759	0.89	8.468064621663459e-5
ENSG00000167272	POP5	-0.3271319711543972	1.7810105462483188e-15	0.158	0.503	3.631658604854947e-11
ENSG00000162511	LAPTM5	-0.3244502491857094	8.328722327604909e-4	0.092	0.2	1
ENSG00000115232	ITGA4	-0.3237970398128217	3.961080083848689e-8	0.465	0.706	8.077038398975863e-4
ENSG00000129657	SEC14L1	-0.3232334688013927	1.8003901768747828e-8	0.654	0.813	3.67117560966537e-4
ENSG00000153162	BMP6	-0.32321685570475595	1.375549163009316e-11	0.298	0.577	2.804882298292296e-7
ENSG00000163346	PBXIP1	-0.3230775835238145	1.435924037862227e-8	0.395	0.697	2.927992705604867e-4
ENSG00000119707	RBM25	-0.3221976691228623	2.172655864237512e-4	0.548	0.732	1
ENSG00000172543	CTSW	-0.32164425572329625	9.142322730790921e-8	0.36	0.577	0.0018642110280355766
ENSG00000117090	SLAMF1	-0.32024756783340347	2.44997443236141e-16	0.123	0.458	4.995742865028151e-12
ENSG00000198162	MAN1A2	-0.3191075567774687	1.52715230163987e-8	0.618	0.816	3.114016258273859e-4
ENSG00000167397	VKORC1	-0.31794280030548894	1.2937179653701105e-11	0.592	0.816	2.6380203031861925e-7
ENSG00000126860	EVI2A	-0.31689106863428673	1.377774227299812e-9	0.439	0.703	2.8094194268870463e-5
ENSG00000059377	TBXAS1	-0.3147556401770196	1.9176731094343782e-12	0.294	0.606	3.9103272374476406e-8
ENSG00000118816	CCNI	-0.3127645925093012	1.3670130532277185e-5	0.886	0.955	0.27874763168366407
ENSG00000185862	EVI2B	-0.31272965496220817	9.362068866714517e-7	0.417	0.665	0.019090194626117572
ENSG00000131370	SH3BP5	-0.31259533181676297	0.18243945617530236	0.254	0.316	1
ENSG00000277734	TRAC	-0.31238911998652624	0.41375195361168876	0.105	0.084	1
ENSG00000008513	ST3GAL1	-0.3101804597147545	0.004142480655185607	0.035	0.1	1
ENSG00000230006	ANKRD36BP2	-0.30718271888206683	0.006512767530653573	0.864	0.868	1
ENSG00000142657	PGD	-0.3039886681687995	0.03592029220084366	0.377	0.323	1
ENSG00000182670	TTC3	-0.3038214939185959	6.810881949838547e-7	0.557	0.755	0.01388806938391578
ENSG00000113269	RNF130	-0.30222522211659886	0.048255689810830366	0.294	0.377	1
ENSG00000067225	PKM	-0.30205465671331666	0.4002334907946957	0.649	0.677	1
ENSG00000169442	CD52	-0.30157958417433905	5.50082947776923e-7	0.123	0.319	0.011216741388119237
ENSG00000102580	DNAJC3	-0.301492540848159	3.075156233946447e-7	0.776	0.89	0.0062705510766402
ENSG00000168653	NDUFS5	-0.3009452632433023	3.300438064510542e-8	0.855	0.929	6.729923257343446e-4
ENSG00000110717	NDUFS8	-0.3009285655015339	8.537159206769289e-9	0.706	0.842	1.7408121338523258e-4
ENSG00000138433	CIR1	-0.30060863782966507	6.439309040639775e-5	0.728	0.7	1
ENSG00000131981	LGALS3	-0.3002230468817697	2.303649945194184e-12	0.873	0.781	4.697372603245461e-8
ENSG00000111679	PTPN6	-0.2986283305576202	2.5524322582610997e-10	0.123	0.371	5.2046646178202085e-6
ENSG00000119866	BCL11A	-0.2959881576750266	1.151252141090187e-6	0.351	0.568	0.023475182408970004
ENSG00000088298	EDEM2	-0.2948215028568684	3.5961842978566996e-11	0.325	0.616	7.332979401759596e-7
ENSG00000115268	RPS15	-0.29338989463271403	2.0287923273490984e-4	0.991	0.994	1
ENSG00000196924	FLNA	-0.29308463592107625	0.007718325134870338	0.075	0.148	1
ENSG00000105438	KDELR1	-0.29289714212358575	3.5920827817762254e-7	0.895	0.916	0.007324616000319901
ENSG00000073737	DHRS9	-0.29289469772978094	3.209052836310776e-7	0.14	0.326	0.0065435796385213026
ENSG00000106415	GLCCI1	-0.2927645973064219	5.0402478531802455e-6	0.64	0.816	0.10277569397419839
ENSG00000047346	FAM214A	-0.2927524096994687	7.114738319642992e-6	0.504	0.69	0.14507662907584024
ENSG00000141552	ANAPC11	-0.2926847502228175	1.491731747139098e-7	0.759	0.884	0.003041790205591335
ENSG00000111348	ARHGDIB	-0.2921621610720324	3.9515611943538775e-7	0.149	0.368	0.008057628431406992
ENSG00000176788	BASP1	-0.2912286909254023	0.03466654359838309	0.053	0.103	1
ENSG00000123416	TUBA1B	-0.29085061931691536	1.326357051117858e-4	0.645	0.806	1
ENSG00000185811	IKZF1	-0.29026812804565916	3.005591853864062e-7	0.189	0.413	0.006128702349214209
ENSG00000163728	TTC14	-0.28999753962458574	1.2472276425407626e-6	0.553	0.797	0.02543221885904869
ENSG00000185565	LSAMP	-0.2879347125145086	1.3061049399071418e-15	0.145	0.487	2.6632785829646526e-11
ENSG00000081237	PTPRC	-0.28761977944289996	0.0017724848649624714	0.096	0.2	1
ENSG00000159110	IFNAR2	-0.28608612764092395	2.4996675554015664e-8	0.417	0.668	5.097072112219334e-4
ENSG00000081803	CADPS2	-0.28395138074523674	3.197722690596668e-9	0.408	0.674	6.520476338395666e-5
ENSG00000257727	CNPY2	-0.2839465277959342	4.671448318276026e-9	0.785	0.868	9.525550265796645e-5
ENSG00000198937	CCDC167	-0.28353414825656803	1.8063877963359774e-14	0.206	0.561	3.6834053555086915e-10
ENSG00000136026	CKAP4	-0.2814895783097595	6.24952934341107e-8	0.596	0.777	0.0012743415284149511
ENSG00000152601	MBNL1	-0.28113258152358667	4.347095001448636e-6	0.561	0.752	0.08864161417453914
ENSG00000136156	ITM2B	-0.2801797121979188	1.0004996098810145e-5	0.934	0.984	0.20401187545083765
ENSG00000163220	S100A9	-0.2794547299858128	0.0014712055767829764	0.101	0.203	1
ENSG00000154589	LY96	-0.2764075339886003	1.0920043385059167e-7	0.75	0.884	0.002226706046647415
ENSG00000143162	CREG1	-0.2759149139486016	0.004780064167731855	0.123	0.226	1
ENSG00000116095	PLEKHA3	-0.27491840485880253	1.4070268960501625e-10	0.443	0.742	2.8690685437358862e-6
ENSG00000160712	IL6R	-0.27465569897540165	1.9060622320877283e-9	0.333	0.603	3.8866514974500865e-5
ENSG00000134825	TMEM258	-0.27320067336019793	2.159076456761691e-7	0.965	0.935	0.004402572802982764
ENSG00000182054	IDH2	-0.2731372279955029	2.936842466578423e-10	0.386	0.661	5.988515473600063e-6
ENSG00000117984	CTSD	-0.27309226746932724	0.08605731965182561	0.645	0.739	1
ENSG00000141002	TCF25	-0.27109256291317396	1.641829535530081e-4	0.781	0.91	1
ENSG00000143546	S100A8	-0.2690376156132873	4.01323809407349e-8	0.061	0.239	8.183393797625254e-4
ENSG00000123989	CHPF	-0.2669379371490941	9.87841227139449e-9	0.474	0.69	2.0143070462600503e-4
ENSG00000007237	GAS7	-0.2662367217722024	0.01302230176169968	0.079	0.152	1
ENSG00000111716	LDHB	-0.26514222367058615	6.284122665927672e-4	0.417	0.613	1
ENSG00000082074	FYB1	-0.26337385871627683	0.011770252332525051	0.083	0.161	1
ENSG00000130529	TRPM4	-0.2622443925312417	3.0648477962079145e-7	0.316	0.532	0.006249531141247559
ENSG00000084207	GSTP1	-0.26223269035163543	0.0024317738086940687	0.965	0.942	1
ENSG00000114850	SSR3	-0.2614667440776386	3.377346855732058e-6	0.952	0.932	0.0688674797352324
ENSG00000205542	TMSB4X	-0.2597042075174314	0.0260980871043945	0.575	0.8	1
ENSG00000186480	INSIG1	-0.2592043770601541	0.003817311006526009	0.158	0.271	1
ENSG00000051523	CYBA	-0.25867118677909984	1.1766361719838153e-6	0.982	0.968	0.023992788182921977
ENSG00000101347	SAMHD1	-0.2557434372030202	0.0021527150645972055	0.197	0.326	1
ENSG00000138085	ATRAID	-0.25560904329910805	1.8691208405060862e-5	0.908	0.9	0.38113243058759605
ENSG00000161405	IKZF3	-0.25419243336036157	5.561779531642222e-6	0.518	0.729	0.11341024642971656
ENSG00000143942	CHAC2	-0.2528598290381107	2.83116985464609e-10	0.307	0.594	5.773038450608842e-6

## Sheet: Exp2 DMSO_HFG 24hr
ensembl_gene	HGNC	avg_log2FC	p_val	pct.1	pct.2	p_val_adj
ENSG00000115977	AAK1	0.36488263909441154	0.5677520790308801	0.473	0.609	1
ENSG00000149313	AASDHPPT	1.1413065165917289	1.981474751779441e-23	0.69	0.729	4.0404251663534583e-19
ENSG00000165029	ABCA1	0.3564717363648138	0.008065983272357224	0.174	0.126	1
ENSG00000135776	ABCB10	0.42296091985082374	0.002524881424121976	0.231	0.175	1
ENSG00000150967	ABCB9	-0.7141875477981849	4.714288605777721e-38	0.181	0.639	9.612905896041351e-34
ENSG00000243064	ABCC13	0.42871662441478475	1.2992943082875468e-8	0.146	0.048	2.649391024029137e-4
ENSG00000164163	ABCE1	0.2753774749027327	0.5658887057204447	0.555	0.822	1
ENSG00000248487	ABHD14A	-0.418088247453672	2.8515211351607027e-38	0.139	0.609	5.814536746706189e-34
ENSG00000114779	ABHD14B	-0.3761363227465352	1.4129300535500342e-41	0.132	0.623	2.881105672193875e-37
ENSG00000011198	ABHD5	0.47685383207864535	0.05070634093076345	0.388	0.436	1
ENSG00000166016	ABTB2	0.39823487795307416	2.3541231188517723e-33	0.231	0.015	4.800292451650649e-29
ENSG00000225840	AC010970.1	0.34957594576408946	4.561103778184396e-6	0.9	0.941	0.09300546714095802
ENSG00000279765	AC013394.1	0.34103647047943886	0.008115745831199563	0.327	0.297	1
ENSG00000284526	AC015802.6	0.5582995943633102	5.342867698972863e-6	0.651	0.804	0.10894641524975564
ENSG00000273398	AC017083.3	0.39932480315141194	6.607226971347217e-7	0.302	0.199	0.01347279651727411
ENSG00000244313	AC024293.1	-0.2799476845867559	3.2559033753876036e-22	0.331	0.759	6.639112572752862e-18
ENSG00000233105	AC103563.5	-0.5311771289518745	1.1521481269982325e-29	0.021	0.382	2.349345245762096e-25
ENSG00000284931	AC104389.6	0.8427769249421817	2.4435566190784006e-13	0.128	0.019	4.982656301962767e-9
ENSG00000223804	AC244669.1	0.29838124469455607	8.349306293604966e-5	0.253	0.165	1
ENSG00000167315	ACAA2	-0.34353462598898915	4.982972966846035e-28	0.238	0.679	1.016078017669575e-23
ENSG00000117054	ACADM	-0.30344104099095137	3.994617345167943e-20	0.377	0.782	8.145424228531953e-16
ENSG00000072778	ACADVL	-0.3205104550325306	1.2210740847376377e-21	0.367	0.754	2.4898921661885173e-17
ENSG00000114331	ACAP2	0.38404192809124205	0.18087848414779883	0.516	0.622	1
ENSG00000120437	ACAT2	-0.31883307919970244	1.998843261376935e-29	0.075	0.457	4.0758412942737084e-25
ENSG00000143727	ACP1	0.43133776380123345	1.6581606328024034e-4	0.665	0.853	1
ENSG00000164398	ACSL6	0.26778200333865176	0.6399694878327429	0.139	0.142	1
ENSG00000075624	ACTB	-1.5101344285411855	1.2702129872918634e-59	0.694	0.978	2.5900913023868387e-55
ENSG00000184009	ACTG1	-1.7499165108889185	2.7807751545905407e-59	0.48	0.951	5.6702786177255714e-55
ENSG00000131966	ACTR10	0.29881954481804796	0.966720408673537	0.463	0.641	1
ENSG00000115091	ACTR3	0.26316834982983073	0.2493073607414302	0.644	0.84	1
ENSG00000121989	ACVR2A	0.31416316370075603	2.2306890192673074e-7	0.313	0.199	0.0045485979791879665
ENSG00000137845	ADAM10	-0.3333733311344881	1.9531488938945552e-26	0.281	0.688	3.9826659095403873e-22
ENSG00000123146	ADGRE5	0.3491414612839569	0.9034117823494652	0.345	0.432	1
ENSG00000159346	ADIPOR1	0.2950348450730802	0.15645627023332057	0.52	0.717	1
ENSG00000101126	ADNP	0.2623085203778038	0.43235011514337557	0.338	0.443	1
ENSG00000116863	ADPRS	0.2534653928362004	0.0010245603195009967	0.324	0.281	1
ENSG00000130706	ADRM1	-0.3865276614307709	1.6240084172543438e-21	0.431	0.819	3.3115155636233323e-17
ENSG00000035687	ADSS2	0.5798990081959374	6.269551542837174e-4	0.466	0.499	1
ENSG00000139154	AEBP2	0.39294539458105815	0.057697967063104386	0.434	0.525	1
ENSG00000181026	AEN	0.6109524368108764	9.510584953884389e-7	0.448	0.404	0.01939303377946566
ENSG00000072364	AFF4	0.4271980784368316	0.02842447039397313	0.459	0.538	1
ENSG00000141385	AFG3L2	0.4599561474010763	0.004919204850431672	0.452	0.49	1
ENSG00000183077	AFMID	0.3109769829093604	7.007611648022305e-4	0.263	0.194	1
ENSG00000173744	AGFG1	0.2704900553509287	0.255118551285378	0.399	0.461	1
ENSG00000123908	AGO2	1.1304849919243434	1.8345592971936203e-23	0.673	0.637	3.740849862907511e-19
ENSG00000101444	AHCY	-0.35096762498619316	2.4931455779078347e-28	0.178	0.582	5.0837731479118654e-24
ENSG00000124942	AHNAK	-0.5565184750523621	6.429876034357479e-27	0.142	0.533	1.3111160221658335e-22
ENSG00000169877	AHSP	2.2467326599981376	1.2790366177266882e-30	0.648	0.379	2.60808356720649e-26
ENSG00000110711	AIP	-0.30457754325604386	8.907811151672822e-24	0.249	0.655	1.8163917719376051e-19
ENSG00000131016	AKAP12	-0.4184577924251238	3.3409053793469704e-13	0.05	0.255	6.812440159026407e-9
ENSG00000011243	AKAP8L	0.6878418885351065	2.316933880148833e-10	0.491	0.39	4.724459875011485e-6
ENSG00000127914	AKAP9	0.6607531646561022	9.877224856807449e-12	0.733	0.879	2.014064920551607e-7
ENSG00000174574	AKIRIN1	0.36975833502549627	0.6886210493238997	0.406	0.512	1
ENSG00000135334	AKIRIN2	0.5445006880627098	6.464307898641334e-5	0.552	0.639	1
ENSG00000117448	AKR1A1	-0.6925631133488583	4.550936584011401e-58	0.167	0.755	9.279814788457648e-54
ENSG00000053371	AKR7A2	-0.3415362091499158	2.6421654078571105e-35	0.089	0.55	5.387639483161434e-31
ENSG00000216775	AL109918.1	-0.25873783295511377	1.1005571923322236e-24	0.032	0.359	2.2441461708846372e-20
ENSG00000217801	AL390719.1	0.9604006866297514	5.434623165140876e-23	0.381	0.137	1.1081740096038761e-18
ENSG00000148218	ALAD	0.2972446194339078	0.024128381924481846	0.132	0.218	1
ENSG00000158578	ALAS2	0.536703789661706	8.072384859348421e-4	0.256	0.188	1
ENSG00000120697	ALG5	-0.4239512989748634	3.31599991486251e-29	0.391	0.81	6.761655426396144e-25
ENSG00000125652	ALKBH7	-0.8781546358523835	4.024539480764749e-65	0.327	0.895	8.206438455227399e-61
ENSG00000183684	ALYREF	-0.408079050731345	8.650799356554705e-31	0.285	0.719	1.76398449679507e-26
ENSG00000123505	AMD1	0.9360238958966755	1.552842502586121e-17	0.665	0.712	3.16640114702336e-13
ENSG00000144233	AMMECR1L	0.28398526636841775	0.0018617290680204622	0.192	0.13	1
ENSG00000133805	AMPD3	0.2718834247999893	0.0014146522790323304	0.21	0.147	1
ENSG00000141552	ANAPC11	-1.107814247554935	3.31778560232779e-80	0.327	0.907	6.765296621706597e-76
ENSG00000166295	ANAPC16	0.47710973557257086	1.339653782047617e-7	0.694	0.908	0.002731688026973296
ENSG00000089053	ANAPC5	-0.45134213492254716	3.60098990067772e-23	0.484	0.881	7.342778506471939e-19
ENSG00000214274	ANG	-0.2517010185211392	7.241748746511918e-30	0	0.351	1.476664986901245e-25
ENSG00000029534	ANK1	0.29699104221663597	0.014380627976213173	0.107	0.067	1
ENSG00000154122	ANKH	0.41686897552716407	0.043473381378508806	0.27	0.245	1
ENSG00000176915	ANKLE2	0.37110827096333565	0.6543819117426198	0.495	0.683	1
ENSG00000088448	ANKRD10	0.8024073402294393	1.4169523106752338e-4	0.552	0.657	1
ENSG00000206560	ANKRD28	-0.4345485612695398	1.120297714366423e-31	0.327	0.785	2.2843990693645733e-27
ENSG00000230006	ANKRD36BP2	-0.9734072364809346	3.665406230938443e-45	0.406	0.898	7.474129845506578e-41
ENSG00000154945	ANKRD40	0.5497069062910044	8.396411079418569e-5	0.445	0.417	1
ENSG00000156381	ANKRD9	0.42912744570728867	0.04795566363687054	0.139	0.107	1
ENSG00000143401	ANP32E	-0.4255073033790385	4.3232584815445064e-21	0.431	0.84	8.815556369717402e-17
ENSG00000164111	ANXA5	0.5859991776579463	0.08958970894152281	0.665	0.915	1
ENSG00000197043	ANXA6	-0.34485384683214737	1.0397874681628772e-30	0.128	0.563	2.120230626330923e-26
ENSG00000138279	ANXA7	0.3031359077384481	0.3336946797491071	0.58	0.823	1
ENSG00000173727	AP000769.1	-0.7365237149761777	7.256669497015708e-41	0.359	0.877	1.479707477136473e-36
ENSG00000166747	AP1G1	0.4107560824879528	0.019569292772969014	0.516	0.592	1
ENSG00000072958	AP1M1	0.380621143922674	0.48038851404404764	0.498	0.635	1
ENSG00000106367	AP1S1	-0.3416119167692205	7.581835176070531e-36	0.068	0.51	1.546012010752542e-31
ENSG00000182287	AP1S2	-0.2650310825646339	2.1951809816661276e-24	0.157	0.548	4.476193539715401e-20
ENSG00000042753	AP2S1	-0.507490755099457	1.7923269701412561e-41	0.374	0.858	3.6547339248150353e-37
ENSG00000132842	AP3B1	-0.37044645772185175	3.890341251163504e-40	0.117	0.614	7.932794845247501e-36
ENSG00000100823	APEX1	-0.6279456609442561	1.2064908137182692e-44	0.363	0.862	2.460155418252923e-40
ENSG00000084234	APLP2	0.29587636863124267	3.7915425060666566e-4	0.438	0.697	1
ENSG00000062725	APPBP2	0.2759782567707589	0.9884940671169703	0.331	0.41	1
ENSG00000157500	APPL1	0.3423908870084983	0.9539559113351626	0.537	0.782	1
ENSG00000165527	ARF6	0.721419198754748	5.398463768078583e-10	0.651	0.708	1.1008007469489037e-5
ENSG00000149182	ARFGAP2	0.2795977991762972	0.18368988368759204	0.448	0.533	1
ENSG00000242247	ARFGAP3	-0.4324475588284902	2.6929668749925197e-28	0.377	0.8	5.491228754797247e-24
ENSG00000101246	ARFRP1	0.2596876996607369	0.8702477796625461	0.306	0.373	1
ENSG00000134884	ARGLU1	0.6088488600980015	2.077606415961808e-8	0.715	0.855	4.2364472427877225e-4
ENSG00000111348	ARHGDIB	-0.47997987171947	8.387691222878768e-26	0.053	0.414	1.7103341172572096e-21
ENSG00000032219	ARID4A	0.4478360754618218	0.023880004458429	0.399	0.413	1
ENSG00000054267	ARID4B	0.6930818334899156	3.2089078361098565e-8	0.584	0.628	6.543283968611608e-4
ENSG00000166233	ARIH1	0.895769578186809	4.999492903672285e-12	0.644	0.738	1.0194465979878155e-7
ENSG00000122644	ARL4A	1.878418186571336	9.583454109331737e-25	0.342	0.099	1.9541621274338345e-20
ENSG00000182196	ARL6IP4	-0.34657679180636825	6.5689681696834824e-15	0.544	0.906	1.339478299480159e-10
ENSG00000143862	ARL8A	0.25853330924666706	0.009322509101535627	0.306	0.276	1
ENSG00000134108	ARL8B	0.3398477734825086	0.5591757028576688	0.47	0.618	1
ENSG00000114098	ARMC8	0.4284479613568186	0.006452551504084149	0.349	0.324	1
ENSG00000102401	ARMCX3	-0.2857029676395133	2.313412495753785e-18	0.416	0.825	4.7172794200915436e-14
ENSG00000163466	ARPC2	-0.5012144359585551	1.9867185804917824e-21	0.687	0.963	4.0511178574807935e-17
ENSG00000162704	ARPC5	-0.5552495051808654	3.25267915103292e-33	0.413	0.871	6.632538056871227e-29
ENSG00000136950	ARPC5L	0.5706870250406642	0.09674512618625875	0.541	0.766	1
ENSG00000128989	ARPP19	0.6554926592847434	9.895849506148247e-5	0.544	0.646	1
ENSG00000113369	ARRDC3	1.298358506379596	1.1072203324961804e-19	0.676	0.636	2.2577329799929614e-15
ENSG00000111339	ART4	0.3921603786446455	6.1537696970540305e-6	0.132	0.054	0.12548151789262874
ENSG00000153317	ASAP1	0.4538926999412349	3.2796339052622883e-4	0.37	0.314	1
ENSG00000111875	ASF1A	0.5062164555496615	0.007126073431277829	0.48	0.532	1
ENSG00000116539	ASH1L	0.3550668604638684	0.3752561134286814	0.52	0.728	1
ENSG00000138381	ASNSD1	0.3184012104058429	0.08748027662400444	0.399	0.448	1
ENSG00000066279	ASPM	-0.5877603384035105	4.080541193042371e-7	0.018	0.121	0.0083206315467327
ENSG00000119778	ATAD2B	0.45605770460455297	6.485955456661336e-13	0.288	0.124	1.322551177167813e-8
ENSG00000123268	ATF1	0.29244043968607636	0.021096372052864288	0.345	0.347	1
ENSG00000162772	ATF3	1.844142147816994	2.7323525798947714e-62	0.541	0.097	5.571540145663428e-58
ENSG00000128272	ATF4	-0.5356463882651616	4.3729714740531113e-20	0.537	0.876	8.9169261327417e-16
ENSG00000171681	ATF7IP	0.7581261540868092	6.053120239797733e-7	0.452	0.395	0.012342917480971558
ENSG00000123395	ATG101	0.2612468203070199	0.6693777930436149	0.399	0.541	1
ENSG00000145782	ATG12	0.4208821626001873	0.5331153892599252	0.523	0.723	1
ENSG00000126775	ATG14	0.5999425220926992	0.06420514025372534	0.32	0.311	1
ENSG00000177556	ATOX1	-0.46893743631749163	1.2899860155589204e-22	0.509	0.897	2.630410484326195e-18
ENSG00000133657	ATP13A3	0.30670807172324543	0.1472536575001869	0.377	0.423	1
ENSG00000143153	ATP1B1	0.4174543345464372	0.042984502892623455	0.327	0.479	1
ENSG00000070961	ATP2B1	1.1999449455881925	1.9319994665220017e-7	0.665	0.854	0.003939540112185014
ENSG00000058668	ATP2B4	-0.27940821820943507	1.5376715173074335e-18	0.036	0.297	3.135465990941588e-14
ENSG00000152234	ATP5F1A	-0.3055116337794699	2.227249367656222e-13	0.619	0.942	4.541584185587802e-9
ENSG00000110955	ATP5F1B	-0.5468776658743135	4.4465145717272763e-23	0.527	0.902	9.06688786320909e-19
ENSG00000099624	ATP5F1D	-0.38162712211596705	1.2476500777294853e-12	0.68	0.955	2.5440832734981935e-8
ENSG00000124172	ATP5F1E	0.2513411069351945	2.842021650848679e-8	0.957	0.985	5.795166348245541e-4
ENSG00000159199	ATP5MC1	-1.1788245358102165	1.7832688694978867e-64	0.488	0.928	3.6362635517931406e-60
ENSG00000135390	ATP5MC2	-0.6514322518288791	2.78530212903193e-29	0.655	0.969	5.679509571309009e-25
ENSG00000154518	ATP5MC3	-0.6257822558608253	7.921836929183204e-26	0.623	0.955	1.615341768229747e-21
ENSG00000169020	ATP5ME	-0.5076524187983338	7.032358751803352e-25	0.559	0.911	1.4339682730802214e-20
ENSG00000167863	ATP5PD	-0.6821410007526537	7.338363696627053e-40	0.509	0.925	1.4963657413792224e-35
ENSG00000154723	ATP5PF	-0.40295934190033034	1.2931807927320883e-13	0.705	0.964	2.6369249544600015e-9
ENSG00000241837	ATP5PO	-0.6223274613096674	1.5901343024217093e-34	0.523	0.923	3.2424428560681074e-30
ENSG00000071553	ATP6AP1	-0.2886789209671333	4.1479883191773586e-26	0.256	0.662	8.458162981634552e-22
ENSG00000147416	ATP6V1B2	0.29138173197123063	0.13231695206031635	0.299	0.306	1
ENSG00000155097	ATP6V1C1	0.25716705901961534	0.6320627554329743	0.345	0.448	1
ENSG00000128524	ATP6V1F	0.3184581110290745	0.020748539833062803	0.577	0.884	1
ENSG00000138085	ATRAID	-0.6131779844168417	1.631011272040908e-40	0.395	0.867	3.3257950848186154e-36
ENSG00000124788	ATXN1	0.32873458825827523	4.047967911692895e-5	0.302	0.535	0.8254211368732982
ENSG00000204842	ATXN2	0.4011767438220273	0.565303931714289	0.509	0.668	1
ENSG00000168488	ATXN2L	0.43634301369759226	0.7214068726279685	0.434	0.591	1
ENSG00000253719	ATXN7L3B	0.28685770019159684	0.2031219926463207	0.441	0.63	1
ENSG00000115307	AUP1	-0.3322288523195178	1.880929878567816e-15	0.48	0.848	3.8354041153876333e-11
ENSG00000175756	AURKAIP1	-0.6339458356352543	2.3274932815516387e-31	0.548	0.92	4.745991550411947e-27
ENSG00000149541	B3GAT3	-0.32402698453206147	8.739399866341799e-32	0.171	0.609	1.7820510267457563e-27
ENSG00000086062	B4GALT1	0.251703367909749	0.06363467561068109	0.349	0.483	1
ENSG00000158470	B4GALT5	0.307276208014752	0.005745877446108985	0.231	0.178	1
ENSG00000108641	B9D1	-0.3589721871402821	9.446118147551259e-42	0.057	0.539	1.9261579514671773e-37
ENSG00000105393	BABAM1	-0.31701630182899887	5.757789833198219e-28	0.174	0.592	1.1740709248874488e-23
ENSG00000156273	BACH1	0.6869505059891396	3.274884335096658e-6	0.591	0.671	0.06677816647695596
ENSG00000107262	BAG1	0.3087334100158379	0.979322815825131	0.637	0.848	1
ENSG00000172530	BANP	0.3507483344858021	0.0010153249440043358	0.288	0.232	1
ENSG00000138376	BARD1	-0.26888003196022914	2.9436944887269295e-12	0.142	0.381	6.002487431963082e-8
ENSG00000087088	BAX	0.8054459381748783	3.39496422274337e-5	0.577	0.732	0.6922671546596005
ENSG00000198604	BAZ1A	0.6257021023948811	1.8545383905311502e-4	0.527	0.596	1
ENSG00000123636	BAZ2B	0.2511094041589707	0.466877440505084	0.374	0.503	1
ENSG00000105327	BBC3	1.0957636749990176	1.9227588309693196e-22	0.562	0.394	3.920697532229539e-18
ENSG00000181004	BBS12	0.2948538317541711	1.8092192318772113e-4	0.11	0.05	1
ENSG00000116752	BCAS2	0.3351179201142509	0.8783455894604247	0.47	0.672	1
ENSG00000119866	BCL11A	-0.25556263100308374	2.2582366052106966e-7	0.164	0.354	0.004604770261685131
ENSG00000099968	BCL2L13	0.3325186174764326	0.017775799816196397	0.384	0.394	1
ENSG00000133134	BEX2	1.0528435251756032	1.9594268252909628e-25	0.473	0.222	3.995467239450802e-21
ENSG00000123095	BHLHE41	-0.3261309058932321	1.1678659330849813e-22	0.335	0.752	2.3813954241535852e-18
ENSG00000015475	BID	0.5963009163294525	0.008332212426317117	0.537	0.715	1
ENSG00000115760	BIRC6	0.2920384612122593	0.642365161022757	0.502	0.671	1
ENSG00000095585	BLNK	-0.5972253214314659	1.1587274257939858e-47	0.089	0.621	2.3627610939365165e-43
ENSG00000196072	BLOC1S2	0.7606078982117996	1.256709712377968e-9	0.566	0.579	2.5625567745099143e-5
ENSG00000090013	BLVRB	1.4068092082701504	8.873339032854292e-6	0.726	0.81	0.18093625621893186
ENSG00000168283	BMI1	-0.509623969341219	3.2962381283945784e-29	0.406	0.84	6.721359167609385e-25
ENSG00000138756	BMP2K	0.5513066325240992	4.505690027018753e-4	0.37	0.325	1
ENSG00000104765	BNIP3L	1.429024950661833	7.829540519335614e-10	0.644	0.64	1.596521607297725e-5
ENSG00000038219	BOD1L1	0.29091270629738486	0.7657852104692201	0.552	0.806	1
ENSG00000163170	BOLA3	-0.3518679716096445	4.1418721375207084e-33	0.238	0.723	8.445691475618476e-29
ENSG00000172331	BPGM	0.8986555476872891	0.017028066493093064	0.267	0.245	1
ENSG00000171634	BPTF	0.48202888530027166	0.014792207952038006	0.598	0.76	1
ENSG00000157764	BRAF	0.4259278597373465	0.0033428659552269127	0.491	0.542	1
ENSG00000100425	BRD1	0.4944794196527237	1.1511246732219061e-8	0.395	0.29	2.3472583211667887e-4
ENSG00000141867	BRD4	0.8168701975687415	2.9656220643574535e-12	0.623	0.699	6.047199951431283e-8
ENSG00000112983	BRD8	0.7331176971283822	0.17882090593612077	0.367	0.414	1
ENSG00000164713	BRI3	0.6587518699188408	1.3414753782672853e-5	0.651	0.855	0.27354024438248215
ENSG00000184992	BRI3BP	-0.3500555784676531	5.32563804804513e-25	0.167	0.555	1.0859508543768825e-20
ENSG00000254999	BRK1	-0.4945608111291764	1.409262737189949e-34	0.413	0.874	2.8736276474040248e-30
ENSG00000162819	BROX	0.8083591941376974	1.1896775857873809e-7	0.562	0.583	0.002425871565179048
ENSG00000185658	BRWD1	0.5407138601878906	7.463704721993628e-6	0.559	0.601	0.15219240298617207
ENSG00000172270	BSG	-0.3241763849277639	2.8183691545847594e-18	0.541	0.874	5.746936543113783e-14
ENSG00000130303	BST2	-1.5135144809822392	2.771010567702718e-90	0.185	0.883	5.6503676486026124e-86
ENSG00000064726	BTBD1	0.5772767714029126	4.1181167456542394e-7	0.445	0.382	0.00839725185606356
ENSG00000145741	BTF3	0.2728321348262801	6.818619857871517e-6	0.897	0.979	0.1390384775218581
ENSG00000134717	BTF3L4	0.28129055064320574	0.5799113603749126	0.523	0.751	1
ENSG00000133639	BTG1	1.4213464485845195	6.165742494348279e-45	0.843	0.783	1.2572565520225576e-40
ENSG00000159388	BTG2	-0.31844033261933946	2.249702959428313e-7	0.673	0.895	0.0045873693045702735
ENSG00000154640	BTG3	0.25036666473464464	0.7560644690677027	0.42	0.56	1
ENSG00000154473	BUB3	-0.4789914801177111	7.253805409814196e-32	0.377	0.822	1.4791234611152127e-27
ENSG00000071462	BUD23	-0.5357641501480463	2.530242108990676e-23	0.555	0.912	5.159416684442887e-19
ENSG00000106245	BUD31	0.46534735404816596	0.01590125087233587	0.584	0.724	1
ENSG00000285417	BX571818.1	-0.33854630105341177	4.100879774051124e-22	0.224	0.599	8.362103947267647e-18
ENSG00000082153	BZW1	0.46749472958227956	0.1468327727949169	0.53	0.745	1
ENSG00000110696	C11orf58	0.6391032824893994	5.336400457181024e-17	0.772	0.934	1.0881454172237826e-12
ENSG00000133641	C12orf29	0.602359896037769	4.831502512153066e-8	0.463	0.392	9.851916772531317e-4
ENSG00000111678	C12orf57	-1.0822261292700976	2.822909952065419e-48	0.648	0.966	5.756195683256595e-44
ENSG00000130921	C12orf65	0.2781269858173323	0.3338505485373501	0.42	0.594	1
ENSG00000169609	C15orf40	0.30670314812974186	0.24813575047330846	0.559	0.763	1
ENSG00000166920	C15orf48	1.5575573144339323	5.401201881394788e-25	0.278	0.058	1.1013590756352112e-20
ENSG00000189227	C15orf61	0.28161446845542715	0.4054927865924131	0.577	0.799	1
ENSG00000182831	C16orf72	0.5946560491112287	7.463097933295048e-6	0.609	0.72	0.15218002995781932
ENSG00000154102	C16orf74	-0.29428975908900734	2.4770163027442463e-22	0.142	0.497	5.0508839429257925e-18
ENSG00000155330	C16orf87	0.30269603582086047	0.019620603154111085	0.349	0.341	1
ENSG00000119559	C19orf25	0.37747050089068845	0.15743111420010553	0.452	0.564	1
ENSG00000197223	C1D	0.567452489491649	0.0012166741542438406	0.488	0.56	1
ENSG00000116922	C1orf109	0.38107153654438286	0.3372848314384403	0.367	0.425	1
ENSG00000143633	C1orf131	0.25072547285236296	0.8062616771385873	0.37	0.45	1
ENSG00000162642	C1orf52	0.33702366437189274	0.006010112942734161	0.388	0.372	1
ENSG00000187699	C2orf88	0.32699080076278747	0.02584589546700284	0.352	0.546	1
ENSG00000164096	C4orf3	-0.7203251433652271	3.2287168728105533e-50	0.413	0.925	6.5836765753479996e-46
ENSG00000243449	C4orf48	-0.2702585165389908	3.2227088071325003e-20	0.199	0.56	6.571425528623881e-16
ENSG00000205765	C5orf51	0.3457751892409917	0.3605637354097287	0.359	0.403	1
ENSG00000112308	C6orf62	0.9440285143853708	3.84950615100719e-22	0.762	0.874	7.849527992518762e-18
ENSG00000171159	C9orf16	-0.5723233870310689	2.979512835231383e-40	0.395	0.87	6.075524622320313e-36
ENSG00000155621	C9orf85	0.3022761355484249	0.26364131197600393	0.31	0.324	1
ENSG00000133742	CA1	1.4769740962376285	1.0253421250163364e-11	0.431	0.286	2.0907751271208116e-7
ENSG00000104267	CA2	1.2251924082953096	1.8381693045592495e-16	0.249	0.075	3.748211028926766e-12
ENSG00000116161	CACYBP	0.8369413439593618	0.15795694328857413	0.544	0.748	1
ENSG00000012822	CALCOCO1	0.36296832628861314	0.25768691307824915	0.331	0.359	1
ENSG00000198668	CALM1	0.6523660820238377	9.089566176509226e-7	0.772	0.895	0.018534534390519962
ENSG00000143933	CALM2	0.5761416922545439	4.377818868464144e-20	0.808	0.925	8.926810454685236e-16
ENSG00000160014	CALM3	-0.3044460914086877	7.730332961158046e-25	0.381	0.809	1.5762921941097372e-20
ENSG00000179218	CALR	-1.9134634506649224	2.4815291666236943e-78	0.605	0.954	5.060086123662375e-74
ENSG00000128595	CALU	-0.7511642321835993	1.8691836120974905e-50	0.349	0.857	3.811452303427993e-46
ENSG00000164615	CAMLG	-0.25728452818495273	6.5458739836968366e-15	0.363	0.712	1.3347691640156219e-10
ENSG00000162909	CAPN2	0.2727445259750252	0.029748677516724834	0.377	0.577	1
ENSG00000135387	CAPRIN1	0.26579759528288804	0.8141675079275875	0.541	0.773	1
ENSG00000198898	CAPZA2	0.8085959686003423	5.76264944593906e-14	0.651	0.695	1.1750618485214337e-9
ENSG00000003400	CASP10	-0.4512407357690896	9.102880000014703e-32	0.224	0.675	1.856168260802998e-27
ENSG00000064012	CASP8	-0.3938589819497999	1.101345801643356e-23	0.295	0.689	2.245754224130967e-19
ENSG00000153113	CAST	0.27200836894763514	0.8780907283501466	0.58	0.834	1
ENSG00000274070	CASTOR2	0.3059529592557908	0.37870278028751836	0.267	0.286	1
ENSG00000121691	CAT	0.6270339481036036	0.00550049231648827	0.199	0.342	1
ENSG00000105974	CAV1	-0.3089220648373614	8.106138393578276e-24	0.342	0.801	1.6529226798345461e-19
ENSG00000105879	CBLL1	0.2547446798047954	0.26090479805634786	0.295	0.302	1
ENSG00000159228	CBR1	-0.32492297662072367	9.92359741988259e-31	0.117	0.542	2.023520749888259e-26
ENSG00000147996	CBWD5	0.3455250779191498	0.7989410361373377	0.42	0.551	1
ENSG00000094916	CBX5	-0.3662819096798098	4.089202312360323e-15	0.48	0.854	8.338292435133935e-11
ENSG00000183741	CBX6	1.4941620288705595	1.0320114012245326e-28	0.712	0.725	2.1043744482369445e-24
ENSG00000168491	CCDC110	-0.47289473742047183	3.049470488259908e-38	0.217	0.717	6.218175272610778e-34
ENSG00000164221	CCDC112	0.41115393591229693	0.24273388249684105	0.413	0.483	1
ENSG00000151773	CCDC122	0.3205274079786663	0.9836690000007612	0.381	0.495	1
ENSG00000185298	CCDC137	0.2574633533780444	0.062434437175581156	0.327	0.329	1
ENSG00000198937	CCDC167	-0.8416945852873645	2.958898400146248e-81	0.043	0.763	6.0334897277382144e-77
ENSG00000154781	CCDC174	0.34533545004149296	0.020765863679738542	0.42	0.44	1
ENSG00000165813	CCDC186	0.4580730867287044	0.16454740608286167	0.488	0.595	1
ENSG00000024862	CCDC28A	0.31014168761224575	0.005126681652305437	0.402	0.394	1
ENSG00000133773	CCDC59	0.4719911437102138	0.1161685334411404	0.537	0.726	1
ENSG00000180376	CCDC66	0.41696274034173025	0.016110379838042668	0.441	0.484	1
ENSG00000198624	CCDC69	-0.5444634334500915	2.5976062435365766e-44	0.117	0.634	5.296778891195433e-40
ENSG00000175602	CCDC85B	-0.30551889294410284	3.915777436592383e-21	0.406	0.774	7.984661770955529e-17
ENSG00000115355	CCDC88A	-0.4975222798065564	6.620139562616907e-20	0.523	0.893	1.3499126582132135e-15
ENSG00000137500	CCDC90B	0.38279138368500987	0.21191689088677695	0.559	0.781	1
ENSG00000118971	CCND2	-2.1673828609839765	3.6391406441106406e-87	0.626	0.969	7.420571687406008e-83
ENSG00000166946	CCNDBP1	0.9072166651698639	7.928684914771309e-10	0.637	0.697	1.6167381409710177e-5
ENSG00000134480	CCNH	0.35513338903030184	0.8998756838600092	0.395	0.545	1
ENSG00000118816	CCNI	-0.8170711235685975	1.7005034375948826e-42	0.601	0.95	3.467496559599725e-38
ENSG00000163660	CCNL1	0.8934374500486086	1.9806400084179933e-12	0.612	0.614	4.03872304116513e-8
ENSG00000082258	CCNT2	0.2990699798673232	0.018726940034005164	0.317	0.298	1
ENSG00000126353	CCR7	0.5259675236251001	1.038549688330802e-6	0.196	0.09	0.021177066694753385
ENSG00000107771	CCSER2	0.47389513359650964	0.010920526296507761	0.445	0.468	1
ENSG00000166226	CCT2	0.4890705369862063	7.0736221082503e-4	0.662	0.843	1
ENSG00000177697	CD151	0.43010969279204053	0.011048696539908053	0.445	0.514	1
ENSG00000139193	CD27	-0.3262866668097595	6.235949826322324e-24	0.078	0.432	1.271572529085385e-19
ENSG00000135218	CD36	0.8485776394991309	3.5725955603278352e-12	0.21	0.071	7.284879607064488e-8
ENSG00000004468	CD38	-0.9395291677994944	2.783945664493331e-59	0.146	0.763	5.676743604468351e-55
ENSG00000160654	CD3G	0.35372136787410935	0.32252034659819884	0.125	0.112	1
ENSG00000026508	CD44	0.2598803605526381	0.11790282822471367	0.149	0.123	1
ENSG00000117335	CD46	-0.595526880318711	4.2151630527389174e-38	0.395	0.859	8.595138980839926e-34
ENSG00000196776	CD47	0.452283461064665	0.11024640001525934	0.598	0.779	1
ENSG00000117091	CD48	-0.6622632318064479	2.163984835221273e-44	0.164	0.694	4.412581477499698e-40
ENSG00000143119	CD53	-0.45776556250517886	1.0491893384668563e-41	0.149	0.671	2.139401980067767e-37
ENSG00000196352	CD55	0.7986915028419754	2.4981343252547075e-7	0.559	0.574	0.005093945702626874
ENSG00000135404	CD63	-0.5234974265988479	1.1906044623218068e-20	0.569	0.924	2.4277615591203964e-16
ENSG00000125726	CD70	0.3843235417226521	8.60001902387137e-15	0.203	0.052	1.753629879157611e-10
ENSG00000019582	CD74	-1.5081492383402568	6.735971514723038e-84	0.185	0.871	1.3735319515671746e-79
ENSG00000105369	CD79A	-2.6250030451922486	4.498573591378057e-103	0.288	0.945	9.173041410178996e-99
ENSG00000007312	CD79B	-1.0581787211754667	3.2207388039958346e-51	0.324	0.831	6.567408495227907e-47
ENSG00000010278	CD9	-0.4543652549749067	2.359393388845863e-19	0.206	0.537	4.811039059195599e-15
ENSG00000004897	CDC27	0.3458473732162996	0.35822001412015364	0.367	0.511	1
ENSG00000099804	CDC34	0.45906158842024897	1.5721902004435737e-5	0.423	0.364	0.3205853037724491
ENSG00000105401	CDC37	0.2873207529385695	0.98852891247021	0.488	0.648	1
ENSG00000106993	CDC37L1	0.8086525133236571	7.1688716284616936e-12	0.512	0.444	1.4618046137596238e-7
ENSG00000070831	CDC42	0.6002239864841237	4.382079721291226e-14	0.772	0.926	8.935498759684939e-10
ENSG00000197622	CDC42SE1	0.2599344648494637	0.0014860920466910985	0.306	0.258	1
ENSG00000158985	CDC42SE2	0.302316392152287	0.13750215047183867	0.509	0.723	1
ENSG00000094804	CDC6	-0.3514256284701633	1.6464930244151044e-27	0.021	0.365	3.357363926084839e-23
ENSG00000134371	CDC73	0.41021338335010005	0.011479302496375875	0.498	0.583	1
ENSG00000039068	CDH1	0.3187118362635962	0.011802778943459918	0.242	0.199	1
ENSG00000065883	CDK13	0.449557518662941	0.09554110329408262	0.552	0.73	1
ENSG00000058091	CDK14	-0.5286315795205101	5.9031492739069294e-33	0.192	0.625	1.203711168442362e-28
ENSG00000059758	CDK17	0.4181689160867043	1.26319138299844e-4	0.456	0.435	1
ENSG00000167797	CDK2AP2	-0.9005283978747114	1.6118816071173402e-59	0.246	0.825	3.2867877850729686e-55
ENSG00000008086	CDKL5	-0.2782073172251675	7.948464652310626e-24	0.267	0.667	1.6207714272526597e-19
ENSG00000124762	CDKN1A	0.46588416285406575	0.1576129700074389	0.584	0.834	1
ENSG00000168564	CDKN2AIP	0.5010746333984919	6.170425586456543e-7	0.434	0.368	0.012582114813343538
ENSG00000123080	CDKN2C	0.5410050899233023	0.029387847841983995	0.153	0.117	1
ENSG00000100526	CDKN3	-0.2968230368839886	2.215315559846777e-11	0.064	0.258	4.517249958083563e-7
ENSG00000172216	CEBPB	1.3931981869720493	4.2672821257821876e-14	0.605	0.693	8.701414982682459e-10
ENSG00000153879	CEBPG	0.7583949632693807	5.074438686188117e-7	0.53	0.592	0.010347287925006188
ENSG00000115816	CEBPZ	0.2577726106394722	0.4417897840864746	0.502	0.733	1
ENSG00000117724	CENPF	-0.5670952105089594	0.001426153737516949	0.078	0.157	1
ENSG00000151725	CENPU	-0.27392270855874945	5.6432616787029565e-12	0.028	0.206	1.1507174889043199e-7
ENSG00000166037	CEP57	-0.2951568334939546	1.1026126148816168e-17	0.384	0.768	2.2483373830051047e-13
ENSG00000258890	CEP95	0.37749296501725993	0.008529583086176734	0.363	0.355	1
ENSG00000167123	CERCAM	-0.280335178624487	6.527954570564693e-25	0.11	0.479	1.3311152164838466e-20
ENSG00000113163	CERT1	0.38504504860394984	0.28931632352605857	0.512	0.674	1
ENSG00000147400	CETN2	-0.30116796329057083	7.95215580023261e-32	0.128	0.561	1.6215240892254315e-27
ENSG00000188596	CFAP54	-0.2688516443948067	3.5403750529655646e-23	0.26	0.654	7.219178770502083e-19
ENSG00000164323	CFAP97	0.34268611341368416	0.7920247208900915	0.505	0.694	1
ENSG00000153774	CFDP1	0.34241474536052796	0.7285473416565614	0.466	0.597	1
ENSG00000172757	CFL1	-0.6725405445633115	1.0893370444044872e-25	0.577	0.933	2.22126716724519e-21
ENSG00000003402	CFLAR	0.46806174399932043	0.05412271261008793	0.658	0.875	1
ENSG00000163320	CGGBP1	0.36585996201309523	0.014813709949112328	0.537	0.662	1
ENSG00000143942	CHAC2	0.3548050026674402	0.4530661486600974	0.153	0.151	1
ENSG00000172586	CHCHD1	-0.2569329353586005	8.61575257075902e-22	0.391	0.794	1.7568381067034717e-17
ENSG00000106153	CHCHD2	-0.8812811456308549	4.677198231771121e-54	0.843	0.979	9.537274914404494e-50
ENSG00000125611	CHCHD5	-0.35879319308564334	1.5351819469600005e-31	0.228	0.686	3.130389508046137e-27
ENSG00000153922	CHD1	0.8293611082343428	2.6302787172214996e-11	0.612	0.675	5.36340133228636e-7
ENSG00000173575	CHD2	0.7492959454950434	0.004122548493079944	0.541	0.615	1
ENSG00000111642	CHD4	0.2901228106655718	0.24583449183569878	0.47	0.681	1
ENSG00000177200	CHD9	0.6338395312591356	0.08756864891601297	0.534	0.676	1
ENSG00000109220	CHIC2	0.6315836833203867	4.688429505927158e-16	0.459	0.279	9.560176605536067e-12
ENSG00000177830	CHID1	-0.3754992740875278	6.781037654785758e-36	0.263	0.715	1.3827213881873638e-31
ENSG00000203668	CHML	-0.3216821261718642	7.358173963362421e-22	0.174	0.53	1.500405252869231e-17
ENSG00000255112	CHMP1B	0.35468850536377894	0.018469690803669517	0.367	0.374	1
ENSG00000130724	CHMP2A	-0.5219213754112455	4.3907736885654255e-38	0.395	0.839	8.953226628353759e-34
ENSG00000083937	CHMP2B	0.29400481203773715	0.21007888197093172	0.399	0.579	1
ENSG00000101421	CHMP4B	0.3488417417162648	0.8601129793108502	0.445	0.625	1
ENSG00000187446	CHP1	-0.2967655457131093	1.571123644555543e-25	0.374	0.782	3.203678223613208e-21
ENSG00000123989	CHPF	-0.9135303692119272	5.200211273433773e-62	0.21	0.773	1.0603750807658805e-57
ENSG00000111666	CHPT1	0.2828136082097184	0.1488476693349533	0.384	0.412	1
ENSG00000182022	CHST15	-0.30406547713071136	6.428812741384334e-30	0.085	0.499	1.3108992060956795e-25
ENSG00000147119	CHST7	0.29358602817104196	2.2610091668354524e-6	0.278	0.17	0.04610423792094171
ENSG00000160679	CHTOP	0.33116491998608394	0.14937484656345773	0.427	0.49	1
ENSG00000258289	CHURC1	0.3252853360785132	0.4378623509349812	0.555	0.741	1
ENSG00000166797	CIAO2A	-0.33355964175317837	6.112153252072072e-25	0.327	0.742	1.2463291696300161e-20
ENSG00000153789	CIBAR2	-1.5185362558472058	4.847187832059809e-78	0.214	0.858	9.883900708353156e-74
ENSG00000138433	CIR1	0.7391643516732721	6.627963343734696e-5	0.58	0.683	1
ENSG00000099622	CIRBP	1.4767927835979922	1.650385700468546e-39	0.786	0.821	3.365301481825412e-35
ENSG00000164442	CITED2	0.7349774792765915	0.007169663759317878	0.26	0.426	1
ENSG00000136108	CKAP2	-0.3624883656946681	1.4733530744589924e-20	0.057	0.36	3.0043142541293316e-16
ENSG00000136026	CKAP4	-1.0439099146600848	1.1404342299147158e-52	0.388	0.867	2.3254594382190972e-48
ENSG00000217555	CKLF	-0.5636133977871687	1.092652582862068e-39	0.242	0.747	2.2280278817140426e-35
ENSG00000123975	CKS2	-0.2929934606240452	7.555546132671598e-11	0.185	0.432	1.5406514119130655e-6
ENSG00000121940	CLCC1	-0.28819191549017426	1.2415339453511702e-31	0.082	0.501	2.531611867965571e-27
ENSG00000109572	CLCN3	0.7252606052435312	4.342152841629872e-5	0.559	0.622	0.8854083859367471
ENSG00000080822	CLDND1	0.47873443889855843	0.5860994729975049	0.477	0.608	1
ENSG00000110852	CLEC2B	0.47067749998961944	1.8990415000067304e-6	0.153	0.065	0.03872335522663724
ENSG00000155962	CLIC2	0.3692592860041997	0.9437482410637171	0.416	0.552	1
ENSG00000013441	CLK1	1.0075044574694632	5.336387066340359e-19	0.601	0.489	1.0881426866974626e-14
ENSG00000179335	CLK3	0.30534591150430634	0.2400650641305337	0.448	0.529	1
ENSG00000113240	CLK4	0.5578378384443494	1.792020929924344e-7	0.431	0.345	0.0036541098782087297
ENSG00000074201	CLNS1A	0.35529775120764673	0.3232494512113533	0.48	0.71	1
ENSG00000049656	CLPTM1L	-1.2895894247713722	2.1418475112963957e-70	0.331	0.875	4.3674412602844806e-66
ENSG00000166855	CLPX	0.4010773167591135	0.036299691641046766	0.484	0.559	1
ENSG00000175416	CLTB	0.30396055107500786	0.6734060587206412	0.527	0.738	1
ENSG00000111726	CMAS	0.4206887629020447	0.006350796990064611	0.399	0.621	1
ENSG00000140931	CMTM3	0.25739415990825826	1.1244018418479927e-12	0.203	0.061	2.292767795712242e-8
ENSG00000091317	CMTM6	0.2742271213339734	0.4558347679296105	0.327	0.365	1
ENSG00000169714	CNBP	1.5004146121618631	1.4973464157956433e-64	0.865	0.886	3.0532390764488963e-60
ENSG00000064666	CNN2	0.25573119095019287	0.12828783844848493	0.171	0.236	1
ENSG00000080802	CNOT4	0.37045150475730954	0.04047880289731559	0.456	0.514	1
ENSG00000138767	CNOT6L	0.4143731867516991	0.08336717455064373	0.512	0.661	1
ENSG00000144580	CNOT9	0.3799500531501234	0.8333730055328554	0.452	0.626	1
ENSG00000115649	CNPPD1	0.41349422445178047	0.0014296791531268963	0.488	0.53	1
ENSG00000257727	CNPY2	-1.023320496700486	1.0537823285043946e-70	0.324	0.876	2.148767546053311e-66
ENSG00000137161	CNPY3	-0.29204204413051543	1.1400068274229473e-25	0.228	0.637	2.3245879217981318e-21
ENSG00000119397	CNTRL	0.5269919580542282	4.254378602050211e-5	0.466	0.444	0.8675103407440586
ENSG00000106603	COA1	-0.255521545324623	2.7018604754863462e-24	0.381	0.792	5.509363695564209e-20
ENSG00000256053	COA8	0.27452407060519785	0.9212331244670312	0.367	0.468	1
ENSG00000082438	COBLL1	0.43559027582671445	0.38845508908093124	0.402	0.481	1
ENSG00000148444	COMMD3	-1.097998157082295	1.0032981128038056e-49	0.516	0.928	2.0458251818182398e-45
ENSG00000165644	COMTD1	0.3995385894069018	0.5893809014449081	0.395	0.495	1
ENSG00000122218	COPA	-0.3748987862471074	2.5968778907491237e-30	0.327	0.783	5.295293707026539e-26
ENSG00000129083	COPB1	-0.3879514914394573	3.269408780629597e-25	0.391	0.84	6.666651444581812e-21
ENSG00000184432	COPB2	-0.6258913597596323	3.9505957443158575e-40	0.391	0.849	8.055659782234465e-36
ENSG00000105669	COPE	-0.9188915082568094	3.60743614784186e-49	0.566	0.916	7.355923049064337e-45
ENSG00000181789	COPG1	-0.4581209195821934	3.12328031953871e-42	0.174	0.685	6.368680899571384e-38
ENSG00000166200	COPS2	0.6119653830228775	2.606720530668625e-7	0.633	0.756	0.005315363834086394
ENSG00000141030	COPS3	0.5726957326862692	3.1299899696810214e-4	0.58	0.716	1
ENSG00000121022	COPS5	0.47688725981419977	0.020940446424458727	0.577	0.77	1
ENSG00000168090	COPS6	-0.3730953388886262	5.48004182243526e-26	0.345	0.761	1.1174353280127739e-21
ENSG00000111481	COPZ1	0.30300025774332373	0.017910395405075254	0.658	0.861	1
ENSG00000115520	COQ10B	0.4514641791901714	0.0018535306587771825	0.452	0.458	1
ENSG00000163050	COQ8A	0.28829519923970504	0.8326901721353399	0.306	0.373	1
ENSG00000172725	CORO1B	-0.3062150173261507	3.1379764354297386e-24	0.064	0.399	6.39864774948478e-20
ENSG00000178449	COX14	-0.2714499660523375	2.0474029078197802e-16	0.512	0.863	4.1748592693353135e-12
ENSG00000138495	COX17	0.26841198906455155	0.2731179502237595	0.655	0.911	1
ENSG00000240230	COX19	0.45878610177185575	9.377517107696396e-5	0.441	0.432	1
ENSG00000135940	COX5B	-0.9260414950732045	6.531135792659054e-57	0.594	0.957	1.3317638994811077e-52
ENSG00000111775	COX6A1	-0.5739230668831177	6.544686896702697e-27	0.609	0.939	1.334527105106647e-22
ENSG00000126267	COX6B1	-0.9105402315373621	2.118330429206871e-51	0.648	0.963	4.319487578195731e-47
ENSG00000164919	COX6C	-0.3799867221983968	1.4968301774045199e-15	0.712	0.961	3.0521864147455567e-11
ENSG00000112695	COX7A2	-0.8076687182977107	2.41678168459422e-38	0.733	0.972	4.9280595330560735e-34
ENSG00000115944	COX7A2L	0.38468174049944426	0.01525153210223447	0.644	0.897	1
ENSG00000127184	COX7C	-0.4658603435750823	2.2884845246147413e-21	0.819	0.974	4.666448794141919e-17
ENSG00000176340	COX8A	-0.9284150761122762	2.5283223758476652e-54	0.566	0.948	5.155502156590974e-50
ENSG00000137449	CPEB2	0.7791839012787167	4.438816533873967e-19	0.409	0.188	9.051190794222405e-15
ENSG00000113742	CPEB4	0.7647326440685491	0.009412787207317901	0.698	0.818	1
ENSG00000135678	CPM	0.46458038001198654	1.0767272931573777e-6	0.374	0.276	0.021955546234772087
ENSG00000085719	CPNE3	-0.4792654791577951	1.5173864227225741e-37	0.267	0.76	3.094102654573601e-33
ENSG00000080819	CPOX	1.0068525506211943	6.490794895553288e-4	0.249	0.192	1
ENSG00000165934	CPSF2	0.30613998848140234	0.7780597293164764	0.445	0.577	1
ENSG00000110090	CPT1A	0.309901735740176	0.314232820309769	0.342	0.379	1
ENSG00000134376	CRB1	0.6109226197109833	4.5530228678203635e-8	0.117	0.034	9.284068929772503e-4
ENSG00000113851	CRBN	0.4042920574504225	0.042829887872392954	0.448	0.484	1
ENSG00000118260	CREB1	0.2688408314137803	0.7949351423334989	0.431	0.546	1
ENSG00000182158	CREB3L2	-0.5889172540745569	6.049213184655211e-39	0.324	0.785	1.233495060483044e-34
ENSG00000005339	CREBBP	0.5013742942641308	3.509483936158513e-8	0.47	0.386	7.156188694220824e-4
ENSG00000164463	CREBRF	1.3152428869761708	7.887163052312025e-30	0.68	0.511	1.608271417996945e-25
ENSG00000184164	CRELD2	-1.5438994714313599	2.3590188611270563e-81	0.139	0.813	4.8102753597241804e-77
ENSG00000095794	CREM	0.5514734419574376	0.5959794088719782	0.42	0.535	1
ENSG00000213145	CRIP1	-0.9097048579501695	2.3578448269267984e-39	0.057	0.517	4.8078813865864347e-35
ENSG00000119878	CRIPT	0.3067797012625113	0.2100397735836208	0.555	0.785	1
ENSG00000167193	CRK	0.35714873332900243	0.003581077107342017	0.438	0.463	1
ENSG00000099942	CRKL	0.2677254721456533	0.061985045631136666	0.288	0.279	1
ENSG00000101343	CRNKL1	0.33573374473588913	0.032313765782727065	0.423	0.472	1
ENSG00000215908	CROCCP2	0.2626191625794605	0.3636340448847914	0.238	0.243	1
ENSG00000170275	CRTAP	-0.3268303839399415	1.854047844483703e-24	0.288	0.689	3.780588959686719e-20
ENSG00000100058	CRYBB2P1	0.4181874822624241	0.001694051798265231	0.374	0.356	1
ENSG00000009307	CSDE1	-0.45690086962029364	3.853527327077962e-22	0.591	0.93	7.857727572644671e-18
ENSG00000113712	CSNK1A1	1.0313833416547944	9.437220760586301e-31	0.765	0.868	1.9243436852911527e-26
ENSG00000141551	CSNK1D	0.544267468613542	3.2970595540610314e-5	0.459	0.468	0.6723034136685849
ENSG00000101266	CSNK2A1	0.2763972077996373	0.5737521055264928	0.594	0.804	1
ENSG00000070770	CSNK2A2	0.705225852530595	1.4871342478447981e-5	0.53	0.595	0.30324154447803275
ENSG00000104218	CSPP1	0.2853452313885521	0.5331901866933064	0.306	0.394	1
ENSG00000119326	CTNNAL1	1.1157138748768076	3.287497057660292e-26	0.765	0.788	6.703535250275101e-22
ENSG00000168036	CTNNB1	1.0305765763429977	6.08064751938614e-19	0.616	0.489	1.2399048356780277e-14
ENSG00000117984	CTSD	-0.3239274262894678	5.628936635405573e-16	0.402	0.756	1.1477964693255504e-11
ENSG00000103811	CTSH	-0.26953579895339286	8.482917885290484e-7	0.146	0.303	0.017297517859895827
ENSG00000163131	CTSS	-0.4509642159776661	2.023466715880758e-29	0.335	0.785	4.126050980352454e-25
ENSG00000055130	CUL1	0.36687712790858107	0.011886033536452567	0.391	0.421	1
ENSG00000036257	CUL3	0.6161040083780238	1.0647534031906476e-4	0.559	0.681	1
ENSG00000139842	CUL4A	0.40450806878761336	0.026012914478502187	0.42	0.446	1
ENSG00000166266	CUL5	0.2813160881662642	0.9146563267752135	0.438	0.569	1
ENSG00000163510	CWC22	0.33279604998360296	0.05940781152890904	0.363	0.383	1
ENSG00000171604	CXXC5	-0.5002118356466647	4.0298878946507745e-38	0.199	0.714	8.217344405982394e-34
ENSG00000114395	CYB561D2	-0.2970393392161234	8.508047245029342e-32	0.103	0.534	1.734875913733933e-27
ENSG00000051523	CYBA	-1.468970600708908	3.1440652654272037e-75	0.552	0.957	6.411063482732611e-71
ENSG00000178927	CYBC1	-0.2827639744413423	4.547469968550419e-27	0.192	0.615	9.27274601287116e-23
ENSG00000172115	CYCS	0.3184222817575795	0.03200498466224417	0.737	0.938	1
ENSG00000187954	CYHR1	0.33829975165749515	0.5710838005853089	0.427	0.613	1
ENSG00000083799	CYLD	0.719123898799314	0.0010992444017685345	0.509	0.61	1
ENSG00000120306	CYSTM1	0.7021364381051206	3.834872941793651e-4	0.552	0.68	1
ENSG00000115165	CYTIP	-0.49199777267370404	2.7459965567362318e-34	0.267	0.763	5.59936157884085e-30
ENSG00000100592	DAAM1	0.2705774771470704	0.4795280996921299	0.374	0.481	1
ENSG00000129562	DAD1	-0.6892466422656427	6.748535404777541e-31	0.737	0.946	1.3760938543881885e-26
ENSG00000183283	DAZAP2	0.3680756343583901	0.17747753681876532	0.48	0.591	1
ENSG00000155368	DBI	-1.307584757754925	4.3179011200784233e-72	0.423	0.946	8.804632173951913e-68
ENSG00000198876	DCAF12	0.5189509753961727	0.49278844032609204	0.342	0.39	1
ENSG00000164934	DCAF13	0.33371015228099443	0.5217722170244565	0.502	0.686	1
ENSG00000132716	DCAF8	0.36844487008602705	0.18783970485345644	0.388	0.435	1
ENSG00000272886	DCP1A	0.25711427519386487	0.001769767112944652	0.352	0.311	1
ENSG00000172795	DCP2	0.2629729513941468	0.6690231253294524	0.367	0.425	1
ENSG00000137100	DCTN3	-0.5417381225996387	1.9546685697690456e-39	0.349	0.831	3.985764680616061e-35
ENSG00000043093	DCUN1D1	0.7735332117472087	7.506073465284901e-4	0.544	0.634	1
ENSG00000137692	DCUN1D5	0.6475327199902937	1.3351342544803507e-4	0.584	0.739	1
ENSG00000197312	DDI2	0.6078485160343294	0.7901583690164459	0.349	0.428	1
ENSG00000175197	DDIT3	1.803854487883107	6.73148306293727e-29	0.605	0.427	1.3726167113635387e-24
ENSG00000168209	DDIT4	0.765996170149017	0.019239262004068104	0.566	0.711	1
ENSG00000244038	DDOST	-1.585474030109132	6.145575160494874e-86	0.352	0.907	1.2531442309765098e-81
ENSG00000165732	DDX21	1.0461712749823524	7.198574186442779e-21	0.772	0.858	1.467861262357547e-16
ENSG00000124228	DDX27	0.3005307885733638	0.8517960715065837	0.37	0.453	1
ENSG00000215301	DDX3X	0.8019484421981808	2.4750813456116356e-12	0.655	0.72	5.046938371836686e-8
ENSG00000108654	DDX5	0.8167236362072261	2.1505778758343468e-26	0.826	0.924	4.385243346613816e-22
ENSG00000111364	DDX55	0.25751331003420097	0.15143518647033244	0.317	0.333	1
ENSG00000110367	DDX6	0.8404055281956144	8.927577113680129e-20	0.769	0.855	1.820422249250515e-15
ENSG00000160570	DEDD2	0.4568220604580032	0.49963474527057145	0.256	0.284	1
ENSG00000143753	DEGS1	0.5684003840232523	9.994560579572681e-5	0.498	0.556	1
ENSG00000124795	DEK	0.27743133945396947	1.7699118672962244e-7	0.47	0.354	0.003609027288603731
ENSG00000175984	DENND2C	-0.29865193224209663	3.1545662681105185e-23	0.142	0.498	6.432476077304158e-19
ENSG00000174485	DENND4A	0.6632562793927165	9.43551245960836e-9	0.537	0.49	1.9239953456387407e-4
ENSG00000136986	DERL1	-1.0823971193436055	4.5223328200082563e-63	0.413	0.901	9.221488853278836e-59
ENSG00000100418	DESI1	-0.34494781665509566	3.5173652884371325e-17	0.48	0.853	7.172259559652157e-13
ENSG00000153933	DGKE	0.2999122028195663	0.026984189538719987	0.406	0.425	1
ENSG00000114956	DGUOK	0.34484475172488915	0.08693079758561498	0.63	0.844	1
ENSG00000100612	DHRS7	-0.25651460399803117	1.7799347475045446e-23	0.299	0.729	3.629464943636517e-19
ENSG00000109606	DHX15	0.4105945714554863	0.006812701105541313	0.466	0.498	1
ENSG00000067248	DHX29	0.3086235897186175	5.840081138998623e-4	0.377	0.613	1
ENSG00000174953	DHX36	0.3699355574106433	0.35190934298658316	0.52	0.692	1
ENSG00000150990	DHX37	0.2963665281092785	3.6141649577159884e-6	0.263	0.165	0.07369643765278672
ENSG00000086189	DIMT1	0.2856878255828535	0.09609284391084127	0.395	0.578	1
ENSG00000130826	DKC1	0.5049466282573698	0.3824556565385846	0.502	0.663	1
ENSG00000125375	DMAC2L	0.43847024115990646	0.5271804999138237	0.409	0.502	1
ENSG00000132837	DMGDH	0.2602961369067486	2.4248856219938955e-10	0.281	0.134	4.944584271807752e-6
ENSG00000135164	DMTF1	0.3072060494456396	0.21151761384126527	0.409	0.462	1
ENSG00000086061	DNAJA1	0.524359832072836	0.43312831994937695	0.648	0.806	1
ENSG00000069345	DNAJA2	0.5603177982340897	1.27687089017565e-4	0.559	0.705	1
ENSG00000140403	DNAJA4	0.4229324211842631	5.450122171113997e-9	0.125	0.034	1.1113344119118551e-4
ENSG00000132002	DNAJB1	1.0439186289572997	0.0049779704429411	0.338	0.328	1
ENSG00000090520	DNAJB11	-0.5933666306162314	3.054380305039128e-45	0.242	0.765	6.228186880005285e-41
ENSG00000164031	DNAJB14	0.278764956612786	0.7645502042260195	0.502	0.671	1
ENSG00000135924	DNAJB2	0.6633003875475543	3.2078322819589467e-12	0.495	0.391	6.541090806142488e-8
ENSG00000162616	DNAJB4	0.8888870946419023	9.080681440142637e-6	0.327	0.249	0.1851641752459485
ENSG00000105993	DNAJB6	0.8099531947054586	2.4721142551271236e-13	0.655	0.738	5.040888177629718e-9
ENSG00000128590	DNAJB9	-0.47789096642271955	8.737436030656722e-25	0.495	0.853	1.781650581011212e-20
ENSG00000136770	DNAJC1	-1.4643427306239014	1.2874304361030802e-77	0.552	0.946	2.6251994022577908e-73
ENSG00000077232	DNAJC10	-0.4674319666918947	4.121323267502974e-25	0.463	0.846	8.403790274765314e-21
ENSG00000108176	DNAJC12	-0.445776729437781	6.483260345663685e-40	0.11	0.591	1.322001617084282e-35
ENSG00000120675	DNAJC15	-0.41193051774078926	1.8870884996267032e-27	0.431	0.859	3.8479621595888106e-23
ENSG00000105821	DNAJC2	0.5830234318981888	0.01321776303773815	0.537	0.661	1
ENSG00000102580	DNAJC3	-1.1963823219463376	3.5001642852934605e-63	0.452	0.93	7.137184994141895e-59
ENSG00000110011	DNAJC4	-0.4371461932473509	4.4158123643958524e-46	0.132	0.675	9.004282992239582e-42
ENSG00000105612	DNASE2	-0.2752044538693803	1.8703469941065665e-24	0.185	0.575	3.8138245556826995e-20
ENSG00000130816	DNMT1	-0.25169890603369427	3.0474648414564574e-10	0.299	0.581	6.214085558213862e-6
ENSG00000112667	DNPH1	-0.71678710785731	7.109788264193591e-62	0.146	0.754	1.4497569249517152e-57
ENSG00000154813	DPH3	0.27548331306974505	0.21809492858430646	0.445	0.649	1
ENSG00000136908	DPM2	0.4518210170346876	0.026447096486674416	0.53	0.637	1
ENSG00000179085	DPM3	-1.3016622274337073	7.34247416822924e-87	0.292	0.906	1.4972039076436241e-82
ENSG00000117505	DR1	0.7216864165228213	2.0521174652894354e-7	0.58	0.608	0.004184472723471688
ENSG00000136048	DRAM1	0.37632023201273024	1.1959694224116447e-8	0.374	0.254	2.4387012492395847e-4
ENSG00000151914	DST	-0.655139846556763	4.6214715045288106e-35	0.235	0.686	9.423642544884698e-31
ENSG00000125868	DSTN	-0.6593175626786913	3.726380150217865e-39	0.512	0.921	7.598461764309249e-35
ENSG00000138101	DTNB	-0.27281104087316177	3.4506425447634265e-19	0.078	0.37	7.036205213027103e-15
ENSG00000104047	DTWD1	0.4945262716754867	0.06571062829984625	0.52	0.701	1
ENSG00000163840	DTX3L	0.26012475237490246	0.37034999944282443	0.21	0.206	1
ENSG00000168393	DTYMK	-0.28999172100305337	3.10150958910475e-20	0.199	0.55	6.324288203143496e-16
ENSG00000169718	DUS1L	0.27725452981969834	0.13799243497206998	0.477	0.757	1
ENSG00000120129	DUSP1	0.3263105919922408	6.446598307031569e-7	0.199	0.097	0.013145258607868072
ENSG00000144048	DUSP11	0.313906897921568	0.9650954297179637	0.31	0.382	1
ENSG00000112679	DUSP22	-0.37381405344197516	7.38872171527214e-26	0.171	0.569	1.5066342449611422e-21
ENSG00000120875	DUSP4	0.36366669446218225	0.2095239158354097	0.192	0.179	1
ENSG00000138166	DUSP5	-0.28261203390090417	5.411726947456969e-6	0.345	0.565	0.11035052418559506
ENSG00000077380	DYNC1I2	0.4522048745414431	0.012290753956800543	0.512	0.635	1
ENSG00000088986	DYNLL1	0.429297255187052	8.036897753688417e-6	0.829	0.964	0.1638803820954605
ENSG00000146425	DYNLT1	0.5404740439224704	6.278563101514093e-4	0.498	0.543	1
ENSG00000157540	DYRK1A	0.5068768601640495	9.975792482250462e-4	0.463	0.472	1
ENSG00000143479	DYRK3	0.4492281787553972	0.1824301474292896	0.189	0.178	1
ENSG00000010219	DYRK4	-0.3177819094161619	1.3519005280027403e-29	0.164	0.595	2.7566603666503876e-25
ENSG00000205250	E2F4	0.4605189335248205	5.830871292031957e-5	0.438	0.421	1
ENSG00000165891	E2F7	0.38378482080727827	8.260543307355811e-4	0.135	0.075	1
ENSG00000145088	EAF2	-0.8833607346515726	7.18856500439476e-58	0.139	0.738	1.4658202900461355e-53
ENSG00000129518	EAPP	0.688491933308291	1.8375841829576756e-4	0.577	0.694	1
ENSG00000147654	EBAG9	-0.3036801495968282	5.650896427495925e-19	0.409	0.782	1.152274290530694e-14
ENSG00000164330	EBF1	-0.33022572970041936	3.3122837619268943e-18	0.132	0.448	6.75407781894513e-14
ENSG00000117395	EBNA1BP2	-0.6245433254719063	1.7589300371373397e-41	0.327	0.812	3.5866342387267493e-37
ENSG00000147155	EBP	-0.9089747702814791	1.419999289944027e-72	0.082	0.742	2.8955205521248656e-68
ENSG00000123179	EBPL	-0.26279786546849976	7.344915308018902e-23	0.27	0.667	1.4977016804581341e-18
ENSG00000134109	EDEM1	-0.40549748843193667	4.357400775612413e-18	0.495	0.898	8.885175921551271e-14
ENSG00000088298	EDEM2	-0.614794133615651	1.3443172060279905e-59	0.06	0.652	2.7411972148116755e-55
ENSG00000116406	EDEM3	-0.2785140532743997	1.8661961350581144e-25	0.231	0.649	3.805360538997001e-21
ENSG00000107223	EDF1	0.3823382667283908	9.056227188596939e-4	0.758	0.954	1
ENSG00000102189	EEA1	0.9047571630343108	1.689995309549741e-13	0.587	0.565	3.446069435702877e-9
ENSG00000156508	EEF1A1	-1.7619353133953197	4.750573561429242e-102	0.925	0.999	9.686894549110367e-98
ENSG00000124802	EEF1E1	0.30265033032066047	0.05046603287282755	0.466	0.774	1
[truncated: 1,750 more rows]

## Sheet: Exp2 DMSO_NCP 24hr
ensembl_gene	HGNC	avg_log2FC	p_val	pct.1	pct.2	p_val_adj
[truncated: 1,242 more rows]
